# Supplementary material for: Complete Genomes of Clade G6 Saccharibacteria Suggest a Divergent Ecological Niche and Lifestyle
Source: mSphere. 2021 Aug 11;6(4):e00530-21. doi: 10.1128/mSphere.00530-21 (PMC8386444; doi:10.1128/mSphere.00530-21)
Supplement: TABLE S3 [file msphere.00530-21-st003.xlsx]

## Sheet: pan-complete-only_gene_clusters
Table S4. Gene clusters identified in complete genome-only pangenome analysis.
Table S3: Gene cluster summary table from pangenome analysis of complete genomes only (3 G6 genomes and 4 G1 genomes)
unique_id	gene_cluster_id	bin_name	genome_name	gene_callers_id	num_genomes_gene_cluster_has_hits	num_genes_in_gene_cluster	max_num_paralogs	SCG	functional_homogeneity_index	geometric_homogeneity_index	combined_homogeneity_index	KEGG_Module_ACC	KEGG_Module	KEGG_Class_ACC	KEGG_Class	COG20_PATHWAY_ACC	COG20_PATHWAY	COG20_CATEGORY_ACC	COG20_CATEGORY	COG20_FUNCTION_ACC	COG20_FUNCTION	KOfam_ACC	KOfam	aa_sequence
1	GC_00000001	pan_Saccharibacteria_Core_Genes	CP040004_1_Candidatus_Saccharibacteria_bacterium_oral_taxon_957_strain_BB001_chromosome_complete_genome	203	7	14	2	0	0.654931	0.661152	0.658027							T|K	Signal transduction mechanisms|Transcription	COG0745	DNA-binding response regulator, OmpR family, contains REC and winged-helix (wHTH) domain (OmpR) (PDB:1XHF)			--------------MALAAVYRARLELEGFDIREVHNGEDALSATVEYKPDLILLDAMMPKISGFDVLDILRNTPETANVRIIMLTALSQPKDKERAEGLGVDEYLVKSQVVIGDVVARVKHHLG-MTE------------------------------------------------------------------------------------------------------------------------------------------------------------------------------------------------------------------------------------------------------------------------------…
2	GC_00000001	pan_Saccharibacteria_Core_Genes	CP040004_1_Candidatus_Saccharibacteria_bacterium_oral_taxon_957_strain_BB001_chromosome_complete_genome	308	7	14	2	0	0.654931	0.661152	0.658027							T|K	Signal transduction mechanisms|Transcription	COG0745	DNA-binding response regulator, OmpR family, contains REC and winged-helix (wHTH) domain (OmpR) (PDB:1XHF)			#NAME?
3	GC_00000001	pan_Saccharibacteria_Core_Genes	CP040008_1_Candidatus_Saccharibacteria_bacterium_oral_taxon_955_strain_PM004_chromosome_complete_genome	210	7	14	2	0	0.654931	0.661152	0.658027							T|K	Signal transduction mechanisms|Transcription	COG0745	DNA-binding response regulator, OmpR family, contains REC and winged-helix (wHTH) domain (OmpR) (PDB:1XHF)			MDITKKKILLVEDDIALAAVYRSRLELEGFEIHEVNNGEDALSAAVSFKPDLILLDAMMPKISGFDVLDILRNTPETTNIRVIMLTALSQPKDKERAEQLGVDDYLVKSQVVIGDVVARVKHHLGLDGQLS----------------------------------------------------------------------------------------------------------------------------------------------------------------------------------------------------------------------------------------------------------------------------…
4	GC_00000001	pan_Saccharibacteria_Core_Genes	CP040008_1_Candidatus_Saccharibacteria_bacterium_oral_taxon_955_strain_PM004_chromosome_complete_genome	283	7	14	2	0	0.654931	0.661152	0.658027							T|K	Signal transduction mechanisms|Transcription	COG0745	DNA-binding response regulator, OmpR family, contains REC and winged-helix (wHTH) domain (OmpR) (PDB:1XHF)			#NAME?
5	GC_00000001	pan_Saccharibacteria_Core_Genes	CP040011_1_TM7_phylum_sp__oral_taxon_952_strain_TM7x_chromosome_complete_genome	195	7	14	2	0	0.654931	0.661152	0.658027							T|K	Signal transduction mechanisms|Transcription	COG0745	DNA-binding response regulator, OmpR family, contains REC and winged-helix (wHTH) domain (OmpR) (PDB:1XHF)			MNEQKKKILLVEDDIALSAVYRSRLEIEGFDVREANNGEDALSATVEYRPDLILLDVMMPKISGFDVLDILRNTPETANVRIIMLTALSQPKDKERAESLGVDDYLVKSQVVIGDVVARVKHHLG-VK-------------------------------------------------------------------------------------------------------------------------------------------------------------------------------------------------------------------------------------------------------------------------------…
6	GC_00000001	pan_Saccharibacteria_Core_Genes	CP040011_1_TM7_phylum_sp__oral_taxon_952_strain_TM7x_chromosome_complete_genome	247	7	14	2	0	0.654931	0.661152	0.658027							T|K	Signal transduction mechanisms|Transcription	COG0745	DNA-binding response regulator, OmpR family, contains REC and winged-helix (wHTH) domain (OmpR) (PDB:1XHF)			#NAME?
7	GC_00000001	pan_Saccharibacteria_Core_Genes	CP058260_1_Candidatus_Saccharibacteria_bacterium_oral_taxon_488_strain_HB001_chromosome_complete_genome	241	7	14	2	0	0.654931	0.661152	0.658027							T|K	Signal transduction mechanisms|Transcription	COG0745	DNA-binding response regulator, OmpR family, contains REC and winged-helix (wHTH) domain (OmpR) (PDB:1XHF)			-MQHRKKILLVEDDTALAAVYRSRLELEGFEIREVHNGEDALSATMAFRPDLIVLDAMMPKISGFDVLDILRNTPETTNVRVIMLTALSQQKDRERAEALGVDEYLVKSQVVIGDVVARVKHHLG-VS-------------------------------------------------------------------------------------------------------------------------------------------------------------------------------------------------------------------------------------------------------------------------------…
8	GC_00000001	pan_Saccharibacteria_Core_Genes	CP058260_1_Candidatus_Saccharibacteria_bacterium_oral_taxon_488_strain_HB001_chromosome_complete_genome	325	7	14	2	0	0.654931	0.661152	0.658027							T|K	Signal transduction mechanisms|Transcription	COG0745	DNA-binding response regulator, OmpR family, contains REC and winged-helix (wHTH) domain (OmpR) (PDB:1XHF)			----MTKILLVEDDKSLREIYGVRLLAEGYDIVSAGDGEEALAMAIKERPALIVSDVMMPKISGFDMLDILRSTTETRDVKVIMMTALSSEDQRQRGEALGADRYLVKSQVGIEDVVRTVHEVLG-DAPEPTPAPEPAAEPVAAAGAPTTQQDAPAVTLPSPTEIAAADAQARQFLDEISAVPAEQRTVLESDKFAGPIATQVVTPAPTAPMAPLTQDGSATTPTQANPDNSTPPATDPAPFVLPSAAPTPAAPSAPPEPTAGEPVTPT----------------DPAPTPTPEVEQTPVSDPAPSPEPAPTPPADTLPQPTAPVSSPSPQPTSHGGERVIQPLSQE---PQPDMSKMMEQELSDQLESMQ-----------------ASPQPAPDSND…
9	GC_00000001	pan_Saccharibacteria_Core_Genes	GCA_015257795_2_ASM1525779v2_JB001_complete_genome	193	7	14	2	0	0.654931	0.661152	0.658027							T|K	Signal transduction mechanisms|Transcription	COG0745	DNA-binding response regulator, OmpR family, contains REC and winged-helix (wHTH) domain (OmpR) (PDB:1XHF)	K11443	two-component system, cell cycle response regulator DivK	-MQIKKKILLVEDDEVLASIYRARLEMEDFEVIEVHDGEQALTAALKYRPDLILLDAMMPKISGFDVLDILRNTPETMNLQIIMLTALSQESDRKRAEELGVDDYLVKSQVVISDVIEKIREHLGLDESY-----------------------------------------------------------------------------------------------------------------------------------------------------------------------------------------------------------------------------------------------------------------------------…
10	GC_00000001	pan_Saccharibacteria_Core_Genes	GCA_015257795_2_ASM1525779v2_JB001_complete_genome	229	7	14	2	0	0.654931	0.661152	0.658027							T|K	Signal transduction mechanisms|Transcription	COG0745	DNA-binding response regulator, OmpR family, contains REC and winged-helix (wHTH) domain (OmpR) (PDB:1XHF)			#NAME?
11	GC_00000001	pan_Saccharibacteria_Core_Genes	JB002_complete_genome	193	7	14	2	0	0.654931	0.661152	0.658027							T|K	Signal transduction mechanisms|Transcription	COG0745	DNA-binding response regulator, OmpR family, contains REC and winged-helix (wHTH) domain (OmpR) (PDB:1XHF)	K11443	two-component system, cell cycle response regulator DivK	-MEARKKILLVEDDEVLASVYRARLEMEDFEVMEVHDGEQALTAALRYRPDLILLDAMMPKISGFDVLDILRNTPETMNLQIIMLTALSQESDRERAEKLGVDEYLVKSQVMISDVIEKVREHLG-IGEDY----------------------------------------------------------------------------------------------------------------------------------------------------------------------------------------------------------------------------------------------------------------------------…
12	GC_00000001	pan_Saccharibacteria_Core_Genes	JB002_complete_genome	222	7	14	2	0	0.654931	0.661152	0.658027							T|K	Signal transduction mechanisms|Transcription	COG0745	DNA-binding response regulator, OmpR family, contains REC and winged-helix (wHTH) domain (OmpR) (PDB:1XHF)			#NAME?
13	GC_00000001	pan_Saccharibacteria_Core_Genes	JB003_complete_genome	193	7	14	2	0	0.654931	0.661152	0.658027							T|K	Signal transduction mechanisms|Transcription	COG0745	DNA-binding response regulator, OmpR family, contains REC and winged-helix (wHTH) domain (OmpR) (PDB:1XHF)	K11443	two-component system, cell cycle response regulator DivK	-MQIKKKILLVEDDEVLASIYRARLEMEDFEVIEVHDGEQALTAALKYRPDLILLDAMMPKISGFDVLDILRNTPETMNLQIIMLTALSQESDRKRAEELGVDDYLVKSQVVISDVIEKIREHLG-LDESY----------------------------------------------------------------------------------------------------------------------------------------------------------------------------------------------------------------------------------------------------------------------------…
14	GC_00000001	pan_Saccharibacteria_Core_Genes	JB003_complete_genome	229	7	14	2	0	0.654931	0.661152	0.658027							T|K	Signal transduction mechanisms|Transcription	COG0745	DNA-binding response regulator, OmpR family, contains REC and winged-helix (wHTH) domain (OmpR) (PDB:1XHF)			#NAME?
15	GC_00000002	pan_Saccharibacteria_Core_Genes	CP040004_1_Candidatus_Saccharibacteria_bacterium_oral_taxon_957_strain_BB001_chromosome_complete_genome	685	7	13	2	0	0.592949	0.685493	0.635872							E	Amino acid transport and metabolism	COG2235	Arginine deiminase (ArcA) (PDB:2A9G)	K01478	arginine deiminase [EC:3.5.3.6]	----------------MDPIHITSEIGKLKVVVLHRPGEELENLTPDYLTDLL-----FDDIPYLKKAQEEHDAFAQVLRERGVEVLYLDQLAAEALATDALREQFVDDMLANSKQDTRRVTETLRQFLLDLPTHAMVRKLMAGVRKDEITLPPEHHQQLHDMVEKDHYPFYLDPMPNLYFTRDPAAAIGRGLTINKMHWPARRRESLFMRYIIDHHPRFA----GKNVPVWYDRRENYSIEGGDELVLNREVMAIGISERTSAEAIEKM-ATKLFAGSDFKKVIAMEIPKSHAFMHLDTVFTMIDHDKFTIHPEIRDHGGKINCFILEKVEGQPFPRITRETDLEHVLRVALGLPAVTLIECGGGDRIAAAREQWND-----------GSNTLAIAPG…
16	GC_00000002	pan_Saccharibacteria_Core_Genes	CP040004_1_Candidatus_Saccharibacteria_bacterium_oral_taxon_957_strain_BB001_chromosome_complete_genome	684	7	13	2	0	0.592949	0.685493	0.635872	M00844|M00029	Arginine biosynthesis, ornithine => arginine|Urea cycle	M00844|M00029	Pathway modules; Amino acid metabolism; Arginine and proline metabolism|Pathway modules; Amino acid metabolism; Arginine and proline metabolism	COG0078	Arginine biosynthesis	E	Amino acid transport and metabolism	COG0078	Ornithine carbamoyltransferase (ArgF) (PDB:1A1S)	K00611	ornithine carbamoyltransferase [EC:2.1.3.3]	#NAME?
17	GC_00000002	pan_Saccharibacteria_Core_Genes	CP040008_1_Candidatus_Saccharibacteria_bacterium_oral_taxon_955_strain_PM004_chromosome_complete_genome	428	7	13	2	0	0.592949	0.685493	0.635872	M00844|M00029	Arginine biosynthesis, ornithine => arginine|Urea cycle	M00844|M00029	Pathway modules; Amino acid metabolism; Arginine and proline metabolism|Pathway modules; Amino acid metabolism; Arginine and proline metabolism			E	Amino acid transport and metabolism	COG2235	Arginine deiminase (ArcA) (PDB:2A9G)	K01478	arginine deiminase [EC:3.5.3.6]	---------------MGRPLHITSEIGKLKTVLLHRPGEELENLVPDYLTDLL-----FDDIPHLEVAQKEHDAFAQVLRDHGVEVLYLDELVTEALADPSVRHEFIVEMVAASKQGGRRVSDALVAYLEQMDTRAMVRKIMAGVRKDELPLPEEHQQQLHSMVEKSAYPFYLDPMPNLYFTRDPAATIGNGLTINRMHWPARRRESLFMQYIINHHPRFA----GQDIPVWSGRNQRFSIEGGDELVLSHDTMAIGISERTTAEAIETM-ATKLFAGSDFKRVIALEIPKSHAFMHLDTVFTMIDYDKFTIHPEIRDANGHLNIYILDKVEGSRYPKITKERDLEKVLREALHKESITLIECGNGDPIAAAREQWND-----------GSNTLAIAPG…
18	GC_00000002	pan_Saccharibacteria_Core_Genes	CP040011_1_TM7_phylum_sp__oral_taxon_952_strain_TM7x_chromosome_complete_genome	633	7	13	2	0	0.592949	0.685493	0.635872							E	Amino acid transport and metabolism	COG2235	Arginine deiminase (ArcA) (PDB:2A9G)	K01478	arginine deiminase [EC:3.5.3.6]	---------------MDEPIHITSEIGKLKTVLLHRPGEELENLTPDYLTDLL-----FDDIPYLKVAQAEHDAFAEVLRNHGVEVLYLDQLVAEALSTDQLREQFVDEMLAASKQDSRRVTQTLRQFLLDLPTHAMIRKIMAGVRKDEITLPPDQHQQLHNMIEKNHYPFYLDPMPNLYFTRDPAAAIGNGLTVNKMHWTARRRESLFMRYIIDHHPRFA----NR-VPVWYNRTEKFSIEGGDELVLSDKVMAIGVSERTTAEAIEKM-ATKLFAGSNFKKVIAMEIPKSHAFMHLDTVFTMIDRDKFTIHPEIRDRGGKMNCFVLEKVEGQPFPRITHETDLEHVLRVALGLPSVTLIECGGGDPIAAAREQWND-----------GSNTLAIAPG…
19	GC_00000002	pan_Saccharibacteria_Core_Genes	CP040011_1_TM7_phylum_sp__oral_taxon_952_strain_TM7x_chromosome_complete_genome	632	7	13	2	0	0.592949	0.685493	0.635872	M00844|M00029	Arginine biosynthesis, ornithine => arginine|Urea cycle	M00844|M00029	Pathway modules; Amino acid metabolism; Arginine and proline metabolism|Pathway modules; Amino acid metabolism; Arginine and proline metabolism	COG0078	Arginine biosynthesis	E	Amino acid transport and metabolism	COG0078	Ornithine carbamoyltransferase (ArgF) (PDB:1A1S)	K00611	ornithine carbamoyltransferase [EC:2.1.3.3]	#NAME?
20	GC_00000002	pan_Saccharibacteria_Core_Genes	CP058260_1_Candidatus_Saccharibacteria_bacterium_oral_taxon_488_strain_HB001_chromosome_complete_genome	791	7	13	2	0	0.592949	0.685493	0.635872							E	Amino acid transport and metabolism	COG2235	Arginine deiminase (ArcA) (PDB:2A9G)	K01478	arginine deiminase [EC:3.5.3.6]	----------------MDPLHITSEIGRLKAVLLHRPGEELENLTPDYLTDLL-----FDDIPYLQVAQKEHDAFAQVLRDHGVEVLYLDQLVTEALYTDQLREQFVDEMLANSKQGSRRVTRVLRQFLLDLPTNAMVRKIMAGVRKDEITLPPDQHQQLHNMIEKNHYPFYLDPMPNLYFTRDPAATIGHGLTINKMHWPARRRESLFMRYIIDHHPRFA----GKNVPVWYDRHEKFSIEGGDELVLSSEVMAIGVSERTTAEAIEKM-ATKLFAGSGFKKVVAMEIPKSHAFMHLDTVFTMIDRDKFTIHPEIRDRGGKMNCFVLEKVEGQPFPRITHETDLEHVLRVALGLPSVTLIECGGGDPIAAAREQWND-----------GSNTLAIAPG…
21	GC_00000002	pan_Saccharibacteria_Core_Genes	CP058260_1_Candidatus_Saccharibacteria_bacterium_oral_taxon_488_strain_HB001_chromosome_complete_genome	790	7	13	2	0	0.592949	0.685493	0.635872	M00844|M00029	Arginine biosynthesis, ornithine => arginine|Urea cycle	M00844|M00029	Pathway modules; Amino acid metabolism; Arginine and proline metabolism|Pathway modules; Amino acid metabolism; Arginine and proline metabolism	COG0078	Arginine biosynthesis	E	Amino acid transport and metabolism	COG0078	Ornithine carbamoyltransferase (ArgF) (PDB:1A1S)	K00611	ornithine carbamoyltransferase [EC:2.1.3.3]	#NAME?
22	GC_00000002	pan_Saccharibacteria_Core_Genes	GCA_015257795_2_ASM1525779v2_JB001_complete_genome	598	7	13	2	0	0.592949	0.685493	0.635872							E	Amino acid transport and metabolism	COG2235	Arginine deiminase (ArcA) (PDB:2A9G)	K01478	arginine deiminase [EC:3.5.3.6]	MIKLKHKHKNKGGNMGEKPIQVNSEIGKLKTVILHRPGKELEGLTPEYLEQLL-----FDDIPYLEVAQAEHDAFAETLRSRGVEVLYLDQLAAESLYNDEIKWRFISDFVRASKQGERHVTHALMRYLGEFEPLDLVRKLMSGVKKDEIKTEEDEKTHLNYYF-KSNYPFLLDPMPNLYFTRDPAAAVGNGLTINKMRYPARRRESLFMEYIMRYHPRFAAKTPGGEVPVWFDRYNKFNMEGGDELVLSRNVMAIGVSQRTTPEAIEKV-ASKLFEFSDFNKILAIQIPVSHAFMHLDTVFTMIDRDKFTVHPEILDKDGELNIYILEDSGIPGQPKITHRTNLKETLEEVLGLDHVTLIQCGDGDPIAAAREQWND-----------GSNTLAIAPG…
23	GC_00000002	pan_Saccharibacteria_Core_Genes	GCA_015257795_2_ASM1525779v2_JB001_complete_genome	597	7	13	2	0	0.592949	0.685493	0.635872	M00844|M00029	Arginine biosynthesis, ornithine => arginine|Urea cycle	M00844|M00029	Pathway modules; Amino acid metabolism; Arginine and proline metabolism|Pathway modules; Amino acid metabolism; Arginine and proline metabolism	COG0078	Arginine biosynthesis	E	Amino acid transport and metabolism	COG0078	Ornithine carbamoyltransferase (ArgF) (PDB:1A1S)	K00611	ornithine carbamoyltransferase [EC:2.1.3.3]	#NAME?
24	GC_00000002	pan_Saccharibacteria_Core_Genes	JB002_complete_genome	575	7	13	2	0	0.592949	0.685493	0.635872							E	Amino acid transport and metabolism	COG2235	Arginine deiminase (ArcA) (PDB:2A9G)	K01478	arginine deiminase [EC:3.5.3.6]	MVKLKHKHKIKGGNMGEKPIQVNSEIGKLKTVILHRPGKELEGLTPDYLEQLL-----FDDIPYLEVAQAEHDAFAETLRNHGVEVLYLDQLAAESLYNDEIKWRFISDFVRASKQGERHVTHALMRYLGEFEPLELVRKIMAGVKKDEIKTDEDEKSHLNYYF-KSDYPFLLDPMPNLYFTRDPAAAVGNGLTINKMRYPARRRESLFMEYIMRYHPRFAAKTPGGEVPVWFDRYNKFNMEGGDELVLSKNVMAIGVSQRTTPEAIEKV-ASKLFEFSDFNKILAIQIPVSHAFMHLDTVFTMIDYDKFTVHPEILDKDGELNIYVLEDSGIPGQPKITHRTNLKETLEEVLCLDHVNLIQCGDGDPIAAAREQWND-----------GSNTLAIAPG…
25	GC_00000002	pan_Saccharibacteria_Core_Genes	JB002_complete_genome	574	7	13	2	0	0.592949	0.685493	0.635872	M00844|M00029	Arginine biosynthesis, ornithine => arginine|Urea cycle	M00844|M00029	Pathway modules; Amino acid metabolism; Arginine and proline metabolism|Pathway modules; Amino acid metabolism; Arginine and proline metabolism	COG0078	Arginine biosynthesis	E	Amino acid transport and metabolism	COG0078	Ornithine carbamoyltransferase (ArgF) (PDB:1A1S)	K00611	ornithine carbamoyltransferase [EC:2.1.3.3]	#NAME?
26	GC_00000002	pan_Saccharibacteria_Core_Genes	JB003_complete_genome	596	7	13	2	0	0.592949	0.685493	0.635872							E	Amino acid transport and metabolism	COG2235	Arginine deiminase (ArcA) (PDB:2A9G)	K01478	arginine deiminase [EC:3.5.3.6]	MIKLKHKHKNKGGNMGEKPIQVNSEIGKLKTVILHRPGKELEGLTPEYLEQLL-----FDDIPYLEVAQAEHDAFAETLRSRGVEVLYLDQLAAESLYNDEIKWRFISDFVRASKQGERHVTHALMRYLGEFEPLDLVRKLMSGVKKDEIKTEEDEKTHLNYYF-KSNYPFLLDPMPNLYFTRDPAAAVGNGLTINKMRYPARRRESLFMEYIMRYHPRFAAKTPGGEVPVWFDRYNKFNMEGGDELVLSRNVMAIGVSQRTTPEAIEKV-ASKLFEFSDFNKILAIQIPVSHAFMHLDTVFTMIDRDKFTVHPEILDKDGELNIYILEDSGIPGQPKITHRTNLKETLEEVLGLDHVTLIQCGDGDPIAAAREQWND-----------GSNTLAIAPG…
27	GC_00000002	pan_Saccharibacteria_Core_Genes	JB003_complete_genome	595	7	13	2	0	0.592949	0.685493	0.635872	M00844|M00029	Arginine biosynthesis, ornithine => arginine|Urea cycle	M00844|M00029	Pathway modules; Amino acid metabolism; Arginine and proline metabolism|Pathway modules; Amino acid metabolism; Arginine and proline metabolism	COG0078	Arginine biosynthesis	E	Amino acid transport and metabolism	COG0078	Ornithine carbamoyltransferase (ArgF) (PDB:1A1S)	K00611	ornithine carbamoyltransferase [EC:2.1.3.3]	#NAME?
28	GC_00000003	pan_Saccharibacteria_Core_Genes	CP040004_1_Candidatus_Saccharibacteria_bacterium_oral_taxon_957_strain_BB001_chromosome_complete_genome	168	7	13	2	0	0.836067	0.517322	0.63916					COG0052	Ribosome 30S subunit	J	Translation, ribosomal structure and biogenesis	COG0052	Ribosomal protein S2 (RpsB) (PDB:4V4H)	K02967	small subunit ribosomal protein S2	MSVKVDIKALLESGVHFGHKTSRWHPKMAPYIHSKRQDSHIIDLVKTVEALDKALPELTKIAGSGRKVLFVGTKKQAKDVVRQAAEKINQPYVVERWIGGMLTNGSTITQQIKKLKNLEKRMASGDLEKRYNKLEVQRFQEEIDSLNIKYGGIKDLMGKPGAVVVVDALTDANAVREAQTLGVPVFAIVDTNVNPTGIDYVIPGNDDAIKGVQLLLDYFTEAVAEGAGSVKTEEKPVKKRRNRMGVSVDDIKKLRELTGVGLTDAKKALVEADGDFDKALEEMRKKGLTKAEKKGDREAREGLIESYVHSGRIGVIVEVNCETDFVARLDDFKTLAHEIAMQIAAMNPKYASTEDIPAEEMERVKAELMVSEALASKPEEMREKIVTGQLNKHFAEQVL…
29	GC_00000003	pan_Saccharibacteria_Core_Genes	CP040008_1_Candidatus_Saccharibacteria_bacterium_oral_taxon_955_strain_PM004_chromosome_complete_genome	181	7	13	2	0	0.836067	0.517322	0.63916					COG0052	Ribosome 30S subunit	J	Translation, ribosomal structure and biogenesis	COG0052	Ribosomal protein S2 (RpsB) (PDB:4V4H)	K02967	small subunit ribosomal protein S2	MAVEVDIKALLEAGVHFGHKTSRWHPKMAPYIHSKRQDSHIIDLTKTVEQLDKALPFLTKVAAT-KQILFVGTKKQAKDIVKSAAERAGQPYVTERWIGGMLTNVTTVNAQIKKLKDLERRMASGDLEKRYNKLEVQRYQEEIDNLNLKYGGIKELNGRPGAMIVVDTLVDSNAIAEAKNLGIPVIGLVDTNADPSKVDYVIPANDDAIKGIQLMLDYFVSAITEGKNKAE------------------------------------------------------------------------------------------------------------------------------------------------------------------------…
30	GC_00000003	pan_Saccharibacteria_Core_Genes	CP040008_1_Candidatus_Saccharibacteria_bacterium_oral_taxon_955_strain_PM004_chromosome_complete_genome	182	7	13	2	0	0.836067	0.517322	0.63916					COG0264	Translation factors	J	Translation, ribosomal structure and biogenesis	COG0264	Translation elongation factor EF-Ts (Tsf) (PDB:1EFU)	K02357	elongation factor Ts	MAVSIE--------------------------------------------------------------------------------------------------------DIKKLKEL-------------------------------------------------------------------------------------------------------------------------------------------TGVGLTDAKAALVEADGDFDRALEAMRKKGLTKAEKKGDRETREGLIESYVHSGRIGVVVEVNCETDFVARLPEFKEFAHQIAMQIAAMNPQFATMDDIPANVLEAKKQELLESESLKSKPENMREQIVEGQLKKYFAERVL…
31	GC_00000003	pan_Saccharibacteria_Core_Genes	CP040011_1_TM7_phylum_sp__oral_taxon_952_strain_TM7x_chromosome_complete_genome	165	7	13	2	0	0.836067	0.517322	0.63916					COG0052	Ribosome 30S subunit	J	Translation, ribosomal structure and biogenesis	COG0052	Ribosomal protein S2 (RpsB) (PDB:4V4H)	K02967	small subunit ribosomal protein S2	MSVKVDIKALLESGVHFGHKTSRWHPKMAPYIHSKRQDSHIIDLVKTVEALDKALPELTKIAASGRKVLFVGTKKQAKDVVRQAAEKINQPYVVERWIGGMLTNGSTITQQIKKLKNLEKRMASGDLEKRYNKLEVQRFQEEIDSLNIKYGGIKDLMGKPGAVVVVDALTDANAVREAQTLGVPVFAIVDTNVNPTGIDYVIPGNDDAIKGIQLLLDYFTEAVAEGAGSVKTEEKPVKKEEK-------------------------------------------------------------------------------------------------------------------------------------------------------------…
32	GC_00000003	pan_Saccharibacteria_Core_Genes	CP040011_1_TM7_phylum_sp__oral_taxon_952_strain_TM7x_chromosome_complete_genome	166	7	13	2	0	0.836067	0.517322	0.63916					COG0264	Translation factors	J	Translation, ribosomal structure and biogenesis	COG0264	Translation elongation factor EF-Ts (Tsf) (PDB:1EFU)	K02357	elongation factor Ts	MGVSVD--------------------------------------------------------------------------------------------------------DIKKLREL-------------------------------------------------------------------------------------------------------------------------------------------TGVGLTDAKKALVEADGDFDKALEEMRKKGLTKAEKKGDREAREGLIESYVHSGRIGVIVEVNCETDFVARLDDFKTLAHEIAMQIAAMNPKYASTEDIPAEEMERVKAELMASEALASKPEEMREKIVAGQLNKHFAEQVL…
33	GC_00000003	pan_Saccharibacteria_Core_Genes	CP058260_1_Candidatus_Saccharibacteria_bacterium_oral_taxon_488_strain_HB001_chromosome_complete_genome	201	7	13	2	0	0.836067	0.517322	0.63916					COG0052	Ribosome 30S subunit	J	Translation, ribosomal structure and biogenesis	COG0052	Ribosomal protein S2 (RpsB) (PDB:4V4H)	K02967	small subunit ribosomal protein S2	MSVTVDMKALFEAGVHFGHKTSRWHPKMAPYIHSKRQDSHIIDLAKTAEALERALPELTKIAASGKKVLFVGTKKQAKDVVRQAAEGINQPYVVERWIGGMLTNGATIAQQIKKLKNLEKRMASGDLEKRYNKLEVQRFQEEIDNLNFKYGGIKNLMGKPGAVVVVDALTDANAVCEAEALGVPVFAVVDTNVNPTGIDYVIPGNDDAIKSIQQLLDYFTAAVAEGAGSVKAEEKPVKKEEK-------------------------------------------------------------------------------------------------------------------------------------------------------------…
34	GC_00000003	pan_Saccharibacteria_Core_Genes	CP058260_1_Candidatus_Saccharibacteria_bacterium_oral_taxon_488_strain_HB001_chromosome_complete_genome	202	7	13	2	0	0.836067	0.517322	0.63916					COG0264	Translation factors	J	Translation, ribosomal structure and biogenesis	COG0264	Translation elongation factor EF-Ts (Tsf) (PDB:1EFU)	K02357	elongation factor Ts	MGVSVD--------------------------------------------------------------------------------------------------------DIKKLREL-------------------------------------------------------------------------------------------------------------------------------------------TGVGLTDAKKALVETDGDFDKALEAMRKKGLTKAEKKGDREAREGLIEGYVHSGRIGVVVEVNCETDFVARLDDFKTLAHEIAMQIAAMSPKYVSEADISAEEMERVRTELMASEALASKPEEMREKIVEGQLKKHFVEQVL…
35	GC_00000003	pan_Saccharibacteria_Core_Genes	GCA_015257795_2_ASM1525779v2_JB001_complete_genome	152	7	13	2	0	0.836067	0.517322	0.63916					COG0052	Ribosome 30S subunit	J	Translation, ribosomal structure and biogenesis	COG0052	Ribosomal protein S2 (RpsB) (PDB:4V4H)	K02967	small subunit ribosomal protein S2	MSVKVDIKQLLEAGVHFGHKTSRWHPKMAPYIHSKRQDSHIIDLTKTVEGLEKALPAITKAVEGGRKVLFVGTKKQVKEAVREAAESVNQPYVVERWVGGMLTNSATINQQIKKLKTLEKRMESGELAKRYSKLEVQRYAEEIESLNTKYGGIKDLMGRPGILFVTDAIADANAIREAKTLNIPVVAIVDTNVNPEGIDYVIPANDDAIKGVKLLLDYAIEAIKEAKADK-------------------------------------------------------------------------------------------------------------------------------------------------------------------------…
36	GC_00000003	pan_Saccharibacteria_Core_Genes	GCA_015257795_2_ASM1525779v2_JB001_complete_genome	153	7	13	2	0	0.836067	0.517322	0.63916					COG0264	Translation factors	J	Translation, ribosomal structure and biogenesis	COG0264	Translation elongation factor EF-Ts (Tsf) (PDB:1EFU)	K02357	elongation factor Ts	MAVSIE--------------------------------------------------------------------------------------------------------EIKKLKEL-------------------------------------------------------------------------------------------------------------------------------------------TGLGLTDAKKALVEADGDFDKALEALRKKGLTKAEKKGDREAREGLVEAYVHGGRIGVIVEVNCETDFVARTEDFKNFAHQVAMQIAAMAPIYASEADIPEEEIARVKAEAEERVAKENKPADIAAKIVEGQVKKYFAEKVL…
37	GC_00000003	pan_Saccharibacteria_Core_Genes	JB002_complete_genome	152	7	13	2	0	0.836067	0.517322	0.63916					COG0052	Ribosome 30S subunit	J	Translation, ribosomal structure and biogenesis	COG0052	Ribosomal protein S2 (RpsB) (PDB:4V4H)	K02967	small subunit ribosomal protein S2	---------------------------MAPYIHSKRQDSHIIDLTKTVEGLEKALPAITKAVESGRKVLFVGTKKQVKEAVREAAESVKQPYVVERWVGGMLTNSATVNQQIKKLKTLEKRMDSGELSKRYSKLEVQRYAEEIEALNTKYGGIKDLMGRPGILFVTDSIADANAIREAKTLNIPVVAIVDTNVNPDGIDYVIPANDDAIKGVKLLLDYVIEAIKEAKTDK-------------------------------------------------------------------------------------------------------------------------------------------------------------------------…
38	GC_00000003	pan_Saccharibacteria_Core_Genes	JB002_complete_genome	153	7	13	2	0	0.836067	0.517322	0.63916					COG0264	Translation factors	J	Translation, ribosomal structure and biogenesis	COG0264	Translation elongation factor EF-Ts (Tsf) (PDB:1EFU)	K02357	elongation factor Ts	MAVSIE--------------------------------------------------------------------------------------------------------EIKKLKEL-------------------------------------------------------------------------------------------------------------------------------------------TGLGLTDAKKALIEAEGDFDKALEALRKKGLTKAEKKGDREAREGLVEAYVHGGRIGVIVEVNCETDFVARTEDFKNFAHQIAMQIAAMAPVYATEADIPAEEIARVKAEAEERVSKEGKPAEIAAKIVDGQVKKYFAEKVL…
39	GC_00000003	pan_Saccharibacteria_Core_Genes	JB003_complete_genome	152	7	13	2	0	0.836067	0.517322	0.63916					COG0052	Ribosome 30S subunit	J	Translation, ribosomal structure and biogenesis	COG0052	Ribosomal protein S2 (RpsB) (PDB:4V4H)	K02967	small subunit ribosomal protein S2	MSVKVDIKQLLEAGVHFGHKTSRWHPKMAPYIHSKRQDSHIIDLTKTVEGLEKALPAITKAVEGGRKVLFVGTKKQVKEAVREAAESVNQPYVVERWVGGMLTNSATINQQIKKLKTLEKRMESGELAKRYSKLEVQRYAEEIESLNTKYGGIKDLMGRPGILFVTDAIADANAIREAKTLNIPVVAIVDTNVNPEGIDYVIPANDDAIKGVKLLLDYAIEAIKEAKADK-------------------------------------------------------------------------------------------------------------------------------------------------------------------------…
40	GC_00000003	pan_Saccharibacteria_Core_Genes	JB003_complete_genome	153	7	13	2	0	0.836067	0.517322	0.63916					COG0264	Translation factors	J	Translation, ribosomal structure and biogenesis	COG0264	Translation elongation factor EF-Ts (Tsf) (PDB:1EFU)	K02357	elongation factor Ts	MAVSIE--------------------------------------------------------------------------------------------------------EIKKLKEL-------------------------------------------------------------------------------------------------------------------------------------------TGLGLTDAKKALVEADGDFDKALEALRKKGLTKAEKKGDREAREGLVEAYVHGGRIGVIVEVNCETDFVARTEDFKNFAHQVAMQIAAMAPIYASEADIPEEEIARVKAEAEERVAKENKPADIAAKIVEGQVKKYFAEKVL…
41	GC_00000004	pan_Saccharibacteria_Core_Genes	CP040004_1_Candidatus_Saccharibacteria_bacterium_oral_taxon_957_strain_BB001_chromosome_complete_genome	184	7	11	2	0	0.734844	0.885113	0.803009							M	Cell wall/membrane/envelope biogenesis	COG1136	ABC-type lipoprotein export system, ATPase component (LolD) (PDB:5GKO)	K02003	putative ABC transport system ATP-binding protein	-----MIELKNVTKIYGKKKNQFTALKNVSLTIPTGASVAILGKSGSGKSTLMHAISGLDKPQKGQVIIDGQDILQLKSKRVDEFRAKKIGFIFQSFFVQGNESVVDNVSLPLEIARVPRKKRAHKINAALKAVDLYDKRKNRAKDLSGGQKQRLAIARAIVGDPQIIFADEPTGNLDSETGAKVEELLFDYNKQKGVTLIVVTHDADLAKKCDHQIIIKDGRVEKSTVPGGIKHGR-----------------------
42	GC_00000004	pan_Saccharibacteria_Core_Genes	CP040008_1_Candidatus_Saccharibacteria_bacterium_oral_taxon_955_strain_PM004_chromosome_complete_genome	789	7	11	2	0	0.734844	0.885113	0.803009							M	Cell wall/membrane/envelope biogenesis	COG1136	ABC-type lipoprotein export system, ATPase component (LolD) (PDB:5GKO)	K02003	putative ABC transport system ATP-binding protein	-----MIEIKNITKVYGKKHNIFTALKDVSLTIPTGASVAILGKSGSGKSTLMHAISGLDKPQKGQVLIDGEDILQMKTKAVDEFRAQKIGFIFQSFFVQGNEGVIENVSLPLEIARVPQRRRASKIKAALQAVELYDKRKSKAKDLSGGQKQRLAIARAIVGEPDILFADEPTGNLDSETGAKVEELLFGYNKERGTTLIVVTHDADLAKKCDYQILIKDGRIEKSTVPKEA---------------------------
43	GC_00000004	pan_Saccharibacteria_Core_Genes	CP040008_1_Candidatus_Saccharibacteria_bacterium_oral_taxon_955_strain_PM004_chromosome_complete_genome	193	7	11	2	0	0.734844	0.885113	0.803009							M	Cell wall/membrane/envelope biogenesis	COG1136	ABC-type lipoprotein export system, ATPase component (LolD) (PDB:5GKO)	K02003	putative ABC transport system ATP-binding protein	#NAME?
44	GC_00000004	pan_Saccharibacteria_Core_Genes	CP040011_1_TM7_phylum_sp__oral_taxon_952_strain_TM7x_chromosome_complete_genome	180	7	11	2	0	0.734844	0.885113	0.803009							M	Cell wall/membrane/envelope biogenesis	COG1136	ABC-type lipoprotein export system, ATPase component (LolD) (PDB:5GKO)	K02003	putative ABC transport system ATP-binding protein	-----MIELKNVTKIYGKKKNQFVALNDVSLKIPTGVSVAILGKSGSGKSTLMHAISGLDRPQQGRVIIDGQDILQLKQKQVDEFRAKKIGFIFQSFFVQGNESVEDNVSLPLEIAQMPQKMREAKINEALMAVDLYEKRKSRAKDLSGGQKQRLAIARAIVGDPQIIFADEPTGNLDSETGTKIEELLFNYNKQKGATLIVVTHDDDLAKKCDYQIRIKDGQIEGTNIPQEERYESQ----------------------
45	GC_00000004	pan_Saccharibacteria_Core_Genes	CP058260_1_Candidatus_Saccharibacteria_bacterium_oral_taxon_488_strain_HB001_chromosome_complete_genome	218	7	11	2	0	0.734844	0.885113	0.803009							M	Cell wall/membrane/envelope biogenesis	COG1136	ABC-type lipoprotein export system, ATPase component (LolD) (PDB:5GKO)	K02003	putative ABC transport system ATP-binding protein	-----MIELKNVTKIYGKKKNQFTALKNVSLTIPTGASVAILGKSGSGKSTLMHAISGLDKPQKGQVIIDGQDILQLKPKRVDEFRAKKIGFIFQSFFVQGNESVIDNVSLPLEIARVPRKKRAHKINAALKAVDLYDKRKNRAKDLSGGQKQRLAIARAIVGDPQIIFADEPTGNLDSETGAKVEELLFDYNKQKGVTLIVVTHDADLAKKCDHQIIIKDGRVEKSTVPGGIKHGR-----------------------
46	GC_00000004	pan_Saccharibacteria_Core_Genes	GCA_015257795_2_ASM1525779v2_JB001_complete_genome	582	7	11	2	0	0.734844	0.885113	0.803009							M	Cell wall/membrane/envelope biogenesis	COG1136	ABC-type lipoprotein export system, ATPase component (LolD) (PDB:5GKO)	K02003	putative ABC transport system ATP-binding protein	-----MIEVRNISKTYGKKKNSFQALKNVSFKIPKGASVAIIGKSGSGKSTLIHAMSGLDAPEEGEVLMDGVNILSMKQKDIDKFRSKKMGFIFQSFFVQGNETCFENVSLPLEIAEEPIFRRKEIIENALKAVGLEDKIKTPARDLSGGQKQRLAIARAIANSPEIIFADEPTGNLDSITSAKIEKMLFEYNKNSKATLLIVTHDEELAEKCDIRIRIKDGKVEQIEGVRNA---------------------------
47	GC_00000004	pan_Saccharibacteria_Core_Genes	GCA_015257795_2_ASM1525779v2_JB001_complete_genome	245	7	11	2	0	0.734844	0.885113	0.803009							M	Cell wall/membrane/envelope biogenesis	COG1136	ABC-type lipoprotein export system, ATPase component (LolD) (PDB:5GKO)	K02003	putative ABC transport system ATP-binding protein	MDKEKIIEVKNLVKVYRDGNTFFKALNGVSFSINQGESVAIIGKSGSGKSTLMHLLAALDKPNEGEVFIDGQNIAKMKKRNLNKLRNQTFGFVFQQFFMNPKDTVLQNVILPLKIAGISSRKRKEIALKALEAVELTDKAKNKASNLSGGQKQRVCVARAIVNSPKIIFADEPTGNLDSKTSAKVEDLLFGLNREKGITLVIVTHDEALAQKCDRQIRIQDGQI----ISKGEN--------------------------
48	GC_00000004	pan_Saccharibacteria_Core_Genes	JB002_complete_genome	560	7	11	2	0	0.734844	0.885113	0.803009							M	Cell wall/membrane/envelope biogenesis	COG1136	ABC-type lipoprotein export system, ATPase component (LolD) (PDB:5GKO)	K02003	putative ABC transport system ATP-binding protein	-----MIEVRNISKIYGKKKNRFQALKDVSFKIENGSSVAIIGKSGSGKSTLIHAMSGLDAPEKGEVLMDGVNILSMNQKKIDKFRSKKMGFIFQSFFVQGNETCFENVSLPLEIAEEPIFRRKEIVEDALKAVGLKDKIKTPARDLSGGQKQRLAIARAIVNSPEIIFADEPTGNLDSATSEKIEKLLFEYNKKSGATLFIITHDEELAEKCDIRIRIKDGEIEHIEGVKNA---------------------------
49	GC_00000004	pan_Saccharibacteria_Core_Genes	JB002_complete_genome	239	7	11	2	0	0.734844	0.885113	0.803009							M	Cell wall/membrane/envelope biogenesis	COG1136	ABC-type lipoprotein export system, ATPase component (LolD) (PDB:5GKO)	K02003	putative ABC transport system ATP-binding protein	MNKSNLIEVKNLVKVYRDGNTYFKALNGVSFSIQKGESVAIIGKSGSGKSTLMHLLAALDKPNEGEILINGQNIAKMKKRELNKLRNQTFGFVFQQFFMNPKDTVLQNVILPLKIAGVGSRKRKEIALKALESVELTDKAKNKASNLSGGQKQRVCVARAIANSPEIIFADEPTGNLDSKTSKKIEDLLFGLNKENGITLIIVTHDESLAAKCDHQIRIQDGRI----VSKGEK--------------------------
50	GC_00000004	pan_Saccharibacteria_Core_Genes	JB003_complete_genome	580	7	11	2	0	0.734844	0.885113	0.803009							M	Cell wall/membrane/envelope biogenesis	COG1136	ABC-type lipoprotein export system, ATPase component (LolD) (PDB:5GKO)	K02003	putative ABC transport system ATP-binding protein	-----MIEVRNISKTYGKKKNSFQALKNVSFKIPKGASVAIIGKSGSGKSTLIHAMSGLDAPEEGEVLMDGVNILSMKQKDIDKFRSKKMGFIFQSFFVQGNETCFENVSLPLEIAEEPIFRRKEIIENALKAVGLEDKIKTPARDLSGGQKQRLAIARAIANSPEIIFADEPTGNLDSITSAKIEKMLFEYNKNSKATLLIVTHDEELAEKCDIRIRIKDGKVEQIEGVRNA---------------------------
51	GC_00000004	pan_Saccharibacteria_Core_Genes	JB003_complete_genome	245	7	11	2	0	0.734844	0.885113	0.803009							M	Cell wall/membrane/envelope biogenesis	COG1136	ABC-type lipoprotein export system, ATPase component (LolD) (PDB:5GKO)	K02003	putative ABC transport system ATP-binding protein	MDKEKIIEVKNLVKVYRDGNTFFKALNGVSFSINQGESVAIIGKSGSGKSTLMHLLAALDKPNEGEVFIDGQNIAKMKKRNLNKLRNQTFGFVFQQFFMNPKDTVLQNVILPLKIAGISSRKRKEIALKALEAVELTDKAKNKASNLSGGQKQRVCVARAIVNSPKIIFADEPTGNLDSKTSAKVEDLLFGLNREKGITLVIVTHDEALAQKCDRQIRIQDGQI----ISKGEN--------------------------
52	GC_00000005	pan_Saccharibacteria_Core_Genes	CP040004_1_Candidatus_Saccharibacteria_bacterium_oral_taxon_957_strain_BB001_chromosome_complete_genome	282	7	9	2	0	0.719594	0.962451	0.82349							T|K	Signal transduction mechanisms|Transcription	COG0745	DNA-binding response regulator, OmpR family, contains REC and winged-helix (wHTH) domain (OmpR) (PDB:1XHF)	K02483	two-component system, OmpR family, response regulator	MRLLVVEDERKIARVIAAALRSEGHAVDMVHDGEEGLAMAETEPYDLLVLDRMLPG-KSGTDIITSLRQANKAMPILLLTALGTTEDKAFGLDVGADDYLVKPFAIDELTARVRALLRRPPLAHDDELTVADLTLNQTQRTVKRSGKTIELTAKEFALLEYLMRYPGQTLSKETLIAHVWDFDADILPNNVEAYIKQLRKKIDKPFRRPLIHTVRGFGYKVEASR
53	GC_00000005	pan_Saccharibacteria_Core_Genes	CP040004_1_Candidatus_Saccharibacteria_bacterium_oral_taxon_957_strain_BB001_chromosome_complete_genome	733	7	9	2	0	0.719594	0.962451	0.82349							T|K	Signal transduction mechanisms|Transcription	COG0745	DNA-binding response regulator, OmpR family, contains REC and winged-helix (wHTH) domain (OmpR) (PDB:1XHF)	K02483	two-component system, OmpR family, response regulator	MRILLVEDDVAIAQSLKEGLEDEAYAVDVAHDGDEGYRTATADEYDVIILDVMLPE-MNGYEVCRVLRKDGNQTPILMLTARDAERDIVEGLDVGADDYLAKPFSFEVLLARLRALLRRPNEKLEEVLRVGDLTLDPSLKKVTRANQEISLTTKEYAVLEYLMRNAGKVLSKEQIISHVWDFDADVLPNNVELFIMFLRRKIDKPFDSKLIHTVPGFGYKLEDKS
54	GC_00000005	pan_Saccharibacteria_Core_Genes	CP040008_1_Candidatus_Saccharibacteria_bacterium_oral_taxon_955_strain_PM004_chromosome_complete_genome	799	7	9	2	0	0.719594	0.962451	0.82349							T|K	Signal transduction mechanisms|Transcription	COG0745	DNA-binding response regulator, OmpR family, contains REC and winged-helix (wHTH) domain (OmpR) (PDB:1XHF)	K02483	two-component system, OmpR family, response regulator	MRILLVEDDVAIAQSLKEGLEDEAYAVDVAHDGDGGYRTATADEYDVIILDVMLPE-MNGYEVCRALRKDGNQTPILMLTARDAERDIVEGLDMGADDYLAKPFSFEVLLARLRALLRRPNEKLEEILRVGDLMLDPSLKKVMRAAQEISLTAKEYAVLEYLMRNAGKVLSKEQIISHVWDFDADVLPNNVELFVMFLRRKIDKPFGSKLIHTVPGFGYKLEDKS
55	GC_00000005	pan_Saccharibacteria_Core_Genes	CP040011_1_TM7_phylum_sp__oral_taxon_952_strain_TM7x_chromosome_complete_genome	287	7	9	2	0	0.719594	0.962451	0.82349							T|K	Signal transduction mechanisms|Transcription	COG0745	DNA-binding response regulator, OmpR family, contains REC and winged-helix (wHTH) domain (OmpR) (PDB:1XHF)	K02483	two-component system, OmpR family, response regulator	MRLLVIEDERKIARVISESLKREKYAVDISNDGEEGFNLADSQPYDLLIVDRMLPG-MEGVEIVKKLRKNGKSMPILFLTALGATEDKTFGLDAGADDYLVKPFAIDELLARVRALLRRPPIQRPDVLKIADLTIDKQQQTVMRAGKTIDLTSKEYALLEYLMQHPNQILSKEMLIDHVWDFDADILPNNVEAYIKNLRQKIDKPFKKQLIKTVRGFGYRIEA--
56	GC_00000005	pan_Saccharibacteria_Core_Genes	CP058260_1_Candidatus_Saccharibacteria_bacterium_oral_taxon_488_strain_HB001_chromosome_complete_genome	313	7	9	2	0	0.719594	0.962451	0.82349							T|K	Signal transduction mechanisms|Transcription	COG0745	DNA-binding response regulator, OmpR family, contains REC and winged-helix (wHTH) domain (OmpR) (PDB:1XHF)	K02483	two-component system, OmpR family, response regulator	MRLLIIEDERKIARIIAEALRREHHAVDVTHDGDEGLNMAMSEPYDLLVVDRMLPG-WSGTDIVQNLRGQGKNMPILLLTALGTTEDKTFGLDSGADDYLVKPFTIAELTARVRALLRRPPIQQPDTLQIADLVIDQTTQSVTRAGTAIDLTSKEYALLEYLARHPGQTLSKDKLIAHVWDFDADILPNNVEAYIKQLRKKIDKPFRCPLIHTVRGFGYKLEASE
57	GC_00000005	pan_Saccharibacteria_Core_Genes	CP058260_1_Candidatus_Saccharibacteria_bacterium_oral_taxon_488_strain_HB001_chromosome_complete_genome	836	7	9	2	0	0.719594	0.962451	0.82349							T|K	Signal transduction mechanisms|Transcription	COG0745	DNA-binding response regulator, OmpR family, contains REC and winged-helix (wHTH) domain (OmpR) (PDB:1XHF)			#NAME?
58	GC_00000005	pan_Saccharibacteria_Core_Genes	GCA_015257795_2_ASM1525779v2_JB001_complete_genome	341	7	9	2	0	0.719594	0.962451	0.82349							T|K	Signal transduction mechanisms|Transcription	COG0745	DNA-binding response regulator, OmpR family, contains REC and winged-helix (wHTH) domain (OmpR) (PDB:1XHF)	K02483	two-component system, OmpR family, response regulator	MRILIVEDERKIARALGRALKNEKYAVDISYDGTDAYAMAGMIDYDLLILDRMIPGDYDGLSLTKKLREEGKNVPILLLTALGATQDKTEGLDGGADDYLTKPFALDELLARVRALLRRPQTSVETVLRVADLSLDLNTHEVLRNNQKIELTNKEFSLLGYLVRNAGRPVSKEQIIAHVWDYDADILPNNIEVYISYLREKVDKPFKDKLIKTVRGLGYKIDEE-
59	GC_00000005	pan_Saccharibacteria_Core_Genes	JB002_complete_genome	320	7	9	2	0	0.719594	0.962451	0.82349							T|K	Signal transduction mechanisms|Transcription	COG0745	DNA-binding response regulator, OmpR family, contains REC and winged-helix (wHTH) domain (OmpR) (PDB:1XHF)	K02483	two-component system, OmpR family, response regulator	MRILIVEDERKIARALGRALKNEKYAVDISHDGTDAYAMAEMIDYDLLILDRMIPGDYDGLSLTKKLREEGKRVPILLLTALGEIKDKTEGLDSGADDYLTKPFSLDELLARVRALLRRPQTQAETILKIADLSLDLNAHEVLRNNQKIELTNKEFSLLEYLVRNTGRPVSKEQIIAHVWDYDADILPNNIEVYISYLREKVDKPFEKKLIKTVRGIGYKIDE--
60	GC_00000005	pan_Saccharibacteria_Core_Genes	JB003_complete_genome	341	7	9	2	0	0.719594	0.962451	0.82349							T|K	Signal transduction mechanisms|Transcription	COG0745	DNA-binding response regulator, OmpR family, contains REC and winged-helix (wHTH) domain (OmpR) (PDB:1XHF)	K02483	two-component system, OmpR family, response regulator	MRILIVEDERKIARALGRALKNEKYAVDISYDGTDAYAMAGMIDYDLLILDRMIPGDYDGLSLTKKLREEGKNVPILLLTALGATQDKTEGLDGGADDYLTKPFALDELLARVRALLRRPQTSVETVLRVADLSLDLNTHEVLRNNQKIELTNKEFSLLGYLVRNAGRPVSKEQIIAHVWDYDADILPNNIEVYISYLREKVDKPFKDKLIKTVRGLGYKIDEE-
61	GC_00000006	pan_Saccharibacteria_Core_Genes	CP040004_1_Candidatus_Saccharibacteria_bacterium_oral_taxon_957_strain_BB001_chromosome_complete_genome	432	7	8	2	0	0.875422	0.840414	0.857561							T	Signal transduction mechanisms	COG1217	Predicted membrane GTPase TypA/BipA involved in stress response (TypA) (PDB:5A9V)	K06207	GTP-binding protein	MKDASKIRNIAIIAHVDHGKTTMVDGLLKQSRTFRDNQAEMSQELIMDSGDQEHERGITITAKQTSIFYGDYKINIIDTPGHADFSGEVERTLQMADGVLLIVDAQEGPMPQTKFVLSKALELGLKPVVVINKIDKPARRIAEVEDELSDLFLELATDDSQLHYPIYYAVGRDGKAWREIPADPSEDADLTPIFEAIINDIPAPSVTADGGFQMLVTSLQYDTFQGKYAIGRIARGSVKRGLAVSLLKHGEVSGSARIEKVFGYRGLNREELDEAFAGDIVALVGVSEAHIGDTIADKEQPEALPAIAIEAPTLSMYLGPNTSPMKGREGEFTTSRQIGDRLRRELETNVALRVEENGIGFTVSGRGELHLSVLIETMRREGFEFEVGRPQVVTITDDG…
62	GC_00000006	pan_Saccharibacteria_Core_Genes	CP040008_1_Candidatus_Saccharibacteria_bacterium_oral_taxon_955_strain_PM004_chromosome_complete_genome	580	7	8	2	0	0.875422	0.840414	0.857561							T	Signal transduction mechanisms	COG1217	Predicted membrane GTPase TypA/BipA involved in stress response (TypA) (PDB:5A9V)	K06207	GTP-binding protein	MNDASHIRNIAIIAHVDHGKTTLVDGLLKQSKTFRDNQAEMNQELIMDSGDQEHERGITITAKQTSIYYGDYKINIIDTPGHADFSGEVERTLNMADGVLLIVDAQEGPMPQTKFVLSKALKVGLKPVVIINKIDKPARRIAEVEDELSDLFLELATDEAQLHYPVYYAIGRDGKAWSNVPGDSSEQADLTPIFDAIINDIPAPNVEANGGLQLLVTALQYDSFLGKYAIGRISRGQARRAQAVALIK-DGAISSARIDKIFTYRGLMREEVDSAIAGDIVALTGITDAHIGDTIADKDAPEALPAIAIEAPTLSMYLGPNTSPFKGKEGEFTTSRQIGDRLKKELETNVALRVEEQGIGFKVSGRGELHLSVLIETMRREGFEFEVGRPQVVTISEDG…
63	GC_00000006	pan_Saccharibacteria_Core_Genes	CP040011_1_TM7_phylum_sp__oral_taxon_952_strain_TM7x_chromosome_complete_genome	407	7	8	2	0	0.875422	0.840414	0.857561							T	Signal transduction mechanisms	COG1217	Predicted membrane GTPase TypA/BipA involved in stress response (TypA) (PDB:5A9V)	K06207	GTP-binding protein	MKDASKIRNIAIIAHVDHGKTTMVDGLLKQSRTFRDNQAEMSQELIMDSGDQEHERGITITAKQTSIFYGDYKINIIDTPGHADFSGEVERTLNMADGVLLIVDAQEGPMPQTKFVLSKALELGLKPVVVINKIDKPARRIAEVEDELSDLFLELATDDSQLHYPIYYAIGRDGKAWREIPTDPSNNADLTPIFEAIINDIPAPSVTADGGFQMLVTSLQYDTFQGKYAIGRIARGSVKRGLAVSLMKQGEVSGSARIEKVFGYRGLNREELDEAFAGDIVALVGVSEAHIGDTIADKEQPEALPAIAIEAPTLSMYLGPNTSPMKGREGEFTTSRQIGDRLRRELETNVALRVEENGIGFTVSGRGELHLSVLIETMRREGFEFEVGRPQVVTITEDG…
64	GC_00000006	pan_Saccharibacteria_Core_Genes	CP058260_1_Candidatus_Saccharibacteria_bacterium_oral_taxon_488_strain_HB001_chromosome_complete_genome	485	7	8	2	0	0.875422	0.840414	0.857561							T	Signal transduction mechanisms	COG1217	Predicted membrane GTPase TypA/BipA involved in stress response (TypA) (PDB:5A9V)	K06207	GTP-binding protein	MKDASKIRNIAIIAHVDHGKTTMVDGLLKQSRTFRDNQAEMSQELIMDSGDQEHERGITITAKQTSIFYGDYKINIIDTPGHADFSGEVERTLQMADGVLLIVDAQEGPMPQTKFVLSKALELGLKPVVVINKIDKPARRIAEVEDELSDLFLELATDDSQLHYPIYYAVGRDGKAWREIPADPSEDADLTPIFEAIINDVPAPSVTADGGFQMLVTSLQYDTFQGKYAIGRVARGSVKRGLQVSLIKHGEVSGSARIEKVFGYRGLNREELDEAFAGDIVALVGVAEAHIGDTIADKEQPEALPAIAIEAPTLSMYLGPNTSPMKGREGEFTTSRQIGDRLRRELETNVALRVEENGIGFTVSGRGELHLSVLIETMRREGFEFEVGRPQVVTITEDG…
65	GC_00000006	pan_Saccharibacteria_Core_Genes	GCA_015257795_2_ASM1525779v2_JB001_complete_genome	501	7	8	2	0	0.875422	0.840414	0.857561							T	Signal transduction mechanisms	COG1217	Predicted membrane GTPase TypA/BipA involved in stress response (TypA) (PDB:5A9V)	K06207	GTP-binding protein	-MKSENIRNVAIIAHVDHGKTTLVDGLLKQSNTFRENQAEMSQTLLMDSGDQESERGITITAKQTSIYYGDYKINIIDTPGHADFSGEVERTLNMADGVILVVDAQEGPMPQTKFVLSKALELGLKPIVVVNKIDKPARRIAEVNDEVSDLFLELATNDDQLLYPTYYAIGRDGKAWPEVPENPEAEANFEPIFEAIINEIPAPKVDVDGDFQLLITSLTYDSFLGKYAIGRISRGKVKAGEQIALIKRDGTVKKSKIDKLFAYRGLHREEITEAFAGDIVAITGISEAEIGETLADVNNPEALPTIEVEKPTLSMYLGPNTSPMKGREGEFTTSRQIGDRLKKELETNVSLQVKEDGIGFIVSGRGELHLSVLIETLRREGFEFEVGRPQVVTIQEDG…
66	GC_00000006	pan_Saccharibacteria_Core_Genes	JB002_complete_genome	484	7	8	2	0	0.875422	0.840414	0.857561							T	Signal transduction mechanisms	COG1217	Predicted membrane GTPase TypA/BipA involved in stress response (TypA) (PDB:5A9V)	K06207	GTP-binding protein	----------------------------------------------------------------------------------------------MADGVILVVDAQEGPMPQTKFVLSKALELGLKPIVVVNKIDKPARRITEVNDEVSDLFLELATNDDQLLYPTYYAIGRDGKAWPEVPENPEAEANFEPIFEAIINEIPAPKVELEGDFQLLVTSLTYDNFLGKYAIGRISRGKVKAGEQIALIKRDGTVKKSKIDKLFAYRGLHREEITEAFAGDIVAITGVSEAEIGETLADANNPEALPTIEVEKPTLSMYLGPNTSPMKGREGEFTTSRQIGDRLKRELETNVALRVEENGIGFTISGRGELHLSVLIETMRREGFEFEVGRPQVVTIQEDG…
67	GC_00000006	pan_Saccharibacteria_Core_Genes	JB002_complete_genome	485	7	8	2	0	0.875422	0.840414	0.857561							T	Signal transduction mechanisms	COG1217	Predicted membrane GTPase TypA/BipA involved in stress response (TypA) (PDB:5A9V)			-MKSENIRNVAIIAHVDHGKTTLVDGLLKQSNTFRENQAEMSQTLLMDSGDQE-----------------------------------------------------------------------------------------------------------------------------------------------------------------------------------------------------------------------------------------------------------------------------------------------------------------------ARARYH-----------------------------…
68	GC_00000006	pan_Saccharibacteria_Core_Genes	JB003_complete_genome	500	7	8	2	0	0.875422	0.840414	0.857561							T	Signal transduction mechanisms	COG1217	Predicted membrane GTPase TypA/BipA involved in stress response (TypA) (PDB:5A9V)	K06207	GTP-binding protein	-MKSENIRNVAIIAHVDHGKTTLVDGLLKQSNTFRENQAEMSQTLLMDSGDQESERGITITAKQTSIYYGDYKINIIDTPGHADFSGEVERTLNMADGVILVVDAQEGPMPQTKFVLSKALELGLKPIVVVNKIDKPARRIAEVNDEVSDLFLELATNDDQLLYPTYYAIGRDGKAWPEVPENPEAEANFEPIFEAIINEIPAPKVDVDGDFQLLITSLTYDSFLGKYAIGRISRGKVKAGEQIALIKRDGTVKKSKIDKLFAYRGLHREEITEAFAGDIVAITGISEAEIGETLADVNNPEALPTIEVEKPTLSMYLGPNTSPMKGREGEFTTSRQIGDRLKKELETNVSLQVKEDGIGFIVSGRGELHLSVLIETLRREGFEFEVGRPQVVTIQEDG…
69	GC_00000007	pan_Saccharibacteria_Core_Genes	CP040004_1_Candidatus_Saccharibacteria_bacterium_oral_taxon_957_strain_BB001_chromosome_complete_genome	255	7	8	2	0	0.731701	0.779917	0.75504							R	General function prediction only	COG0488	ATPase components of ABC transporters with duplicated ATPase domains (Uup) (PDB:5ZXD)			---MIADIHITEKSFGDKTLMRDVKFSVDDGEKVGVVGRNGVGKSTLFGIVAGTDSDYTGEVIFRRGITVASTAQEHHGLGDQTVLSYILVGLPEYAALKKIIDEYPETMGDNMRKIEEYTQALERFDQKGFYQIEEKIARELDNFQLSGCGERPLGSLSGGQKRLVEIVKIMHSGAHLALIDEPTNHMDYVAKQQFIDWMSSQPRQAMLIITHDRDVLGRVDRIVELKDGQAVSYRGNYDAYLKQNAQATAAGMNNFEQIEKRMTNLRQKVLDYQRLKEKSRNPGTIQKFKRLENEARAELAELSEMDKPTFWIDKQSAGQLDYKSAERYGKFKARNIRLSMKDAASRSQHVLVRVEDAAVGVGE-----------RILFEGVNIDLREGEAVELRGR…
70	GC_00000007	pan_Saccharibacteria_Core_Genes	CP040008_1_Candidatus_Saccharibacteria_bacterium_oral_taxon_955_strain_PM004_chromosome_complete_genome	312	7	8	2	0	0.731701	0.779917	0.75504							R	General function prediction only	COG0488	ATPase components of ABC transporters with duplicated ATPase domains (Uup) (PDB:5ZXD)			#NAME?
71	GC_00000007	pan_Saccharibacteria_Core_Genes	CP040011_1_TM7_phylum_sp__oral_taxon_952_strain_TM7x_chromosome_complete_genome	265	7	8	2	0	0.731701	0.779917	0.75504							R	General function prediction only	COG0488	ATPase components of ABC transporters with duplicated ATPase domains (Uup) (PDB:5ZXD)			---MIADIHITEKSFGDKTLMRDVKFSVDDGEKVGVVGRNGVGKSTLFGILAGTDTDYTGEVIFRRGITVASTAQEHHGLGDQTVLSYILAGLPEYASLKKIIDEYPETMGDNMRKIEEYTQALERFDQKGFYQIEEKIARELDNFQLSGCGERPLGSLSGGQKRLVEIVKIMHAGAHLALIDEPTNHMDYVAKQQFIDWMSSQPRQAMLIITHDRDVLGRVDRIVELKDGQAVSYRGNYDAYLKQNAQATAAGMNNFEQVEKRITNLKQKVLDYQRLKEKSRNPGTIQKFKRLEHEARAELAELSEMDKPTFWIDKQSAGQLDYKSAERYGKFKARNIRLSMKDAASRSQHVLVRVEDAAVGVGE-----------RILFEGVNIDLREGEAVELRGR…
72	GC_00000007	pan_Saccharibacteria_Core_Genes	CP058260_1_Candidatus_Saccharibacteria_bacterium_oral_taxon_488_strain_HB001_chromosome_complete_genome	351	7	8	2	0	0.731701	0.779917	0.75504							R	General function prediction only	COG0488	ATPase components of ABC transporters with duplicated ATPase domains (Uup) (PDB:5ZXD)			---MIADIHITEKSFGDKTLMRDVKFSVDDGEKVGVVGRNGVGKSTLFGILAGTDTDYTGEVIFRRGITVASTAQEHHGLGDQTVLSYILAGLPEYVSLKKIIDEYPETMGDNMRKIEEYTQALERFDQKGFYQIEEKIARELDNFQLSGCGERPLGSLSGGQKRLVEIVKIMHSGAHLALIDEPTNHMDYAAKQQFIDWMSSQPRQAMLIITHDRDVLGRVDRIMELKDGRAVSYRGNYDAYLKQNAQATAAGMNNFEHIEKRMTNLKQKVLDYQRLKERSRNPGTIQKFKRLENEARAELAELSEMDKPTFWIDKESAGQLDYKSAERYGKFKARNIRLSMKDAASRSQHVLVRVEDAAVGVGE-----------RILFEGVNIDLREGEAVELRGR…
73	GC_00000007	pan_Saccharibacteria_Core_Genes	CP058260_1_Candidatus_Saccharibacteria_bacterium_oral_taxon_488_strain_HB001_chromosome_complete_genome	516	7	8	2	0	0.731701	0.779917	0.75504							R	General function prediction only	COG0488	ATPase components of ABC transporters with duplicated ATPase domains (Uup) (PDB:5ZXD)			MRVCRGIVSLSDKSIALRTALPDA-FDVEET----------AGRRT-------------------AAATPPSSARAHSSL-----------------------------------------------------------------------------------KSPLEISR---------------------------------ERSAETSITHER------------------------------------------------------------------------------------------------------------------------------------------------------------------------------------FTV…
74	GC_00000007	pan_Saccharibacteria_Core_Genes	GCA_015257795_2_ASM1525779v2_JB001_complete_genome	255	7	8	2	0	0.731701	0.779917	0.75504							R	General function prediction only	COG0488	ATPase components of ABC transporters with duplicated ATPase domains (Uup) (PDB:5ZXD)			---MILSVKINEKSFGDKQLLQDVNFSINEGEKVGLIGRNGIGKSTLFAILLGFDQDFLGEIIFRKGSVVASTQQEYSNVGEQTVLNFILNDLPEYAHLSKLLRELPEKMGENMALIEKYSDALNRFQEKNFHFIEDKIKAELRDFGLEGFENRKMKTLSGGQKRLVDTIKIIHSNADLALVDEPTNFMDSHAKNRFLNWMKN-SKEAVLVITHDRDVLSEVDRIIEIRDGKSYIFKGNYDDYLRANMFSTTNQIRDFESVQRRISNLKDKAKEYQRMKEKARDPDTIRRFKRLEEKAREELEQLEEIKKPSFWIDQQNVENLDFKVAKSYQKLKAKNVKIGINNQETRSVRSLVKAENLALGYGSLDDALEGKNGAKILFENVNFDLKVGGILEIFGR…
75	GC_00000007	pan_Saccharibacteria_Core_Genes	JB002_complete_genome	244	7	8	2	0	0.731701	0.779917	0.75504							R	General function prediction only	COG0488	ATPase components of ABC transporters with duplicated ATPase domains (Uup) (PDB:5ZXD)			---MILSVEITEKSFGNKQLLQNVKFSIDEGEKVGLIGRNGIGKSTLFSVLLGRDQDFSGKVIFRKGSVIASTQQEYSSVGEQTVLNFILNDLPEYAHLSKLLRELPEKMGENMELIEKYTDALNRFQEKNFHFIEDKIKAELRDFGLGGFENRQMKTLSGGQKRLVDTIKIIHSKTDLALVDEPTNFMDSHAKNRFLNWMNN-SNEAVLVITHDRDVLSRVDRIIEIRDGKTYIFKGNYDDYLRANMFSTTNQIQDFESIQRRIANLKDKVREYQRMKEKARDPSTIQRFKRLENKSREELADLELIKKPSFWIDQANVENLDFKAAKSYQKFKAKNVKIGIKNEETRSVRSLVWAENLALGYGSLEDALENKNGAKILFENVNFDLKVGGILEIFGR…
76	GC_00000007	pan_Saccharibacteria_Core_Genes	JB003_complete_genome	255	7	8	2	0	0.731701	0.779917	0.75504							R	General function prediction only	COG0488	ATPase components of ABC transporters with duplicated ATPase domains (Uup) (PDB:5ZXD)			---MILSVKINEKSFGDKQLLQDVNFSINEGEKVGLIGRNGIGKSTLFAILLGFDQDFLGEIIFRKGSVVASTQQEYSNVGEQTVLNFILNDLPEYAHLSKLLRELPEKMGENMALIEKYSDALNRFQEKNFHFIEDKIKAELRDFGLEGFENRKMKTLSGGQKRLVDTIKIIHSNADLALVDEPTNFMDSHAKNRFLNWMKN-SKEAVLVITHDRDVLSEVDRIIEIRDGKSYIFKGNYDDYLRANMFSTTNQIRDFESVQRRISNLKDKAKEYQRMKEKARDPDTIRRFKRLEEKAREELEQLEEIKKPSFWIDQQNVENLDFKVAKSYQKLKAKNVKIGINNQETRSVRSLVKAENLALGYGSLDDALEGKNGAKILFENVNFDLKVGGILEIFGR…
77	GC_00000008	pan_Saccharibacteria_Core_Genes	CP040004_1_Candidatus_Saccharibacteria_bacterium_oral_taxon_957_strain_BB001_chromosome_complete_genome	357	7	8	2	0	0.888929	0.843658	0.865702					COG0099	Ribosome 30S subunit	J	Translation, ribosomal structure and biogenesis	COG0099	Ribosomal protein S13 (RpsM) (PDB:4V4H)	K02952	small subunit ribosomal protein S13	MARIAGVVIPTEKQVQIALTYIYGIGPKHASSILAAAKIEPTTRVKDLTEAEENKIREIIDSEYTVEGDLQRLVTNNIKRLKDINAYRGLRHKAGLPTRGQRTRTNARTRKGRAIAVGGTQPKAASKT
78	GC_00000008	pan_Saccharibacteria_Core_Genes	CP040008_1_Candidatus_Saccharibacteria_bacterium_oral_taxon_955_strain_PM004_chromosome_complete_genome	398	7	8	2	0	0.888929	0.843658	0.865702					COG0099	Ribosome 30S subunit	J	Translation, ribosomal structure and biogenesis	COG0099	Ribosomal protein S13 (RpsM) (PDB:4V4H)	K02952	small subunit ribosomal protein S13	MARISGVVIPSEKQVQIALTYIYGIGPKHAKSILAAAKIEPTTRVKDLTETEEQKLRDIIDKDYVTEGDLQRLVANNIKRLKDVNAYRGLRHKAGLPTRGQRTRTNARTRKGKAVAVGGAQPKAASKT
79	GC_00000008	pan_Saccharibacteria_Core_Genes	CP040011_1_TM7_phylum_sp__oral_taxon_952_strain_TM7x_chromosome_complete_genome	340	7	8	2	0	0.888929	0.843658	0.865702					COG0099	Ribosome 30S subunit	J	Translation, ribosomal structure and biogenesis	COG0099	Ribosomal protein S13 (RpsM) (PDB:4V4H)	K02952	small subunit ribosomal protein S13	MARIAGVVIPTEKQVQIALTYIYGIGPKHASSILAAAKIEPTTRVKDLTEAEENKIREIIDSEYTVEGDLQRLVTNNIKRLKDINAYRGLRHKAGLPTRGQRTRTNARTRKGRAIAVGGTQPKAASKT
80	GC_00000008	pan_Saccharibacteria_Core_Genes	CP058260_1_Candidatus_Saccharibacteria_bacterium_oral_taxon_488_strain_HB001_chromosome_complete_genome	424	7	8	2	0	0.888929	0.843658	0.865702					COG0099	Ribosome 30S subunit	J	Translation, ribosomal structure and biogenesis	COG0099	Ribosomal protein S13 (RpsM) (PDB:4V4H)	K02952	small subunit ribosomal protein S13	MARIAGVVIPTEKQVQIALTYIYGIGPKHASSILAAANVEPTTRVKDLTEAEENKIREIIDSEYTVEGDLQRLVTNNIKRLKDINAYRGLRHKAGLPTRGQRTRTNARTRKGRAIAVGGTQPKAASKT
81	GC_00000008	pan_Saccharibacteria_Core_Genes	GCA_015257795_2_ASM1525779v2_JB001_complete_genome	407	7	8	2	0	0.888929	0.843658	0.865702					COG0099	Ribosome 30S subunit	J	Translation, ribosomal structure and biogenesis	COG0099	Ribosomal protein S13 (RpsM) (PDB:4V4H)	K02952	small subunit ribosomal protein S13	MARIAGVTIPAEKQVWIALTYIYGIGETTSRTILAAANIEPTTRVKDLTEAEEQKLRAIIDNDYTVEGDLQRLVANNIKRLKDINNYKGMRHKSGLPVNGQRTRTNARTRKGRAIAVGGAQPKAASKT
82	GC_00000008	pan_Saccharibacteria_Core_Genes	JB002_complete_genome	359	7	8	2	0	0.888929	0.843658	0.865702					COG0099	Ribosome 30S subunit	J	Translation, ribosomal structure and biogenesis	COG0099	Ribosomal protein S13 (RpsM) (PDB:4V4H)	K02952	small subunit ribosomal protein S13	#NAME?
83	GC_00000008	pan_Saccharibacteria_Core_Genes	JB002_complete_genome	360	7	8	2	0	0.888929	0.843658	0.865702					COG0099	Ribosome 30S subunit	J	Translation, ribosomal structure and biogenesis	COG0099	Ribosomal protein S13 (RpsM) (PDB:4V4H)			MARIAGVVIPTEKQVQIALTYIYGIGETR------------------------------------------------------------FEHPCG-----------------------G---------
84	GC_00000008	pan_Saccharibacteria_Core_Genes	JB003_complete_genome	407	7	8	2	0	0.888929	0.843658	0.865702					COG0099	Ribosome 30S subunit	J	Translation, ribosomal structure and biogenesis	COG0099	Ribosomal protein S13 (RpsM) (PDB:4V4H)	K02952	small subunit ribosomal protein S13	MARIAGVTIPAEKQVWIALTYIYGIGETTSRTILAAANIEPTTRVKDLTEAEEQKLRAIIDNDYTVEGDLQRLVANNIKRLKDINNYKGMRHKSGLPVNGQRTRTNARTRKGRAIAVGGAQPKAASKT
85	GC_00000009	pan_Saccharibacteria_Core_Genes	CP040004_1_Candidatus_Saccharibacteria_bacterium_oral_taxon_957_strain_BB001_chromosome_complete_genome	133	7	8	2	0	0.692419	0.828506	0.754374							L	Replication, recombination and repair	COG1198	Primosomal protein N' (replication factor Y) - superfamily II helicase (PriA) (PDB:6DCR)	K04066	primosomal protein N' (replication factor Y) (superfamily II helicase) [EC:3.6.4.-]	-MQYYEVSPTTVIRADAGSFSYASHEELAPGTIVTIPVGKKVVVGVVLQKISQPPYDTREIISVVDQPPLPSQLLSLHTWMSQFYATHPATVWQTILPRGITKKRR---KSVDSTSVNVQNRTKN-VFTKDQLQALKIIDSMASGTALLHGVTSSGKTLVYIEASQRAAAEGKSSIILIPEIALTTQLVSAFTEHLDNVIVTHSRQTEAERHAAWLHVLNANKPVVVIGPRSALFMPIHNLGFIAIDECHEPSFKQEQSPRYSALRTAAVLAQDHSAKLVLGSATPSIADYYLS----EQRNRPIITMPKPARKDAVKPTVKIVDMTKRNNFTQHFFLSDTLLSQLQQTFKDGHQALIFHNRRGTTAITLCQHCGWQAGCPNCFVPLTLHQDKHQLVCH…
86	GC_00000009	pan_Saccharibacteria_Core_Genes	CP040008_1_Candidatus_Saccharibacteria_bacterium_oral_taxon_955_strain_PM004_chromosome_complete_genome	149	7	8	2	0	0.692419	0.828506	0.754374							L	Replication, recombination and repair	COG1198	Primosomal protein N' (replication factor Y) - superfamily II helicase (PriA) (PDB:6DCR)	K04066	primosomal protein N' (replication factor Y) (superfamily II helicase) [EC:3.6.4.-]	-MYYYEVAPTRIIRASSAAFTYASNQLVNIGQLVIIPVGKQTHIGLVLKKVTKPTYDTRDIIELLPISPLPIPLIETTLWISKYYATHLAVVLQTILPKGIAKKRR---KQKNALPPPTRDRTSF-LLNKHQIEAVDNLKQMPPGTVVLHGVTGSGKTAVYIEYAKSIIANGQSVIVLVPEIALTSQLVSEFQQHFEDIILTHSRQTEAERHLAWLDALNSTTPRVAIGPRSALFLPLSSIGAIIIDEAHEPSFKQDQSPRYSALRVASILGSHHQSRVIQGSATPLVSEYYLA----LKMNKSIIHLPHPARQDTTPPNIAVVDMTKKTNFIQHRFLSDKLLQSLNDQLNSGKQSLIFHNRRGSASTTLCETCGWTGVCPRCYVPLTLHADLHRLQCH…
87	GC_00000009	pan_Saccharibacteria_Core_Genes	CP040011_1_TM7_phylum_sp__oral_taxon_952_strain_TM7x_chromosome_complete_genome	128	7	8	2	0	0.692419	0.828506	0.754374							L	Replication, recombination and repair	COG1198	Primosomal protein N' (replication factor Y) - superfamily II helicase (PriA) (PDB:6DCR)	K04066	primosomal protein N' (replication factor Y) (superfamily II helicase) [EC:3.6.4.-]	------------------------------------------------------------------------------------------------------------------------------MFTDEQKVALKTIDGLNYGTILLHGVTGSGKTLVYIEAVKRALEEERSSIILVPEIALTSQLVAEFSAHLPNVIVTHSKQTEAQRHAVWKRIIGSNDPVVIIGPRSALFAPVQQLGLVVIDECHEPSFKQEQSPRYSALRVASILTNQHRGKLILGSATPAVADYYIA----KKSNTPIATMKKPARPNTIRPHITLIDMTKRNNFTQHHFLSDTLIESLSKTLSKNKQALIFHNRRGTAATTLCENCGWQAGCPRCFVPLTLHADHHKLSCH…
88	GC_00000009	pan_Saccharibacteria_Core_Genes	CP040011_1_TM7_phylum_sp__oral_taxon_952_strain_TM7x_chromosome_complete_genome	129	7	8	2	0	0.692419	0.828506	0.754374							L	Replication, recombination and repair	COG1198	Primosomal protein N' (replication factor Y) - superfamily II helicase (PriA) (PDB:6DCR)			-MHYYLVSPTRIVRSDADSFTYSSEDRLPTGTIVAIEIGKINAVGIVLQEVRKPDFEVKPISKIIEDYPLPIELVQTASWMSKYYATHQATVWQTILPSGLSKKRR----------------------------------------------------------------------------------------------------------------------------------PINPTASV----------------------------------------------------------------------NSTENRIKMCSLTSKR---------------------------------------------------------------------…
89	GC_00000009	pan_Saccharibacteria_Core_Genes	CP058260_1_Candidatus_Saccharibacteria_bacterium_oral_taxon_488_strain_HB001_chromosome_complete_genome	164	7	8	2	0	0.692419	0.828506	0.754374							L	Replication, recombination and repair	COG1198	Primosomal protein N' (replication factor Y) - superfamily II helicase (PriA) (PDB:6DCR)	K04066	primosomal protein N' (replication factor Y) (superfamily II helicase) [EC:3.6.4.-]	-MHYYLVSPIKIIRADAHSFTYAHPEQLPVGALVVIEVGSAQCVGIIMSAVVKPEFTVKEIVQILDDAPVPLPLIQTALWMSSYYHTHLATVWQTILPRGLTKKRR---HIPARAASPQASRPPTTALTPDQRAAITAIDDMLPGSALLHGVTGSGKTRVYIELARRLMDEGLSSIILVPEIALTSQLVSEFARYFDNIILTHSRQTEAERHVTWQHVINSRDPLIVIGPRSALFMPVQQLGLVVIDECHEPSFKQEQSPRYSAPRTAAILARQHEAKLVLGSATPTISDYFLA----KTAGRPIIAMPTPARSDAVKPRISLVDMTKRTNFTQHFFLSDQLLSAITGSLNDGNQALIFHNRRGTAAITLCEQCGWNAGCPRCFVPLTLHADQHQLLCH…
90	GC_00000009	pan_Saccharibacteria_Core_Genes	GCA_015257795_2_ASM1525779v2_JB001_complete_genome	118	7	8	2	0	0.692419	0.828506	0.754374							L	Replication, recombination and repair	COG1198	Primosomal protein N' (replication factor Y) - superfamily II helicase (PriA) (PDB:6DCR)	K04066	primosomal protein N' (replication factor Y) (superfamily II helicase) [EC:3.6.4.-]	MDFYFEVAPLKIVRTNSEVFTYASKEKLETGQIVQIPVGKKNMFGVVFKEVEKPDFETREILKIVEKTPIPKHLVELSKWMSQYYATPLSQVLSGILPAGLGKNRRSSKKEKIKLTDEKESCSNF-LYTSQQQNAIKKLDKIHSGTVLLHGITGSGKTSIYINQTEKILANQQSAIILVPEIALTSQLVLNFEKHFSNIKIIHSHQTEAERHKTWLKILNDPEPQVIIGARSALFAPVKNLGLIVIDECHEPSFKQDQTPKYSALRASSFLASNFNFKAIFGSATPLIEDYFLAELSEKNGGNEIIKLTELAKKEAQPAKIELVDLTKKDS-KNHRFFSKKMLAEMEQTLSENKQVLIYHNRRGSASITLCHNCGWMALCPNCFVPLTLHADKFQLSCH…
91	GC_00000009	pan_Saccharibacteria_Core_Genes	JB002_complete_genome	119	7	8	2	0	0.692419	0.828506	0.754374							L	Replication, recombination and repair	COG1198	Primosomal protein N' (replication factor Y) - superfamily II helicase (PriA) (PDB:6DCR)	K04066	primosomal protein N' (replication factor Y) (superfamily II helicase) [EC:3.6.4.-]	MEFYFEVAPTKIVRSNSEVFTYASKEKLKIGQIVEIPVGKKNMTGIVWREVQKPDFETREITKIIEKIAIPKHLIRLSKWMKEYYGTPLSQVLSGILPNGVNKNRRFSKTEKNKITDKKQTSCSNFLYTAQQEKAINKLDKINSGTILLHGITGSGKTSIYIDQAKKTLQNQKSVIILVPEIALTSQLVSNFEKHFENIKIIHSHQTESERHKTWLKILHDENPQIIIGARSALFAPVRNLGLIVIDECHEPSFKQDQTPKYSALRASSFLASKFNFKAIFGSATPLVEDYFLAEISAKNGGNEIIKLTELAKKEAKPPKIELIDLTKKDS-KSHRLFSKKMLAEMEQTLNENKQVLIYHNRRGSASITLCQNCGWTALCPNCLIPLTLHTDKFQLVCH…
92	GC_00000009	pan_Saccharibacteria_Core_Genes	JB003_complete_genome	118	7	8	2	0	0.692419	0.828506	0.754374							L	Replication, recombination and repair	COG1198	Primosomal protein N' (replication factor Y) - superfamily II helicase (PriA) (PDB:6DCR)	K04066	primosomal protein N' (replication factor Y) (superfamily II helicase) [EC:3.6.4.-]	MDFYFEVAPLKIVRTNSEVFTYASKEKLETGQIVQIPVGKKNMFGVVFKEVEKPDFETREILKIVEKTPIPKHLVELSKWMSQYYATPLSQVLSGILPAGLGKNRRSSKKEKIKLTDEKESCSNF-LYTSQQQNAIKKLDKIHSGTVLLHGITGSGKTSIYINQTEKILANQQSAIILVPEIALTSQLVLNFEKHFSNIKIIHSHQTEAERHKTWLKILNDPEPQVIIGARSALFAPVKNLGLIVIDECHEPSFKQDQTPKYSALRASSFLASNFNFKAIFGSATPLIEDYFLAELSEKNGGNEIIKLTELAKKEAQPAKIELVDLTKKDS-KNHRFFSKKMLAEMEQTLSENKQVLIYHNRRGSASITLCHNCGWMALCPNCFVPLTLHADKFQLSCH…
93	GC_00000010	pan_Saccharibacteria_Core_Genes	CP040004_1_Candidatus_Saccharibacteria_bacterium_oral_taxon_957_strain_BB001_chromosome_complete_genome	644	7	8	2	0	0.87486	0.782263	0.825975							J	Translation, ribosomal structure and biogenesis	COG0481	Translation elongation factor EF-4, membrane-bound GTPase (LepA) (PDB:3DEG)			#NAME?
94	GC_00000010	pan_Saccharibacteria_Core_Genes	CP040008_1_Candidatus_Saccharibacteria_bacterium_oral_taxon_955_strain_PM004_chromosome_complete_genome	744	7	8	2	0	0.87486	0.782263	0.825975							J	Translation, ribosomal structure and biogenesis	COG0481	Translation elongation factor EF-4, membrane-bound GTPase (LepA) (PDB:3DEG)			#NAME?
95	GC_00000010	pan_Saccharibacteria_Core_Genes	CP040008_1_Candidatus_Saccharibacteria_bacterium_oral_taxon_955_strain_PM004_chromosome_complete_genome	740	7	8	2	0	0.87486	0.782263	0.825975							J	Translation, ribosomal structure and biogenesis	COG0481	Translation elongation factor EF-4, membrane-bound GTPase (LepA) (PDB:3DEG)			#NAME?
96	GC_00000010	pan_Saccharibacteria_Core_Genes	CP040011_1_TM7_phylum_sp__oral_taxon_952_strain_TM7x_chromosome_complete_genome	600	7	8	2	0	0.87486	0.782263	0.825975							J	Translation, ribosomal structure and biogenesis	COG0481	Translation elongation factor EF-4, membrane-bound GTPase (LepA) (PDB:3DEG)			#NAME?
97	GC_00000010	pan_Saccharibacteria_Core_Genes	CP058260_1_Candidatus_Saccharibacteria_bacterium_oral_taxon_488_strain_HB001_chromosome_complete_genome	733	7	8	2	0	0.87486	0.782263	0.825975							J	Translation, ribosomal structure and biogenesis	COG0481	Translation elongation factor EF-4, membrane-bound GTPase (LepA) (PDB:3DEG)			#NAME?
98	GC_00000010	pan_Saccharibacteria_Core_Genes	GCA_015257795_2_ASM1525779v2_JB001_complete_genome	626	7	8	2	0	0.87486	0.782263	0.825975							J	Translation, ribosomal structure and biogenesis	COG0481	Translation elongation factor EF-4, membrane-bound GTPase (LepA) (PDB:3DEG)			MKPLKALIFDSYYDDYRGVILYVRIFSGELKKGDEIKMMATDSKGLALEIGKLQPKMTPYDKMGAGEIGYIVTNLKTTREAKVGDTVTLSKNPANEPLPGYQNVQPFVYAGFFPVSNEDYQDLKDAVEKLSLSDSALQFEPENSPVLGFGIRIGFLGLLHMDIVRERLEREYNLDLVITNPSTDYHVILTTGE----ELDIKSAADLPDQTRISEIREPWIKGEIVVPKDYVGAVIQLIVSKRGLQKNLSYIDERVLISFEAPLANLLTDFYDQLKSVTSGYGSFNYELWDYLAEDLVRVDFYVAGEMVDALSVMCHRSESVRMGREITAKLKEVIPRQNFQVAIQAAIGGKFIARENISAYRKDVTGYLYGGDVSRKKKLLAKQKRGKKRMKKFGNVE…
99	GC_00000010	pan_Saccharibacteria_Core_Genes	JB002_complete_genome	597	7	8	2	0	0.87486	0.782263	0.825975							J	Translation, ribosomal structure and biogenesis	COG0481	Translation elongation factor EF-4, membrane-bound GTPase (LepA) (PDB:3DEG)			MKPLKALIFDSYYDDYRGVILYVRIFSGELKKGEEIKMMATDSKGLALEIGKLQPKMTPYDKMSAGEIGYIVTNLKTTREAKVGDTVTLSKNPASEPLPGYQNVQPFVYAGFFPVSNEDYQDLKDAVEKLSLSDSALQFEPENSPVLGFGVRIGFLGLLHMDIVRERLEREYDLDLVVTNPSTDYHVILTTGE----ELDIKSAADLPDQTKISEIREPWIKGEIVVPKDYVGAVIQLIVSKRGLQKNLSYIDERVLVSFEAPLANLLTDFYDQLKSVTSGYGSFNYELWDYLVEDLVRVDFYVAGEMVDALSVMCHRSESVRMGREITAKLKEVIPRQNFQVAIQAAIGGKFIARENISAYRKDVTGYLYGGDVSRKKKLLAKQKRGKKRMKKFGNVE…
100	GC_00000010	pan_Saccharibacteria_Core_Genes	JB003_complete_genome	624	7	8	2	0	0.87486	0.782263	0.825975							J	Translation, ribosomal structure and biogenesis	COG0481	Translation elongation factor EF-4, membrane-bound GTPase (LepA) (PDB:3DEG)			MKPLKALIFDSYYDDYRGVILYVRIFSGELKKGDEIKMMATDSKGLALEIGKLQPKMTPYDKMGAGEIGYIVTNLKTTREAKVGDTVTLSKNPANEPLPGYQNVQPFVYAGFFPVSNEDYQDLKDAVEKLSLSDSALQFEPENSPVLGFGIRIGFLGLLHMDIVRERLEREYNLDLVITNPSTDYHVILTTGE----ELDIKSAADLPDQTRISEIREPWIKGEIVVPKDYVGAVIQLIVSKRGLQKNLSYIDERVLISFEAPLANLLTDFYDQLKSVTSGYGSFNYELWDYLAEDLVRVDFYVAGEMVDALSVMCHRSESVRMGREITAKLKEVIPRQNFQVAIQAAIGGKFIARENISAYRKDVTGYLYGGDVSRKKKLLAKQKRGKKRMKKFGNVE…
101	GC_00000011	pan_Saccharibacteria_Core_Genes	CP040004_1_Candidatus_Saccharibacteria_bacterium_oral_taxon_957_strain_BB001_chromosome_complete_genome	84	7	8	2	0	0.902542	0.818253	0.858333							N|W	Cell motility|Extracellular structures	COG2805	Type IV pilus assembly protein PilT, pilus retraction ATPase (PilT) (PDB:5FL3)	K02669	twitching motility protein PilT	MNNQELRIELLLEDVVKKRASDLHIQVGLPPMLRIDGRLMPVAGTMPLDEAAVERLVFQILDEDQRQILLKDKEFDFSFAFGTLGRFRVNAFHERGNLAAALRLIPNEIKSATELGMPPIVNSFADFPRGLVLVTGPTGSGKSTTLASLIDKINSEKSHHIITIEDPIEFTHKSKQSVVVQREVHYDTYSFSAALRSSLRQDPDVVLIGEMRDLETISAAITIAETGHLVFATLHTNSAAQSIDRMIDVFPPHQQPQIRAQLSNILMAICSQRLVPAIGGGRVVAAEILIANPAVRNIIREGKSHQLDAVIQTGAEQGMQTMDRTLANLVQNGTITYDSAREFAVDLTELERLLRG
102	GC_00000011	pan_Saccharibacteria_Core_Genes	CP040008_1_Candidatus_Saccharibacteria_bacterium_oral_taxon_955_strain_PM004_chromosome_complete_genome	96	7	8	2	0	0.902542	0.818253	0.858333							N|W	Cell motility|Extracellular structures	COG2805	Type IV pilus assembly protein PilT, pilus retraction ATPase (PilT) (PDB:5FL3)	K02669	twitching motility protein PilT	MEPQQLRIEVLLEEVVKKRASDLHIQVGLPPMLRVDGTLTPVVGFNPLDEQQVETLIFAILDQDQQQILLKDKEFDFSFAFGTLGRFRVNAFHERGNLAAALRLIPNEIKSVTELGMPPVVMTFAEFPRGLVLVTGPTGSGKSTTLAALVDKINTEKSQHIITIEDPIEFTHKSKKSVVVQREVHYDTYSFSAALRSSLRQDPDVVLIGEMRDLETISAAITIAETGHLVFATLHTNSAAQSIDRMIDVFPPHQQPQIRAQLANILMAICSQRLVPAIGGGRVVVAEILIANPAVRNVIREGKSHQLDAIIQTGADQGMQTMDRTLVSLVQSGTITYDNAREFAVDLTEFERLMRG
103	GC_00000011	pan_Saccharibacteria_Core_Genes	CP040011_1_TM7_phylum_sp__oral_taxon_952_strain_TM7x_chromosome_complete_genome	81	7	8	2	0	0.902542	0.818253	0.858333							N|W	Cell motility|Extracellular structures	COG2805	Type IV pilus assembly protein PilT, pilus retraction ATPase (PilT) (PDB:5FL3)	K02669	twitching motility protein PilT	MNNQELRIEILLEEVVKKRASDLHIQVGLPPMLRIDGALVPASGTQPLDEPAVERLVFQILDEDQRQILLKDKEFDFSFAFGTLGRFRVNAFHERGNLAAALRLIPNEIKSASELGMPPVVNSFADFPRGLVLVTGPTGSGKSTTLAALVDKINSERSQHIITIEDPIEFTHKSKKSVVVQREVHYDTYSFSAALRSSLRQDPDVVLIGEMRDLETISAAITIAETGHLVFATLHTNSAAQSIDRMIDVFPPHQQPQIRAQLSNILMAICSQRLVPAIGGGRVVAAEVLIANPAVRNIIREGKSHQLDAVIQTGADQGMQTMDRTLVNLVQNGTITYDNAREFAVDLTEFERLMRG
104	GC_00000011	pan_Saccharibacteria_Core_Genes	CP058260_1_Candidatus_Saccharibacteria_bacterium_oral_taxon_488_strain_HB001_chromosome_complete_genome	108	7	8	2	0	0.902542	0.818253	0.858333							N|W	Cell motility|Extracellular structures	COG2805	Type IV pilus assembly protein PilT, pilus retraction ATPase (PilT) (PDB:5FL3)	K02669	twitching motility protein PilT	MNNQELRIEILLEEVVKKRASDLHIQVGLPPMLRIDGTLVAATGTQPLDEATVERLVFQILDEDQRQILLKDKEFDFSFAFGTLGRFRVNAFHERGNLAAALRLIPNEIKTAQELGMPPIVNTFADFPRGLVLVTGPTGSGKSTTLAALVDKINAEKSQHIITIEDPIEFTHKSKKSVVVQREVHYDTYSFSAALRSSLRQDPDVVLIGEMRDLETISAAITIAETGHLVFATLHTNSAAQSIDRMIDVFPPHQQPQIRAQLSNILMAICSQRLVPSIGGGRVVAAEIMIANPAVRNIIREGKSHQLDAVIQTGADQGMQTMDRTLVNLVQNGTITYDSAREFAVDLAEFERLIRG
105	GC_00000011	pan_Saccharibacteria_Core_Genes	GCA_015257795_2_ASM1525779v2_JB001_complete_genome	72	7	8	2	0	0.902542	0.818253	0.858333							N|W	Cell motility|Extracellular structures	COG2805	Type IV pilus assembly protein PilT, pilus retraction ATPase (PilT) (PDB:5FL3)	K02669	twitching motility protein PilT	-MNQNLRIEILLEEIVRKNASDLHLQVGLPPMMRLDGVLTAFPGYNPLNAEEVERLVFAILDDDQQKILIKDKEFDFSFAFGDLGRFRVNAFHERGNLAASLRLIPNQIKTIAELGMPPVIQSFADFPRGLVLVTGPTGSGKSTTLAALIDKINNEKAQHIITIEDPIEFTHKSKRSAIVQREVHYDTYSFSAALRSALRQDPDVVLIGEMRDLETISAAITIAETGHLVFATLHTNSASQSIDRMIDVFPPHQQPQIRSQLANIIQGICAQRLVPAIGGGRVVAAEVMVANPAIRNIIREGKSHQLDTIIQTGGDQGMQTMDRTLVKLVQSGVVTYDDAREFAVDLVEFERLMRG
106	GC_00000011	pan_Saccharibacteria_Core_Genes	JB002_complete_genome	73	7	8	2	0	0.902542	0.818253	0.858333							N|W	Cell motility|Extracellular structures	COG2805	Type IV pilus assembly protein PilT, pilus retraction ATPase (PilT) (PDB:5FL3)	K02669	twitching motility protein PilT	-MNQNLRIEILLEEIVRKNASDLHLQVGLPPMMRLDGVLAPFPGYNPLNAEEVEHLVFAILDDDQQKILIKDKEFDFSFAFGDLGRFRVNAFHERGNLAASLRLIPNQIKTITELGMPPVIQSFADFPRGLVLVTGPTGSGKSTTLAAIIDKINSEKAQHIITIEDPIEFTHKSKRSAIVQREVHYDTYSFSAALRSSLRQDPDVVLIGEMRDLETISAAITIAETGHLVFATLHTNSAAQSIDRMIDVFPPHQQPQVRSQLANILQGICAQRLIPAIGGGRVVAAEVMVANPAIRNIIREGKTHQLDTVIQTGSDQGMQTMDRTLVKLVQSGVVTYDDAREFAVDLVEFERLMRG
107	GC_00000011	pan_Saccharibacteria_Core_Genes	JB003_complete_genome	73	7	8	2	0	0.902542	0.818253	0.858333							N|W	Cell motility|Extracellular structures	COG2805	Type IV pilus assembly protein PilT, pilus retraction ATPase (PilT) (PDB:5FL3)	K02669	twitching motility protein PilT	#NAME?
108	GC_00000011	pan_Saccharibacteria_Core_Genes	JB003_complete_genome	72	7	8	2	0	0.902542	0.818253	0.858333							N|W	Cell motility|Extracellular structures	COG2805	Type IV pilus assembly protein PilT, pilus retraction ATPase (PilT) (PDB:5FL3)			-MNQNLRIEILLEEIVRKNASDLHLQVGLPPMMRLDGVLTAFPGYNPLNAEEVERLVFAILDDDQQKILIKDKEFDFSFAFGDLGRFRVNAFHERGNLAASLRLIPNQIKTIAELGMPPVIQYFCGFP-------------------------------------TRISFGYWSNRFW----------------------------------------------------------------------------------------------------------------------------------------------------------------------------------
109	GC_00000012	pan_Saccharibacteria_Core_Genes	CP040004_1_Candidatus_Saccharibacteria_bacterium_oral_taxon_957_strain_BB001_chromosome_complete_genome	138	7	7	1	1	0.864569	0.974723	0.916348					COG0828	Ribosome 30S subunit	J	Translation, ribosomal structure and biogenesis	COG0828	Ribosomal protein S21 (RpsU) (PDB:4V4H)	K02970	small subunit ribosomal protein S21	-MVQVTRKDQKEANENIIRRFNRKVLQSGVLARAKNVMRFEKPISKAERRKKAIVRRERRAEKTAKMRLGV-R
110	GC_00000012	pan_Saccharibacteria_Core_Genes	CP040008_1_Candidatus_Saccharibacteria_bacterium_oral_taxon_955_strain_PM004_chromosome_complete_genome	155	7	7	1	1	0.864569	0.974723	0.916348					COG0828	Ribosome 30S subunit	J	Translation, ribosomal structure and biogenesis	COG0828	Ribosomal protein S21 (RpsU) (PDB:4V4H)	K02970	small subunit ribosomal protein S21	-MVQVTRKDEREANENIIRRFNRKVLQSGVLAKARASMRFSKPLSKTERRQMAIIRKERKADKVAKMRLGI-R
111	GC_00000012	pan_Saccharibacteria_Core_Genes	CP040011_1_TM7_phylum_sp__oral_taxon_952_strain_TM7x_chromosome_complete_genome	134	7	7	1	1	0.864569	0.974723	0.916348					COG0828	Ribosome 30S subunit	J	Translation, ribosomal structure and biogenesis	COG0828	Ribosomal protein S21 (RpsU) (PDB:4V4H)	K02970	small subunit ribosomal protein S21	-MVQVTRKDQKEANENIIRRFNRRVLQSGVLARAKSVMRFEKPISKTERRKKAIIRRERRAEKTAKMRLGV-R
112	GC_00000012	pan_Saccharibacteria_Core_Genes	CP058260_1_Candidatus_Saccharibacteria_bacterium_oral_taxon_488_strain_HB001_chromosome_complete_genome	168	7	7	1	1	0.864569	0.974723	0.916348					COG0828	Ribosome 30S subunit	J	Translation, ribosomal structure and biogenesis	COG0828	Ribosomal protein S21 (RpsU) (PDB:4V4H)	K02970	small subunit ribosomal protein S21	#NAME?
113	GC_00000012	pan_Saccharibacteria_Core_Genes	GCA_015257795_2_ASM1525779v2_JB001_complete_genome	122	7	7	1	1	0.864569	0.974723	0.916348					COG0828	Ribosome 30S subunit	J	Translation, ribosomal structure and biogenesis	COG0828	Ribosomal protein S21 (RpsU) (PDB:4V4H)	K02970	small subunit ribosomal protein S21	MSISVTRKDQKEANENIIRRFNRKVLQSGVLSEAKASMRFSKPLSKVERRKKAIVRNQRRAEKAQKMRLGI-R
114	GC_00000012	pan_Saccharibacteria_Core_Genes	JB002_complete_genome	124	7	7	1	1	0.864569	0.974723	0.916348					COG0828	Ribosome 30S subunit	J	Translation, ribosomal structure and biogenesis	COG0828	Ribosomal protein S21 (RpsU) (PDB:4V4H)	K02970	small subunit ribosomal protein S21	MSISVTRKDQKEANENIIRRFNRKVLQSGVLSEAKASMRFSKPLSKVERRKKAIVRNQRRAEKAQKMRLGI-R
115	GC_00000012	pan_Saccharibacteria_Core_Genes	JB003_complete_genome	122	7	7	1	1	0.864569	0.974723	0.916348					COG0828	Ribosome 30S subunit	J	Translation, ribosomal structure and biogenesis	COG0828	Ribosomal protein S21 (RpsU) (PDB:4V4H)	K02970	small subunit ribosomal protein S21	MSISVTRKDQKEANENIIRRFNRKVLQSGVLSEAKASMRFSKPLSKVERRKKAIVRNQRRAEKAQKMRLGI-R
116	GC_00000013	pan_Saccharibacteria_Core_Genes	CP040004_1_Candidatus_Saccharibacteria_bacterium_oral_taxon_957_strain_BB001_chromosome_complete_genome	379	7	7	1	1	0.933261	1	0.965479					COG0185	Ribosome 30S subunit	J	Translation, ribosomal structure and biogenesis	COG0185	Ribosomal protein S19 (RpsS) (PDB:4V4H)	K02965	small subunit ribosomal protein S19	MSRSLKKGPFVDVKLAKKVAALSLDDRTVIKTWARASTITPEMVGRTIAVYNGKMHVPVLITENMVGHKLGEFSPTRKFRKHGGKDKK
117	GC_00000013	pan_Saccharibacteria_Core_Genes	CP040008_1_Candidatus_Saccharibacteria_bacterium_oral_taxon_955_strain_PM004_chromosome_complete_genome	417	7	7	1	1	0.933261	1	0.965479					COG0185	Ribosome 30S subunit	J	Translation, ribosomal structure and biogenesis	COG0185	Ribosomal protein S19 (RpsS) (PDB:4V4H)	K02965	small subunit ribosomal protein S19	MSRSLKKGPFVDAKLAKKVAKLTVGDRTVTKTWARASTITPEMVGFTFAVHNGRVHVPVLVTENMVGHKLGEFSPTRKFRKHGGKDKK
118	GC_00000013	pan_Saccharibacteria_Core_Genes	CP040011_1_TM7_phylum_sp__oral_taxon_952_strain_TM7x_chromosome_complete_genome	365	7	7	1	1	0.933261	1	0.965479					COG0185	Ribosome 30S subunit	J	Translation, ribosomal structure and biogenesis	COG0185	Ribosomal protein S19 (RpsS) (PDB:4V4H)	K02965	small subunit ribosomal protein S19	MSRSLKKGPFVDVKLAKKVAALSLDDRTVIKTWARASTITPEMVGRTIAVYNGRMHVPVLITENMVGHKLGEFSPTRKFRKHGGKDKK
119	GC_00000013	pan_Saccharibacteria_Core_Genes	CP058260_1_Candidatus_Saccharibacteria_bacterium_oral_taxon_488_strain_HB001_chromosome_complete_genome	450	7	7	1	1	0.933261	1	0.965479					COG0185	Ribosome 30S subunit	J	Translation, ribosomal structure and biogenesis	COG0185	Ribosomal protein S19 (RpsS) (PDB:4V4H)	K02965	small subunit ribosomal protein S19	MSRSLKKGPFVDVKLAKKVAALSLDDRTVIKTWARASTITPEMVGRTIAVYNGKMHVPVLITENMVGHKLGEFSPTRKFRKHGGKDKK
120	GC_00000013	pan_Saccharibacteria_Core_Genes	GCA_015257795_2_ASM1525779v2_JB001_complete_genome	335	7	7	1	1	0.933261	1	0.965479					COG0185	Ribosome 30S subunit	J	Translation, ribosomal structure and biogenesis	COG0185	Ribosomal protein S19 (RpsS) (PDB:4V4H)	K02965	small subunit ribosomal protein S19	MSRSLKKGPFIDFKLAKKVAALGADDRTVIKTWARSSTITPEMVGRTIAVHNGRLHIPVYISENMVGHKLGEFAPTRKFRKHGGKDKK
121	GC_00000013	pan_Saccharibacteria_Core_Genes	JB002_complete_genome	314	7	7	1	1	0.933261	1	0.965479					COG0185	Ribosome 30S subunit	J	Translation, ribosomal structure and biogenesis	COG0185	Ribosomal protein S19 (RpsS) (PDB:4V4H)	K02965	small subunit ribosomal protein S19	MSRSLKKGPFIDFKLAKKVAALGADDRTVIKTWARSSTITPEMVGRTIAVHNGRLHIPVYISENMVGHKLGEFAPTRKFRKHGGKDKK
122	GC_00000013	pan_Saccharibacteria_Core_Genes	JB003_complete_genome	335	7	7	1	1	0.933261	1	0.965479					COG0185	Ribosome 30S subunit	J	Translation, ribosomal structure and biogenesis	COG0185	Ribosomal protein S19 (RpsS) (PDB:4V4H)	K02965	small subunit ribosomal protein S19	MSRSLKKGPFIDFKLAKKVAALGADDRTVIKTWARSSTITPEMVGRTIAVHNGRLHIPVYISENMVGHKLGEFAPTRKFRKHGGKDKK
123	GC_00000014	pan_Saccharibacteria_Core_Genes	CP040004_1_Candidatus_Saccharibacteria_bacterium_oral_taxon_957_strain_BB001_chromosome_complete_genome	72	7	7	1	1	0.828121	0.977386	0.896584					COG0238	Ribosome 30S subunit	J	Translation, ribosomal structure and biogenesis	COG0238	Ribosomal protein S18 (RpsR) (PDB:4V4H)	K02963	small subunit ribosomal protein S18	MAKRQKKDTPSVFDYRDVKTLQRYTNVYGQIESIAKTGLTEKQQRSLAVAIKRARHLALLPFVTHG-
124	GC_00000014	pan_Saccharibacteria_Core_Genes	CP040008_1_Candidatus_Saccharibacteria_bacterium_oral_taxon_955_strain_PM004_chromosome_complete_genome	84	7	7	1	1	0.828121	0.977386	0.896584					COG0238	Ribosome 30S subunit	J	Translation, ribosomal structure and biogenesis	COG0238	Ribosomal protein S18 (RpsR) (PDB:4V4H)	K02963	small subunit ribosomal protein S18	-MRKFRKDTPAYFDYKDAKTLQRYINSYGQIEPIAKTGLSAKQQRQLAVAIKRARHLALMPFVSQG-
125	GC_00000014	pan_Saccharibacteria_Core_Genes	CP040011_1_TM7_phylum_sp__oral_taxon_952_strain_TM7x_chromosome_complete_genome	71	7	7	1	1	0.828121	0.977386	0.896584					COG0238	Ribosome 30S subunit	J	Translation, ribosomal structure and biogenesis	COG0238	Ribosomal protein S18 (RpsR) (PDB:4V4H)	K02963	small subunit ribosomal protein S18	-MAQLKKNPPIIFDYKDVKTLQRYINVYGQIEPISKTGLSEKQQRSLAVAIKRARHLALLPFVASN-
126	GC_00000014	pan_Saccharibacteria_Core_Genes	CP058260_1_Candidatus_Saccharibacteria_bacterium_oral_taxon_488_strain_HB001_chromosome_complete_genome	96	7	7	1	1	0.828121	0.977386	0.896584					COG0238	Ribosome 30S subunit	J	Translation, ribosomal structure and biogenesis	COG0238	Ribosomal protein S18 (RpsR) (PDB:4V4H)	K02963	small subunit ribosomal protein S18	MAKRLKKDTPTVFDYKDVKTLMRYVNAYGQIEPIAKTGLSVKQQRSLAVAIKRARHLALLPFVSQGQ
127	GC_00000014	pan_Saccharibacteria_Core_Genes	GCA_015257795_2_ASM1525779v2_JB001_complete_genome	63	7	7	1	1	0.828121	0.977386	0.896584					COG0238	Ribosome 30S subunit	J	Translation, ribosomal structure and biogenesis	COG0238	Ribosomal protein S18 (RpsR) (PDB:4V4H)	K02963	small subunit ribosomal protein S18	MAKRFKREIPAYFDYRDVKTLQKFVNIYGQIEPATKTGLSAKQQRQLTVAIKRARHLALLAFVTNA-
128	GC_00000014	pan_Saccharibacteria_Core_Genes	JB002_complete_genome	64	7	7	1	1	0.828121	0.977386	0.896584					COG0238	Ribosome 30S subunit	J	Translation, ribosomal structure and biogenesis	COG0238	Ribosomal protein S18 (RpsR) (PDB:4V4H)	K02963	small subunit ribosomal protein S18	MAKRFKREIPAYFDYRDVKTLQKFVNIYGQIEPATKTGLSAKQQRQLTVAIKRARHLALLAFVTNA-
129	GC_00000014	pan_Saccharibacteria_Core_Genes	JB003_complete_genome	63	7	7	1	1	0.828121	0.977386	0.896584					COG0238	Ribosome 30S subunit	J	Translation, ribosomal structure and biogenesis	COG0238	Ribosomal protein S18 (RpsR) (PDB:4V4H)	K02963	small subunit ribosomal protein S18	MAKRFKREIPAYFDYRDVKTLQKFVNIYGQIEPATKTGLSAKQQRQLTVAIKRARHLALLAFVTNA-
130	GC_00000015	pan_Saccharibacteria_Core_Genes	CP040004_1_Candidatus_Saccharibacteria_bacterium_oral_taxon_957_strain_BB001_chromosome_complete_genome	398	7	7	1	1	0.949988	0.996177	0.972534					COG0048	Ribosome 30S subunit	J	Translation, ribosomal structure and biogenesis	COG0048	Ribosomal protein S12 (RpsL) (PDB:4V4H)	K02950	small subunit ribosomal protein S12	MPTINQLVRKPRQTAKKKSKSPALGRIHNALKTRYYDQNAPLKRGVCVRVTTKTPKKPNSALRKVARVKLNNGYEVWAYIGGEGHNLQEHAVVLIRGGRVPDLPGVRYHIVRGALDLQGVNNRKRGRSKYGTKKGDK
131	GC_00000015	pan_Saccharibacteria_Core_Genes	CP040008_1_Candidatus_Saccharibacteria_bacterium_oral_taxon_955_strain_PM004_chromosome_complete_genome	441	7	7	1	1	0.949988	0.996177	0.972534					COG0048	Ribosome 30S subunit	J	Translation, ribosomal structure and biogenesis	COG0048	Ribosomal protein S12 (RpsL) (PDB:4V4H)	K02950	small subunit ribosomal protein S12	MPTINQLVRKPRQTASKKSKSPALGRIHNALKVRYYDQDAPLKRGVCVKVTTKTPKKPNSALRKVARVRLTNGHEVWAYIGGEGHNLQEHAVVLVRGGRVPDLPGVRYHIVRGALDLQGVAKRKQGRSKYGAKKEEK
132	GC_00000015	pan_Saccharibacteria_Core_Genes	CP040011_1_TM7_phylum_sp__oral_taxon_952_strain_TM7x_chromosome_complete_genome	385	7	7	1	1	0.949988	0.996177	0.972534					COG0048	Ribosome 30S subunit	J	Translation, ribosomal structure and biogenesis	COG0048	Ribosomal protein S12 (RpsL) (PDB:4V4H)	K02950	small subunit ribosomal protein S12	MPTINQLVRKPRQTAKKKSKSPALGRIHNALKTRYYDQNAPLKRGVCVRVTTKTPKKPNSALRKVARVKLNNGYEVWAYIGGEGHNLQEHAVVLIRGGRVPDLPGVRYHIVRGALDLQGVNNRKRGRSKYGTKKGDK
133	GC_00000015	pan_Saccharibacteria_Core_Genes	CP058260_1_Candidatus_Saccharibacteria_bacterium_oral_taxon_488_strain_HB001_chromosome_complete_genome	461	7	7	1	1	0.949988	0.996177	0.972534					COG0048	Ribosome 30S subunit	J	Translation, ribosomal structure and biogenesis	COG0048	Ribosomal protein S12 (RpsL) (PDB:4V4H)	K02950	small subunit ribosomal protein S12	MPTINQLVRKPRQTAKKKSKSPALGRIHNALKTRYYDQNAPLKRGVCVRVTTKTPKKPNSALRKVARVKLNNGYEVWAYIGGEGHNLQEHAVVLIRGGRVPDLPGVRYHIVRGALDLQGVNNRKRGRSKYGTKKGDK
134	GC_00000015	pan_Saccharibacteria_Core_Genes	GCA_015257795_2_ASM1525779v2_JB001_complete_genome	382	7	7	1	1	0.949988	0.996177	0.972534					COG0048	Ribosome 30S subunit	J	Translation, ribosomal structure and biogenesis	COG0048	Ribosomal protein S12 (RpsL) (PDB:4V4H)	K02950	small subunit ribosomal protein S12	MPTINQLVRKPRKTAAKKSKSPALGRIHNALKTKYYAQNAPLKRGVCVKVTTKTPKKPNSALRKVARVRLTNGYEVWAYIGGEGHNLQEHAVVLVRGGRVPDLPGVRYHIVRGALDLQGVSDRKQGRSKYGAKK-EK
135	GC_00000015	pan_Saccharibacteria_Core_Genes	JB002_complete_genome	291	7	7	1	1	0.949988	0.996177	0.972534					COG0048	Ribosome 30S subunit	J	Translation, ribosomal structure and biogenesis	COG0048	Ribosomal protein S12 (RpsL) (PDB:4V4H)	K02950	small subunit ribosomal protein S12	MPTINQLVRKPRKTAAKKSKSPALGRIHNALKTKYYAQNAPLKRGVCVKVTTKTPKKPNSALRKVARVRLTNGHEVWAYIGGEGHNLQEHAVVLIRGGRVPDLPGVRYHIVRGALDLQGVNNRKKGRSKYGTKKGDK
136	GC_00000015	pan_Saccharibacteria_Core_Genes	JB003_complete_genome	382	7	7	1	1	0.949988	0.996177	0.972534					COG0048	Ribosome 30S subunit	J	Translation, ribosomal structure and biogenesis	COG0048	Ribosomal protein S12 (RpsL) (PDB:4V4H)	K02950	small subunit ribosomal protein S12	MPTINQLVRKPRKTAAKKSKSPALGRIHNALKTKYYAQNAPLKRGVCVKVTTKTPKKPNSALRKVARVRLTNGYEVWAYIGGEGHNLQEHAVVLVRGGRVPDLPGVRYHIVRGALDLQGVSDRKQGRSKYGAKK-EK
137	GC_00000016	pan_Saccharibacteria_Core_Genes	CP040004_1_Candidatus_Saccharibacteria_bacterium_oral_taxon_957_strain_BB001_chromosome_complete_genome	372	7	7	1	1	0.776387	0.860913	0.816468					COG0198	Ribosome 50S subunit	J	Translation, ribosomal structure and biogenesis	COG0198	Ribosomal protein L24 (RplX) (PDB:1VS6)	K02895	large subunit ribosomal protein L24	#NAME?
138	GC_00000016	pan_Saccharibacteria_Core_Genes	CP040008_1_Candidatus_Saccharibacteria_bacterium_oral_taxon_955_strain_PM004_chromosome_complete_genome	410	7	7	1	1	0.776387	0.860913	0.816468					COG0198	Ribosome 50S subunit	J	Translation, ribosomal structure and biogenesis	COG0198	Ribosomal protein L24 (RplX) (PDB:1VS6)	K02895	large subunit ribosomal protein L24	#NAME?
139	GC_00000016	pan_Saccharibacteria_Core_Genes	CP040011_1_TM7_phylum_sp__oral_taxon_952_strain_TM7x_chromosome_complete_genome	358	7	7	1	1	0.776387	0.860913	0.816468					COG0198	Ribosome 50S subunit	J	Translation, ribosomal structure and biogenesis	COG0198	Ribosomal protein L24 (RplX) (PDB:1VS6)	K02895	large subunit ribosomal protein L24	#NAME?
140	GC_00000016	pan_Saccharibacteria_Core_Genes	CP058260_1_Candidatus_Saccharibacteria_bacterium_oral_taxon_488_strain_HB001_chromosome_complete_genome	443	7	7	1	1	0.776387	0.860913	0.816468					COG0198	Ribosome 50S subunit	J	Translation, ribosomal structure and biogenesis	COG0198	Ribosomal protein L24 (RplX) (PDB:1VS6)	K02895	large subunit ribosomal protein L24	#NAME?
141	GC_00000016	pan_Saccharibacteria_Core_Genes	GCA_015257795_2_ASM1525779v2_JB001_complete_genome	329	7	7	1	1	0.776387	0.860913	0.816468					COG0198	Ribosome 50S subunit	J	Translation, ribosomal structure and biogenesis	COG0198	Ribosomal protein L24 (RplX) (PDB:1VS6)	K02895	large subunit ribosomal protein L24	MALNGIVKGDNVVIISGKDKGLTGEVVKVLPKKNAVLVEGVGKKHRHIKPNQFNPRGGVKDIHVPTPVHKVK-KVEAKSAKSSKKGD--------------------K
142	GC_00000016	pan_Saccharibacteria_Core_Genes	JB002_complete_genome	308	7	7	1	1	0.776387	0.860913	0.816468					COG0198	Ribosome 50S subunit	J	Translation, ribosomal structure and biogenesis	COG0198	Ribosomal protein L24 (RplX) (PDB:1VS6)	K02895	large subunit ribosomal protein L24	MALNGIVKGDNVVIISGKDKGVTGEVVKVLPKKNAVLVEGVGKKHRHIKPNQFNPRGGVKDIHVPTPVHKVK-KVEAKSAKSSKKGD--------------------K
143	GC_00000016	pan_Saccharibacteria_Core_Genes	JB003_complete_genome	329	7	7	1	1	0.776387	0.860913	0.816468					COG0198	Ribosome 50S subunit	J	Translation, ribosomal structure and biogenesis	COG0198	Ribosomal protein L24 (RplX) (PDB:1VS6)	K02895	large subunit ribosomal protein L24	MALNGIVKGDNVVIISGKDKGLTGEVVKVLPKKNAVLVEGVGKKHRHIKPNQFNPRGGVKDIHVPTPVHKVK-KVEAKSAKSSKKGD--------------------K
144	GC_00000017	pan_Saccharibacteria_Core_Genes	CP040004_1_Candidatus_Saccharibacteria_bacterium_oral_taxon_957_strain_BB001_chromosome_complete_genome	383	7	7	1	1	0.879085	0.810851	0.84359					COG0087	Ribosome 50S subunit	J	Translation, ribosomal structure and biogenesis	COG0087	Ribosomal protein L3 (RplC) (PDB:1VS6)	K02906	large subunit ribosomal protein L3	#NAME?
145	GC_00000017	pan_Saccharibacteria_Core_Genes	CP040008_1_Candidatus_Saccharibacteria_bacterium_oral_taxon_955_strain_PM004_chromosome_complete_genome	421	7	7	1	1	0.879085	0.810851	0.84359					COG0087	Ribosome 50S subunit	J	Translation, ribosomal structure and biogenesis	COG0087	Ribosomal protein L3 (RplC) (PDB:1VS6)	K02906	large subunit ribosomal protein L3	#NAME?
146	GC_00000017	pan_Saccharibacteria_Core_Genes	CP040011_1_TM7_phylum_sp__oral_taxon_952_strain_TM7x_chromosome_complete_genome	369	7	7	1	1	0.879085	0.810851	0.84359					COG0087	Ribosome 50S subunit	J	Translation, ribosomal structure and biogenesis	COG0087	Ribosomal protein L3 (RplC) (PDB:1VS6)	K02906	large subunit ribosomal protein L3	#NAME?
147	GC_00000017	pan_Saccharibacteria_Core_Genes	CP058260_1_Candidatus_Saccharibacteria_bacterium_oral_taxon_488_strain_HB001_chromosome_complete_genome	454	7	7	1	1	0.879085	0.810851	0.84359					COG0087	Ribosome 50S subunit	J	Translation, ribosomal structure and biogenesis	COG0087	Ribosomal protein L3 (RplC) (PDB:1VS6)	K02906	large subunit ribosomal protein L3	#NAME?
148	GC_00000017	pan_Saccharibacteria_Core_Genes	GCA_015257795_2_ASM1525779v2_JB001_complete_genome	339	7	7	1	1	0.879085	0.810851	0.84359					COG0087	Ribosome 50S subunit	J	Translation, ribosomal structure and biogenesis	COG0087	Ribosomal protein L3 (RplC) (PDB:1VS6)	K02906	large subunit ribosomal protein L3	#NAME?
149	GC_00000017	pan_Saccharibacteria_Core_Genes	JB002_complete_genome	318	7	7	1	1	0.879085	0.810851	0.84359					COG0087	Ribosome 50S subunit	J	Translation, ribosomal structure and biogenesis	COG0087	Ribosomal protein L3 (RplC) (PDB:1VS6)	K02906	large subunit ribosomal protein L3	MIFKDICARIIGELYLRKYKTWPCEGRNRENPLSKPRECQALIVESLTNIKLIGSISEMKTLLGTKIGMTQIIGEDGIAIPVTLIQAGPVTVTQVKTVETDGYNAVQVAFGEGKNLSKAVAGHVKPAKVTPKHIREFRVDKIPEDIKVGAKINVEAFELGDIVDVTGTSKGKGFAGTVKRHNFNTSKSSHGGNGNVRRVGSIGSMYPQKVFKGKRMPGRMGHDKVTVKNLTVAYIDAENNLIGLKGAVPGPKKGLISIG----GKA
150	GC_00000017	pan_Saccharibacteria_Core_Genes	JB003_complete_genome	339	7	7	1	1	0.879085	0.810851	0.84359					COG0087	Ribosome 50S subunit	J	Translation, ribosomal structure and biogenesis	COG0087	Ribosomal protein L3 (RplC) (PDB:1VS6)	K02906	large subunit ribosomal protein L3	#NAME?
151	GC_00000018	pan_Saccharibacteria_Core_Genes	CP040004_1_Candidatus_Saccharibacteria_bacterium_oral_taxon_957_strain_BB001_chromosome_complete_genome	354	7	7	1	1	0.85013	0.997366	0.917881					COG0202	RNA polymerase	K	Transcription	COG0202	DNA-directed RNA polymerase, alpha subunit/40 kD subunit (RpoA) (PDB:4KN7)	K03040	DNA-directed RNA polymerase subunit alpha [EC:2.7.7.6]	MAKAIYNPALASIEDVSDTSATFLIEPLHSGYGNTLGNSMRRVLLSSIRGGAIVAFRIEGATHEFTTVEGIKEDVVDIMLNLKGVRLRVHTDEPVELRLEKTG-GVITAGDIQANGEVEVVNPDHIIATIDDPKKTVIMDLVAEAGRGYQTIEDSSESRLHSDMIALDAVFTPVLRVRYKVDPTRVGDETNLDKLTMTIETDGTMTPREAFEEAAAILVNQYTALAGSTTVVSAPALGTTTEDSEAELDTSIEELNLSARTTNALINNEIRTIRDLVTLTEQDLRELKGFGSKALDEVRDKMAELEF
152	GC_00000018	pan_Saccharibacteria_Core_Genes	CP040008_1_Candidatus_Saccharibacteria_bacterium_oral_taxon_955_strain_PM004_chromosome_complete_genome	395	7	7	1	1	0.85013	0.997366	0.917881					COG0202	RNA polymerase	K	Transcription	COG0202	DNA-directed RNA polymerase, alpha subunit/40 kD subunit (RpoA) (PDB:4KN7)	K03040	DNA-directed RNA polymerase subunit alpha [EC:2.7.7.6]	MSKVIHNPALAKVVDNDSNSATFVVEPLQAGYGNTLGNSLRRVLLSSIRGGAVVAFRIEGATHEFTTVPGVQEDVVDITLNLKSINFRVETDEPVELRLEKKGAGVVTAGDIKLTADVEVMNPDAVICTIDDPKKSVVIDLVVEAGRGYQSIEESSKNRLHSDMIAVDAMFSPVTRVRFKVDSTRVGQETNLDKLELTIETDHSISPRDAFEEASAILVNQYTALAGSTTVESAPALGTTNEEEVSELNTPIEELGLSARTANALINNEIRTVHDLVTLSEQDLRELKGFGSKALDEVKDKLAELEL
153	GC_00000018	pan_Saccharibacteria_Core_Genes	CP040011_1_TM7_phylum_sp__oral_taxon_952_strain_TM7x_chromosome_complete_genome	337	7	7	1	1	0.85013	0.997366	0.917881					COG0202	RNA polymerase	K	Transcription	COG0202	DNA-directed RNA polymerase, alpha subunit/40 kD subunit (RpoA) (PDB:4KN7)	K03040	DNA-directed RNA polymerase subunit alpha [EC:2.7.7.6]	MAKAIYNPALASVDDISATSATFLIEPLHPGYGNTLGNSLRRVLLSSVRGGAIVAFKIEGVTHEFTTVEGIKEDVVDIMLNLKNVHLRVFTDEPVELRLEKSGAGEVTAADIKTNADVEVVNPEQVIATIDDPNKHLVMDLVAEAGCGYQTIEESSENRLHSDMIAIDAMYSPVLRVRYKVDSTRVGQETNLDKLAITVETNGTVTPREAFEEAAAILVNQYTALAGNTMVTGAPALGTTKDDEESELAMSIEELNLSARTTNALINNEIRTIRDLVTLTEQDLRELKGFGSKALDEVRDKMAELEF
154	GC_00000018	pan_Saccharibacteria_Core_Genes	CP058260_1_Candidatus_Saccharibacteria_bacterium_oral_taxon_488_strain_HB001_chromosome_complete_genome	421	7	7	1	1	0.85013	0.997366	0.917881					COG0202	RNA polymerase	K	Transcription	COG0202	DNA-directed RNA polymerase, alpha subunit/40 kD subunit (RpoA) (PDB:4KN7)	K03040	DNA-directed RNA polymerase subunit alpha [EC:2.7.7.6]	MAKAIYNPALASVDDTSATSATFLIEPMHAGYGNTLGNSLRRVLLSSIRGGAIVAFRIEGATHEFTTVEGVKEDVVDIMLNLKGVRLRVHTDEPVELRLEKTG-GVITAGDIQANGEVEVVNPDHIIATIDDPNKTVIMDLVAEAGRGYQTIEESSANRLHSDMIALDAIFTPVLRVRYKVDSTRVGDETNLEKLALTVETDGTLTPREAFEEAAAILVSQYSALAGSTVVAGAPALGNDEADD-SELDMSIEELNLSARTTNALINNEIRTIRDLVTLTEQDLRELKGFGSKALDEVRDKMAELEF
155	GC_00000018	pan_Saccharibacteria_Core_Genes	GCA_015257795_2_ASM1525779v2_JB001_complete_genome	404	7	7	1	1	0.85013	0.997366	0.917881					COG0202	RNA polymerase	K	Transcription	COG0202	DNA-directed RNA polymerase, alpha subunit/40 kD subunit (RpoA) (PDB:4KN7)	K03040	DNA-directed RNA polymerase subunit alpha [EC:2.7.7.6]	MSKLIHNPALAEIQDLSDNVATFVVKPLEPGYGNTLGNSLRRVLLSSINGAAIVAFKIDGVSHEFTSIEGVKEDVVDIMLNLKNIKFKAHTDSPVELRLEKTGAGVITAADIQASADMEVVNPDQIIATIDDAKTKFVMDLVVESGHGYKTIEESSEDRIHSDMIAVDAIFTPVLRVRYKVDNTRVGQVSNLDKLNITIETDGSLSPREAFEQASAILANQYTALAGSTTIEAAPALGEEAEDEASELHTPIEDLNLTARTTNALVNNDIRTVHDLVNLTEQDLRELKGFGSKALDEVKDKIAELNL
156	GC_00000018	pan_Saccharibacteria_Core_Genes	JB002_complete_genome	356	7	7	1	1	0.85013	0.997366	0.917881					COG0202	RNA polymerase	K	Transcription	COG0202	DNA-directed RNA polymerase, alpha subunit/40 kD subunit (RpoA) (PDB:4KN7)	K03040	DNA-directed RNA polymerase subunit alpha [EC:2.7.7.6]	MSKLIHNPALAEIQDLSENVATFVVKPLEPGYGNTLGNSLRRVLLSSINGAAIVAFKIDGVSHEFTSIEGVKEDVVDIMLNLKNIKFKAHTDSPVELRLEKTGAGVITAGDIQTNADMEVVNPDQVIATIDDKKTKFVMDIVVESGHGYKTIEESSEDRIHSDMIAVDAIFTPVLRVRYKVDNTRVGQVSNLDRLDLTIETDGSLSPREAFEQASAILANQYTALAGSTTIEAAPALGEEFEDEASELHTSIEDLNLTARTTNALINNDIRTVQDLVTLTEQDLRELKGFGSKALDEVKDKIAELNL
157	GC_00000018	pan_Saccharibacteria_Core_Genes	JB003_complete_genome	404	7	7	1	1	0.85013	0.997366	0.917881					COG0202	RNA polymerase	K	Transcription	COG0202	DNA-directed RNA polymerase, alpha subunit/40 kD subunit (RpoA) (PDB:4KN7)	K03040	DNA-directed RNA polymerase subunit alpha [EC:2.7.7.6]	MSKLIHNPALAEIQDLSDNVATFVVKPLEPGYGNTLGNSLRRVLLSSINGAAIVAFKIDGVSHEFTSIEGVKEDVVDIMLNLKNIKFKAHTDSPVELRLEKTGAGVITAADIQASADMEVVNPDQIIATIDDAKTKFVMDLVVESGHGYKTIEESSEDRIHSDMIAVDAIFTPVLRVRYKVDNTRVGQVSNLDKLNITIETDGSLSPREAFEQASAILANQYTALAGSTTIEAAPALGEEAEDEASELHTPIEDLNLTARTTNALVNNDIRTVHDLVNLTEQDLRELKGFGSKALDEVKDKIAELNL
158	GC_00000019	pan_Saccharibacteria_Core_Genes	CP040004_1_Candidatus_Saccharibacteria_bacterium_oral_taxon_957_strain_BB001_chromosome_complete_genome	580	7	7	1	1	0.742963	0.977839	0.844371	M00001|M00002|M00003	Glycolysis (Embden-Meyerhof pathway), glucose => pyruvate|Glycolysis, core module involving three-carbon compounds|Gluconeogenesis, oxaloacetate => fructose-6P	M00001|M00002|M00003	Pathway modules; Carbohydrate metabolism; Central carbohydrate metabolism|Pathway modules; Carbohydrate metabolism; Central carbohydrate metabolism|Pathway modules; Carbohydrate metabolism; Central carbohydrate metabolism	COG0149	Glycolysis	G	Carbohydrate transport and metabolism	COG0149	Triosephosphate isomerase (TpiA) (PDB:1HG3)	K01803	triosephosphate isomerase (TIM) [EC:5.3.1.1]	-MGKKLIVGNWKMHLTMQEASLYLHKLMKMISSHRDVETVVAPTILTLQSLSLQVNRRLIKLAAQNCYWRDYGNYTGEVPAAHLRGLVDYVIVGHSERRYVFQERDRDIRLKVQAALRNHLQPILCIGETLQEKTLGETADALHDQLLSGLANVTADEFDRIVIAYEPVWAIGTGESANPADVRRAIKTIRRQIQQLFGKKASTEVRILYGGSITVEKASDYLRIDGIDGLLIGGASLDAYQFIDIIEKAHNSNREGK-
159	GC_00000019	pan_Saccharibacteria_Core_Genes	CP040008_1_Candidatus_Saccharibacteria_bacterium_oral_taxon_955_strain_PM004_chromosome_complete_genome	630	7	7	1	1	0.742963	0.977839	0.844371	M00001|M00002|M00003	Glycolysis (Embden-Meyerhof pathway), glucose => pyruvate|Glycolysis, core module involving three-carbon compounds|Gluconeogenesis, oxaloacetate => fructose-6P	M00001|M00002|M00003	Pathway modules; Carbohydrate metabolism; Central carbohydrate metabolism|Pathway modules; Carbohydrate metabolism; Central carbohydrate metabolism|Pathway modules; Carbohydrate metabolism; Central carbohydrate metabolism	COG0149	Glycolysis	G	Carbohydrate transport and metabolism	COG0149	Triosephosphate isomerase (TpiA) (PDB:1HG3)	K01803	triosephosphate isomerase (TIM) [EC:5.3.1.1]	-MGKKLIIANWKMNLSINEASLFVHKLDGLVRNHPDVEVVLAPTMLALQPVHLQVQHHHFDLAAQNFYWRDHGAYTGEVSASQLRGIVKYALVGHSERRHVFGEPNRDIRHKVQAAFRNQIIPVLCVGETASERADGETNDVLHDQLVGGLANITSEEVERLVVSYEPVWAIGTGKSATPGDVEKAIRAIRSQVRYLFGDKAARKLRVLYGGSITVDNAKSFLTAKGVDGLLVGGASLDAHGFAEIIKKSYGDKVVAKK
160	GC_00000019	pan_Saccharibacteria_Core_Genes	CP040011_1_TM7_phylum_sp__oral_taxon_952_strain_TM7x_chromosome_complete_genome	538	7	7	1	1	0.742963	0.977839	0.844371	M00001|M00002|M00003	Glycolysis (Embden-Meyerhof pathway), glucose => pyruvate|Glycolysis, core module involving three-carbon compounds|Gluconeogenesis, oxaloacetate => fructose-6P	M00001|M00002|M00003	Pathway modules; Carbohydrate metabolism; Central carbohydrate metabolism|Pathway modules; Carbohydrate metabolism; Central carbohydrate metabolism|Pathway modules; Carbohydrate metabolism; Central carbohydrate metabolism	COG0149	Glycolysis	G	Carbohydrate transport and metabolism	COG0149	Triosephosphate isomerase (TpiA) (PDB:1HG3)	K01803	triosephosphate isomerase (TIM) [EC:5.3.1.1]	-MRKKLIIGNWKMNFNMHEASLYLHKLMNMLPSHRDVEVVLAPTILTLQSLSLQINRRIAKLAAQNCYWRDSGAYTGETPVAHLRGIADYVLIGHSERRYIFIESEKDIRLKVQAAIRNRIRPVLCIGETIQERTLGETKDVLADQLTSGLANVTAEELGEVVVAYEPVWAIGTGDNAKAIDVKKATQMIRRHISHLYGKKAAESVRILYGGSITPASAADYLAIDELDGLLVGAASLDAYQFKEIISKAHKG------
161	GC_00000019	pan_Saccharibacteria_Core_Genes	CP058260_1_Candidatus_Saccharibacteria_bacterium_oral_taxon_488_strain_HB001_chromosome_complete_genome	564	7	7	1	1	0.742963	0.977839	0.844371	M00001|M00002|M00003	Glycolysis (Embden-Meyerhof pathway), glucose => pyruvate|Glycolysis, core module involving three-carbon compounds|Gluconeogenesis, oxaloacetate => fructose-6P	M00001|M00002|M00003	Pathway modules; Carbohydrate metabolism; Central carbohydrate metabolism|Pathway modules; Carbohydrate metabolism; Central carbohydrate metabolism|Pathway modules; Carbohydrate metabolism; Central carbohydrate metabolism	COG0149	Glycolysis	G	Carbohydrate transport and metabolism	COG0149	Triosephosphate isomerase (TpiA) (PDB:1HG3)	K01803	triosephosphate isomerase (TIM) [EC:5.3.1.1]	MTRKTLIIGNWKMNLTMHEASLYLHKLMEQLPVHRDVEVVVAPTMLTLQSLSLQIKRRIVKLAAQNCYWRDHGPYTGEVPASHLHGMVDYVIIGHSERRHIFMESDKDIRFKVQAALRNRLQPILCIGETAHERTLGETREVLQDQIVNGLANITAEEVDHVVIAYEPVWAIGSGEYAQPSDLMKALRVIRQQITHLFGKEAAETVRVVYGGSVSVDNAGDYLAVAGLDGLLIGGASLDAYQFTEIVKKAHKE------
162	GC_00000019	pan_Saccharibacteria_Core_Genes	GCA_015257795_2_ASM1525779v2_JB001_complete_genome	499	7	7	1	1	0.742963	0.977839	0.844371	M00001|M00002|M00003	Glycolysis (Embden-Meyerhof pathway), glucose => pyruvate|Glycolysis, core module involving three-carbon compounds|Gluconeogenesis, oxaloacetate => fructose-6P	M00001|M00002|M00003	Pathway modules; Carbohydrate metabolism; Central carbohydrate metabolism|Pathway modules; Carbohydrate metabolism; Central carbohydrate metabolism|Pathway modules; Carbohydrate metabolism; Central carbohydrate metabolism	COG0149	Glycolysis	G	Carbohydrate transport and metabolism	COG0149	Triosephosphate isomerase (TpiA) (PDB:1HG3)	K01803	triosephosphate isomerase (TIM) [EC:5.3.1.1]	-MNKKLVIANWKMNLNMQESSIFLHKLSEKVQAHRGMEVILAPSTFTLQSLSLQINHRQFKLAAQNFYWRDHGAFTGEVSISQLRGIVQYALVGHSERRNIFHETDKDIRAKVAAAIRNNIRPILCIGETSDERNHDETNLVLNDQLLGGLANVSSEDISKVIIAYEPVWAIGTGVNANPDDIRKAVKTIRNQIKNLYGAKTAEEIQVVYGGSVQPEFATDYAKIKGVDGLLIGGASLSVEKFVQITQKVFETIK----
163	GC_00000019	pan_Saccharibacteria_Core_Genes	JB002_complete_genome	482	7	7	1	1	0.742963	0.977839	0.844371	M00001|M00002|M00003	Glycolysis (Embden-Meyerhof pathway), glucose => pyruvate|Glycolysis, core module involving three-carbon compounds|Gluconeogenesis, oxaloacetate => fructose-6P	M00001|M00002|M00003	Pathway modules; Carbohydrate metabolism; Central carbohydrate metabolism|Pathway modules; Carbohydrate metabolism; Central carbohydrate metabolism|Pathway modules; Carbohydrate metabolism; Central carbohydrate metabolism	COG0149	Glycolysis	G	Carbohydrate transport and metabolism	COG0149	Triosephosphate isomerase (TpiA) (PDB:1HG3)	K01803	triosephosphate isomerase (TIM) [EC:5.3.1.1]	-MDKKLVIANWKMNLNMQESSIFLHKLSDKIQAHRGMEIILAPSTFTLQSLSLQVNHRQFKLAAQNFYWRDHGAFTGEIAISQLRGIVQYALVGHSERRNIFHETDKDIRAKVAAAIRNDIRPILCIGETSDERNHNETDLVLNDQLIGGLANVSSEDITKVIIAYEPVWAIGTGVNANPDDIRKAVKVIRNQIKQLYGAKTAENIQVVYGGSVQPEFATDYANIKGIDGLLIGGASLSVEKFAKIAEKVFETIKK---
164	GC_00000019	pan_Saccharibacteria_Core_Genes	JB003_complete_genome	498	7	7	1	1	0.742963	0.977839	0.844371	M00001|M00002|M00003	Glycolysis (Embden-Meyerhof pathway), glucose => pyruvate|Glycolysis, core module involving three-carbon compounds|Gluconeogenesis, oxaloacetate => fructose-6P	M00001|M00002|M00003	Pathway modules; Carbohydrate metabolism; Central carbohydrate metabolism|Pathway modules; Carbohydrate metabolism; Central carbohydrate metabolism|Pathway modules; Carbohydrate metabolism; Central carbohydrate metabolism	COG0149	Glycolysis	G	Carbohydrate transport and metabolism	COG0149	Triosephosphate isomerase (TpiA) (PDB:1HG3)	K01803	triosephosphate isomerase (TIM) [EC:5.3.1.1]	-MNKKLVIANWKMNLNMQESSIFLHKLSEKVQAHRGMEVILAPSTFTLQSLSLQINHRQFKLAAQNFYWRDHGAFTGEVSISQLRGIVQYALVGHSERRNIFHETDKDIRAKVAAAIRNNIRPILCIGETSDERNHDETNLVLNDQLLGGLANVSSEDISKVIIAYEPVWAIGTGVNANPDDIRKAVKTIRNQIKNLYGAKTAEEIQVVYGGSVQPEFATDYAKIKGVDGLLIGGASLSVEKFVQITQKVFETIK----
165	GC_00000020	pan_Saccharibacteria_Core_Genes	CP040004_1_Candidatus_Saccharibacteria_bacterium_oral_taxon_957_strain_BB001_chromosome_complete_genome	144	7	7	1	1	0.842646	0.958389	0.896799							D	Cell cycle control, cell division, chromosome partitioning	COG0206	Cell division GTPase FtsZ (FtsZ) (PDB:1FSZ)	K03531	cell division protein FtsZ	MPQIQPSEVQTFASIKVVGVGGAGGSAVNRMKDAGLNGVQFIAMNTDAQALHNSKADVKIHLGHSTTNGLGAGADPAVGEAAANESREEIRAALEGADMVFVTIGAGGGTGSGAGYVVAEIARELGILVVGVATRPFSFEGEKRRVNADWAITHLGRQVDTLITIPNDRLLQTIDRRTPLLETFKIADDVLRQGVQGISELITEHGLINLDFADVKAIMSNAGSALMGIGRASGENRAAQAAQQAIESPLIEVSIDGAKGVLFNVTGGYDMSMAEIQEAAEIITSAVSPNANIIFGATLKPEMEDDLVITVIATGFDSETFHDRDV---------TLDV-NPVETNSNNLDEEMVQNIDMELEHKE--AAEHFAAEDDT-NIWDNPPEDEDDDEDDTPA…
166	GC_00000020	pan_Saccharibacteria_Core_Genes	CP040008_1_Candidatus_Saccharibacteria_bacterium_oral_taxon_955_strain_PM004_chromosome_complete_genome	160	7	7	1	1	0.842646	0.958389	0.896799							D	Cell cycle control, cell division, chromosome partitioning	COG0206	Cell division GTPase FtsZ (FtsZ) (PDB:1FSZ)	K03531	cell division protein FtsZ	MPEVKPSEIQTFASIKVVGVGGAGGSAVNRMKDAGLVGVQFIAMNTDAQALHNSKADIKIHLGHNTTNGLGAGADPSVGEAAARESIDEIRDAIEGADMVFVTIGAGGGTGSGAGHVVAEVARDLGILCVGVATKPFSFEGEKRRTNAEWAIAQLGKQVDTLITIPNDRLLQTIDRRTPLLETFKIADDVLRQGVQGISELITEHGLINLDFADVKAIMSNAGSALMGIGRASGDGRAAQAAQQAIESPLIEVSIDGAKGVLFNVTGGYDMSMSEIQEAAEIITSAVSPDANIIFGATLKPELEDELIITVIATGFDSAYFHQQAA---------EFDKTSDEEKSVDTIDNAV-QSIDMDLSHTE--AAEHFASETTN-DIWNQPTED---EDDDTPA…
167	GC_00000020	pan_Saccharibacteria_Core_Genes	CP040011_1_TM7_phylum_sp__oral_taxon_952_strain_TM7x_chromosome_complete_genome	140	7	7	1	1	0.842646	0.958389	0.896799							D	Cell cycle control, cell division, chromosome partitioning	COG0206	Cell division GTPase FtsZ (FtsZ) (PDB:1FSZ)	K03531	cell division protein FtsZ	MPQIQPSEVQTFASIKVVGVGGAGGSAINRMKDAGLNGVQFIAMNTDAQALHNSKADIKIHLGHDVTNGLGAGADPTVGEAAANESREEIKKSLEGADMVFVTIGAGGGTGSGAGYVVAEVARELGILVVGVATRPFSFEGEKRRVNADWAISHLGREVDTLITIPNDRLLQTIDRRTPLLETFKIADDVLRQGVQGISELITEHGLINLDFADVKAIMSNAGSALMGIGRASGDDRAVQAAQQAIESPLIEVSIDGAKGVLFNVTGGYDMSMAEIQEAAEIITSAVSPNANIIFGATLKPEMEDELVITVIATGFDSDTFHQQDV---------SLTVGETTSQAEEEVDEEMVKNIDLELDKEE--AAEKFAAEPET-NMWDTPATEVEDEEDDTPA…
168	GC_00000020	pan_Saccharibacteria_Core_Genes	CP058260_1_Candidatus_Saccharibacteria_bacterium_oral_taxon_488_strain_HB001_chromosome_complete_genome	173	7	7	1	1	0.842646	0.958389	0.896799							D	Cell cycle control, cell division, chromosome partitioning	COG0206	Cell division GTPase FtsZ (FtsZ) (PDB:1FSZ)	K03531	cell division protein FtsZ	MPQITPSEVQTFASIKVVGVGGAGGSAINRMKDAGLAGVQFIAMNTDAQALHNSKADVKIHLGHTTTNGLGAGADPMVGEAAANESREEIRQALEGADMVFVTIGAGGGTGSGAGHIVAEIAREMDILVVGVATRPFSFEGEKRRVNADWAITHLGRQVDTLITIPNDRLLQTIDRRTPLLETFKIADDVLRQGVQGISELITEHGLINLDFADVKAVMSRAGSALMGIGRADGENRAVQAAQQAIESPLIEVSIDGAKGVLFNVTGGYDMSMAEIQEAAEVITSAVSPDANIIFGATLKPELEDEVIITVIATGFDSETYHDHEV---------SLTS-EASHESETEVDDEVVEGIDLELSEQS--GATDFTSEQEN-NIWDQPAED-EADEDDTPA…
169	GC_00000020	pan_Saccharibacteria_Core_Genes	GCA_015257795_2_ASM1525779v2_JB001_complete_genome	130	7	7	1	1	0.842646	0.958389	0.896799							D	Cell cycle control, cell division, chromosome partitioning	COG0206	Cell division GTPase FtsZ (FtsZ) (PDB:1FSZ)	K03531	cell division protein FtsZ	MPEIKPNEVETFAKIKVVGIGGAGGSAVNRMKDVGLNNIEFIAMNTDAQALYKSKADKKIHLGRETTNGLGAGADPIVGESAALESREEIREALEGADMVFIAIGAGGGTGSGAGHVVAEIAREMGILTIGVATRPFAFEGAKRKTNADWAIEKLAAAVDTLITIPNDRLLQTVDRNLPLLETFKIADDVLRQGVQGISELITEHGLINLDFADVKSIMSNAGSALMGIGRASGDNRAQKAAEQAIESPMIEVSIEGARGVLFNVAGGYDMSMSEIQEAAEIITGAVAPDANIIFGATLNPDLEDELIITVVATGFDRDYSEPAPVESLENVVSKTFNL-EDEHADAQEIDEKVSSAIDMELKKEEPSSAEDFTSDIETKNIWAQDEEK---DESDVPA…
170	GC_00000020	pan_Saccharibacteria_Core_Genes	JB002_complete_genome	130	7	7	1	1	0.842646	0.958389	0.896799							D	Cell cycle control, cell division, chromosome partitioning	COG0206	Cell division GTPase FtsZ (FtsZ) (PDB:1FSZ)	K03531	cell division protein FtsZ	MPEIIPNEVQTFAKIKVVGIGGAGGSAVNRMKDVGLSNIEFIAMNTDAQALYKSKADKKIHLGRETTNGLGAGADPIVGESAALESREEIREALDGADMVFIAIGAGGGTGSGAGHVVAEIAREMGILVIGVATRPFTFEGAKRKTNADWAIEKLAAAVDTLITIPNDRLLQTVDRNLPLLETFKIADDVLRQGVQGVSELITEHGLINLDFADVKSIMSNAGSALMGIGRASGDNRAQKAAEQAIESPMIEVSIDGARGVLFNVAGGYDMSMSEIQEAAEIITGAVAPDANIIFGATLKPELEDELIITVVATGFDRDYNEPV-INSLESAVSKTFNL-EDEHTEAQEINHTISNAIDMELNNEEKTSAEDFASDIETKNIWAQDEEE--KDESDIPA…
171	GC_00000020	pan_Saccharibacteria_Core_Genes	JB003_complete_genome	130	7	7	1	1	0.842646	0.958389	0.896799							D	Cell cycle control, cell division, chromosome partitioning	COG0206	Cell division GTPase FtsZ (FtsZ) (PDB:1FSZ)	K03531	cell division protein FtsZ	MPEIKPNEVETFAKIKVVGIGGAGGSAVNRMKDVGLNNIEFIAMNTDAQALYKSKADKKIHLGRETTNGLGAGADPIVGESAALESREEIREALEGADMVFIAIGAGGGTGSGAGHVVAEIAREMGILTIGVATRPFAFEGAKRKTNADWAIEKLAAAVDTLITIPNDRLLQTVDRNLPLLETFKIADDVLRQGVQGISELITEHGLINLDFADVKSIMSNAGSALMGIGRASGDNRAQKAAEQAIESPMIEVSIEGARGVLFNVAGGYDMSMSEIQEAAEIITGAVAPDANIIFGATLNPDLEDELIITVVATGFDRDYSEPAPVESLENVVSKTFNL-EDEHADAQEIDEKVSSAIDMELKKEEPSSAEDFTSDIETKNIWAQDEEK---DESDVPA…
172	GC_00000021	pan_Saccharibacteria_Core_Genes	CP040004_1_Candidatus_Saccharibacteria_bacterium_oral_taxon_957_strain_BB001_chromosome_complete_genome	225	7	7	1	1	0.772587	0.976431	0.862631							L	Replication, recombination and repair	COG0507	ATPase/5-3 helicase helicase subunit RecD of the DNA repair enzyme RecBCD (exonuclease V) (RecD) (PDB:1W36) (PUBMED:29901759;30601118)	K15255	ATP-dependent DNA helicase PIF1 [EC:3.6.4.12]	MDQELALAILMSGRSALLTGAAGTGKTHLLNTFIAQARDQGKKVSVTATTGLAATHLGGNTIHSWSGIGVSDHLANNFFDRLSKTRREVIMKTDVLVIDEISMLHDFRLDMVDRVLRGVRENDQPFGGIQLVMSGDFFQLPPINRPGEQGGGFVVYSEAWQELQPAVLYLQRQYRQND-EQLLEILTALRNDDIRRHHAEMLLARTEVELP-DGD-----ITELHTVNVDVDAINSQKLAELAGGERTYQQTTTGSKVYVENLQRSVLAPSELVLKLGALVMAVKNSPQKLYANGSIGTVVDFEPLTDYPIVEFRNGRQVTMLPDVWELRDGERKRASISQVPLRLAWAITVHKSQGMTLDAARIDLRKAFVEGMGYVALSRVRDLENLYLYGINRKAL…
173	GC_00000021	pan_Saccharibacteria_Core_Genes	CP040008_1_Candidatus_Saccharibacteria_bacterium_oral_taxon_955_strain_PM004_chromosome_complete_genome	237	7	7	1	1	0.772587	0.976431	0.862631							L	Replication, recombination and repair	COG0507	ATPase/5-3 helicase helicase subunit RecD of the DNA repair enzyme RecBCD (exonuclease V) (RecD) (PDB:1W36) (PUBMED:29901759;30601118)	K15255	ATP-dependent DNA helicase PIF1 [EC:3.6.4.12]	MNQALALEILLSGQSALLTGPAGTGKTFVLNQFIKLAKHDGKYVSVTATTGLAATHLGGTTIHAWAGIGVSDAIGNGFVEHMAKGRREIIEKTDILIIDEISMLHDYRLDMVDEVCRLVRRKDEPFGGIQIVMSGDFFQLPPVNRDGSREGGFVVNSSVWQELDPVIIYLDKQFRQKEGDELLDILTSMRTNNLRRRHAECLLARADVEPPEDAK-----LTELHTTNVDVDRINELQLAKLDGDELIYQQHSTGSANYVENLQRGVLAPAILTLKQGALVMAVKNDMNRRYANGSIGTVVDFEPATEYPIVEFLNGKTVTMQPDTWELRDGDKKRASISQVPLRLAWAITVHKSQGMTLDMARIDLRKAFVPGMGYVALSRVKDIDNLYLAGINRMAL…
174	GC_00000021	pan_Saccharibacteria_Core_Genes	CP040011_1_TM7_phylum_sp__oral_taxon_952_strain_TM7x_chromosome_complete_genome	219	7	7	1	1	0.772587	0.976431	0.862631							L	Replication, recombination and repair	COG0507	ATPase/5-3 helicase helicase subunit RecD of the DNA repair enzyme RecBCD (exonuclease V) (RecD) (PDB:1W36) (PUBMED:29901759;30601118)	K15255	ATP-dependent DNA helicase PIF1 [EC:3.6.4.12]	MDQELALAILMSGRSALLTGAAGTGKTHLLNTFITQARDRGKKVSVTATTGLAATYLGGNTIHSWSGIGVSDYLANNFFDRLSKTRREVIMKTDVLVIDEISMLHDFRLDMVNQVLRVVRKNDQPFGGVQLVMSGDFFQLPPINRPGEQGGGFVVYSEVWQELQPAVLYLERQYRQSD-EQLLEILTALRHDDIRRHHAETLLARTEIEPPPNED-----ITELHTVNVDVDDINIQKLASLPGEERSYQQTTTGSKIYVDNLQRSVLAPENLVIKQGALVMAVKNSPQKLYANGSIGTVVDFEPLTEYPIVEFRNGRQVTMVPDVWELRDGERKRASISQVPLRLAWAITVHKSQGMTLDTAKIDLRKAFVEGMGYVALSRVRDLDNLYLYGINRKAL…
175	GC_00000021	pan_Saccharibacteria_Core_Genes	CP058260_1_Candidatus_Saccharibacteria_bacterium_oral_taxon_488_strain_HB001_chromosome_complete_genome	267	7	7	1	1	0.772587	0.976431	0.862631							L	Replication, recombination and repair	COG0507	ATPase/5-3 helicase helicase subunit RecD of the DNA repair enzyme RecBCD (exonuclease V) (RecD) (PDB:1W36) (PUBMED:29901759;30601118)	K15255	ATP-dependent DNA helicase PIF1 [EC:3.6.4.12]	MDQELALAILMSGRSALLTGAAGTGKTHLLNTFIMQARDQGKKVSVTATTGLAATHLGGNTIHSWSGIGVSDHLANNFFDRLSKTRREVITKTDVLVIDEISMLHDFRLDMVDQVLRGVRENDQPFGGVQLVMSGDFFQLPPINRPGEQGGGFVVYSEAWQELQPAVLYLERQYRQND-EQLLEILTALRHDDIRRHHAEMLLARAEVQVP-DGD-----ITELHTVNVDVDAINSQKLAELAGEERTYQQTTTGSKVYVESLQRSVLAPGELVLKLGALVMAVKNSPQKLYANGSIGTVVDFEPLTDYPIVEFRDGRQVTMVPDVWELRDGERKRASISQVPLRLAWAITVHRSQGMTLDAAKIDLRKAFVEGMGYVALSRVRDLDNLYLYGINRKAL…
176	GC_00000021	pan_Saccharibacteria_Core_Genes	GCA_015257795_2_ASM1525779v2_JB001_complete_genome	198	7	7	1	1	0.772587	0.976431	0.862631							L	Replication, recombination and repair	COG0507	ATPase/5-3 helicase helicase subunit RecD of the DNA repair enzyme RecBCD (exonuclease V) (RecD) (PDB:1W36) (PUBMED:29901759;30601118)	K15255	ATP-dependent DNA helicase PIF1 [EC:3.6.4.12]	MKQALALEIMLSGENVFLTGAAGSGKTFTLNQFIKLAKNSGKKVSVTATTGLAASHLGGNTIHAWSGIGIYDYLSKKFFEKIPKNRAEIIKNTDILVIDEISMLHDFRLDMVEEICRTIRQNDKPFGGIQVILCGDFFQLPPINRSGSRTGGFAIHSEAWRLADFTVCYLEENYRQKD-SELTEILNALRADDLRRKHAESLLNRVDAEPEFENEDFSKNLTELHTTNIDVDKINEQKLAELEGKEFHFAQTTTGAKNYVETLQKSVLAPELLRLKKGALVMAVKNAQNRQYVNGSIGEVIDFETLTDYPIVQFQNGKVVTMVPDTWEMRDGERKRASIMQIPLRLAYAITVHKSQGMTLDAARIDLRKAFAEGMGYVALSRVRSLDRLYLIGINRMAL…
177	GC_00000021	pan_Saccharibacteria_Core_Genes	JB002_complete_genome	197	7	7	1	1	0.772587	0.976431	0.862631							L	Replication, recombination and repair	COG0507	ATPase/5-3 helicase helicase subunit RecD of the DNA repair enzyme RecBCD (exonuclease V) (RecD) (PDB:1W36) (PUBMED:29901759;30601118)	K15255	ATP-dependent DNA helicase PIF1 [EC:3.6.4.12]	MKQALALEIMLSGENVFLTGAAGSGKTFTLNQFIKLAKNSGKKVSVTATTGLAATHLGGNTIHAWSGIGIYDYLSKKFFEKFPKTRAEIIKNTDILVVDEISMLHDFRLDMVEEICRTIRQNDKPFGGIQIILCGDFFQLPPINRAGGRTGGFAIHSNAWKLAKFTICYLEENHRQKN-DELSEILNALRADDLRRKHAQSLLDRIDVELSFKSDDFSKNLTELHTTNIDVDKINEQKLTELEGEEFHFAQTTTGAKNYIETLQKSVLAPELLRLKKGALVMAVKNAQNRQYVNGSIGEVIDFERSTDYPIVQFRNGKIITMVPETWEMRDGEKKRASIMQIPLRLAYAITVHKSQGMTLDAARIDLRKAFSEGMGYVALSRVRSLDRLYLLGINRTAL…
178	GC_00000021	pan_Saccharibacteria_Core_Genes	JB003_complete_genome	198	7	7	1	1	0.772587	0.976431	0.862631							L	Replication, recombination and repair	COG0507	ATPase/5-3 helicase helicase subunit RecD of the DNA repair enzyme RecBCD (exonuclease V) (RecD) (PDB:1W36) (PUBMED:29901759;30601118)	K15255	ATP-dependent DNA helicase PIF1 [EC:3.6.4.12]	MKQALALEIMLSGENVFLTGAAGSGKTFTLNQFIKLAKNSGKKVSVTATTGLAASHLGGNTIHAWSGIGIYDYLSKKFFEKIPKNRAEIIKNTDILVIDEISMLHDFRLDMVEEICRTIRQNDKPFGGIQVILCGDFFQLPPINRSGSRTGGFAIHSEAWRLADFTVCYLEENYRQKD-SELTEILNALRADDLRRKHAESLLNRVDAEPEFENEDFSKNLTELHTTNIDVDKINEQKLAELEGKEFHFAQTTTGAKNYVETLQKSVLAPELLRLKKGALVMAVKNAQNRQYVNGSIGEVIDFETLTDYPIVQFQNGKVVTMVPDTWEMRDGERKRASIMQIPLRLAYAITVHKSQGMTLDAARIDLRKAFAEGMGYVALSRVRSLDRLYLIGINRMAL…
179	GC_00000022	pan_Saccharibacteria_Core_Genes	CP040004_1_Candidatus_Saccharibacteria_bacterium_oral_taxon_957_strain_BB001_chromosome_complete_genome	307	7	7	1	1	0.718455	0.913826	0.804449					COG1187	16S rRNA modification	J	Translation, ribosomal structure and biogenesis	COG1187	Pseudouridylate synthase RsuA, specific for 16S rRNA U516 and 23S rRNA U2605 (RsuA) (PDB:1KSK)	K06178	23S rRNA pseudouridine2605 synthase [EC:5.4.99.22]	#NAME?
180	GC_00000022	pan_Saccharibacteria_Core_Genes	CP040008_1_Candidatus_Saccharibacteria_bacterium_oral_taxon_955_strain_PM004_chromosome_complete_genome	282	7	7	1	1	0.718455	0.913826	0.804449					COG1187	16S rRNA modification	J	Translation, ribosomal structure and biogenesis	COG1187	Pseudouridylate synthase RsuA, specific for 16S rRNA U516 and 23S rRNA U2605 (RsuA) (PDB:1KSK)			----------MTDDSTRLNKYLALQLGISRREADVLIDSSTVEINGRPTALGARVKPGDNVTVAGASISKKPQKLIYLALNKPVGYVCSRKPQGNSPTIYTLLPAEYHRLKPVGRLDRNSSGLLLLTNDGDFAYRMTHPKFTKTKIYHVQLDNDLAPLHQQMISDFGVQLEDGRSQLTLARLSDERRDKWQVTMSEGRNRQIRRTFSALGYEVKRLHRVQFSNYTL-NNMKRGDYLVIDRR-----------
181	GC_00000022	pan_Saccharibacteria_Core_Genes	CP040011_1_TM7_phylum_sp__oral_taxon_952_strain_TM7x_chromosome_complete_genome	246	7	7	1	1	0.718455	0.913826	0.804449					COG1187	16S rRNA modification	J	Translation, ribosomal structure and biogenesis	COG1187	Pseudouridylate synthase RsuA, specific for 16S rRNA U516 and 23S rRNA U2605 (RsuA) (PDB:1KSK)	K06178	23S rRNA pseudouridine2605 synthase [EC:5.4.99.22]	-----MTDSHNDQNSWRLNKFVALSLGVSRRKADELIEKGKIIVDGQPARLGQQISSTNQITYNSQTLEIQPKKLI--VLHKPTGYLCSRASQGGVPTIYKLLPKHLHHLKPVGRLDKDSSGLILLTNDGDFAHSMTHPSFYKIKRYLVTIDKPLQPLHRQMINDFGVQLPDGPSQLTLERQHDGDDYRWIVQMSEGRNRQIRRTFDVLGYTVKKLHRTDFGKYSL-GELRRGEWKEEQISN----------
182	GC_00000022	pan_Saccharibacteria_Core_Genes	CP058260_1_Candidatus_Saccharibacteria_bacterium_oral_taxon_488_strain_HB001_chromosome_complete_genome	324	7	7	1	1	0.718455	0.913826	0.804449					COG1187	16S rRNA modification	J	Translation, ribosomal structure and biogenesis	COG1187	Pseudouridylate synthase RsuA, specific for 16S rRNA U516 and 23S rRNA U2605 (RsuA) (PDB:1KSK)	K06178	23S rRNA pseudouridine2605 synthase [EC:5.4.99.22]	MTTPTQASDSTDSSAQRLNKFVALALGVSRRQADELIEQGKITVNDQPAKLGQRITTTDIIRHGNKPLTAQTHQLI--LLHKPVGYLCSRASQGGVPTIYELLPKSLHHLKSVGRLDKDSSGLILLTNDGDFAHQMTHPSFYKIKRYLVTLDQPLQPLHRQMINDFGVQLPDGPSCLTLERQHEGDEHRWIVQMSEGRNRQIRRTFAALGYTVTKLHRTDFGNYTL-GSIKRGEFTERPLTS----------
183	GC_00000022	pan_Saccharibacteria_Core_Genes	GCA_015257795_2_ASM1525779v2_JB001_complete_genome	228	7	7	1	1	0.718455	0.913826	0.804449					COG1187	16S rRNA modification	J	Translation, ribosomal structure and biogenesis	COG1187	Pseudouridylate synthase RsuA, specific for 16S rRNA U516 and 23S rRNA U2605 (RsuA) (PDB:1KSK)			----------MDKETERLNKFLALQLGISRRQADELIEKGKISINGKAAKLGARFQDTDIIKIGDKVISNNREERIYLLFNKPRGYVCSRKKQGVNETIYAILPKEFHSLKPVGRLDKDSSGLLLLTNDGDFAFQMTHPKFRKIKEYLVELDEPLQPLHQQMIADFGINLPDGKSQLGLERLNDSRKN-WKVIMSEGRNRQIRRTFSAVGYEVVKLHRTVFGNYSLPKDLKFGDFQKVQKQ-----------
184	GC_00000022	pan_Saccharibacteria_Core_Genes	JB002_complete_genome	221	7	7	1	1	0.718455	0.913826	0.804449					COG1187	16S rRNA modification	J	Translation, ribosomal structure and biogenesis	COG1187	Pseudouridylate synthase RsuA, specific for 16S rRNA U516 and 23S rRNA U2605 (RsuA) (PDB:1KSK)	K06178	23S rRNA pseudouridine2605 synthase [EC:5.4.99.22]	----------MEQKTERLNKFLALQLGISRRQADELIEKGRISINGKTAQLGERFKAGDEIKLGEKIISKTREEKKYVIFNKPRGYVCSRKKQGENETIYAILPKEFSVLKPVGRLDKDSSGILLLTNDGDFAFQMTHPKFRKVKEYLVSLDTPLQPIHQQMIADFGINLPDGKSQLGLERLDDSRKN-WKVIMSEGRNRQIRRTFSAIGYEVEELHRTVFGSYILPKDLNFGDFRKVEKL-----------
185	GC_00000022	pan_Saccharibacteria_Core_Genes	JB003_complete_genome	228	7	7	1	1	0.718455	0.913826	0.804449					COG1187	16S rRNA modification	J	Translation, ribosomal structure and biogenesis	COG1187	Pseudouridylate synthase RsuA, specific for 16S rRNA U516 and 23S rRNA U2605 (RsuA) (PDB:1KSK)			----------MDKETERLNKFLALQLGISRRQADELIEKGKISINGKAAKLGARFQDTDIIKIGDKVISNNREERIYLLFNKPRGYVCSRKKQGVNETIYAILPKEFHSLKPVGRLDKDSSGLLLLTNDGDFAFQMTHPKFRKIKEYLVELDEPLQPLHQQMIADFGINLPDGKSQLGLERLNDSRKN-WKVIMSEGRNRQIRRTFSAVGYEVVKLHRTVFGNYSLPKDLKFGDFQKVQKQ-----------
186	GC_00000023	pan_Saccharibacteria_Core_Genes	CP040004_1_Candidatus_Saccharibacteria_bacterium_oral_taxon_957_strain_BB001_chromosome_complete_genome	97	7	7	1	1	0.728206	0.986708	0.837974							N	Cell motility	COG1215	Glycosyltransferase, catalytic subunit of cellulose synthase and poly-beta-1,6-N-acetylglucosamine synthase (BcsA) (PDB:4HG6)			-----MDLEIPVGKRKPFYRFLEILPGMLSYGVIILLILLSIFNPLLASVYLLVLISMALIKIFGISYHMLVGRTNMEKACQVDWSQRLHDLEDPAAAHARLFST-KNKQFEYKTHLKNLQSIIDEPSG-YPKPSQIYNAIIMPAYNESIEIIEPAVQSLLDTTYDLSHLIVVFAYEERGGAAIKKTAETLQKKYNDKFHSFHIVEHPKGIEHEVIGKGGNITHAGRWLKDYLVDLGIDFSRVLVTTMDCDNKPHPTYFDYITYAYIVYKDRKNLSYQPIALFTNNIWDVPAPMRVIATGNSFWNIVSSMRPYALRNFASHAQPMDALVEMDFWSVRTIVEDGHQYWRSYFHFDGKYGVVPIYAPIYQDAVLSETYKKTLKAQFVQLRRWAYGASDVAY…
187	GC_00000023	pan_Saccharibacteria_Core_Genes	CP040008_1_Candidatus_Saccharibacteria_bacterium_oral_taxon_955_strain_PM004_chromosome_complete_genome	109	7	7	1	1	0.728206	0.986708	0.837974							N	Cell motility	COG1215	Glycosyltransferase, catalytic subunit of cellulose synthase and poly-beta-1,6-N-acetylglucosamine synthase (BcsA) (PDB:4HG6)			----MIDLELPLGRRGRLYRFFEIIPAIISYGMIGVLVILSVLNPLWAAIYLLMLIITTFVKSIGIAYHTIRGHSYLVKAQKIDWRGRLTDLENPTKSYSRLQTT-ESTEFGYRQHQENLRLITASPAG-YPKPSELYHAVIIAAYNEAYDVIQPTIESVKNTTYDNSRIILYLAYEERGGAVIEETAKRLQAEYADTFYTFQIVKHPKDLKDEVIGKGPNITYAARELSRWCKAKGIESSRVIITTLDSDNRPHPTYFDYVAYEYIAQPDRKHLSYQPVALYLGNIWDAPAPMRVIATGNSFWTIISSMRPHTLRNFAAHSQPLDALIEMDFWSRRSIVEDGHQYWRSYFCFNGNYSVLPIHVPIYQDAVMADTLKKTLITQFKQLRRWAYGASDIPY…
188	GC_00000023	pan_Saccharibacteria_Core_Genes	CP040011_1_TM7_phylum_sp__oral_taxon_952_strain_TM7x_chromosome_complete_genome	93	7	7	1	1	0.728206	0.986708	0.837974							N	Cell motility	COG1215	Glycosyltransferase, catalytic subunit of cellulose synthase and poly-beta-1,6-N-acetylglucosamine synthase (BcsA) (PDB:4HG6)			-----MDIEIPLGKRTKKYRFFEILPGLLSYGAIILLIILSIVNPILASIYLLTIILVAFVKTIAISYRVVSGHRNMERASRVDWSRRLMDLESPKESYSRLRDI-PSGALLYKQHLENLRFMSAAEEGHFPKPGNIYNALIMPAYNESIEVIEPALKSVLETTYDKTRLIVVFAYEERGGAEIDKTAHILKEKYGKNFHSFHIVKHPKDLPNEVVGKGGNITYAGKWLQQYLQHEGIAFSDVIVTTMDCDNKPHKHYFDYLTYEYITHEDRKHLSFQPICLFTNNIWDVPAPMRVVATGNSFWNIISSMRPYSLRNFASHAQPMSALVEMNFWSTRTIVEDGHQYWRSYFYFNGNYEVVPMFVPIYQDAVLSSGYVKTLRAQFIQLRRWSYGASDVAY…
189	GC_00000023	pan_Saccharibacteria_Core_Genes	CP058260_1_Candidatus_Saccharibacteria_bacterium_oral_taxon_488_strain_HB001_chromosome_complete_genome	121	7	7	1	1	0.728206	0.986708	0.837974							N	Cell motility	COG1215	Glycosyltransferase, catalytic subunit of cellulose synthase and poly-beta-1,6-N-acetylglucosamine synthase (BcsA) (PDB:4HG6)			-----MDIEIPLGKRKPFYRFLEVLPGLLSYGAVILLIVLSMFSPLIASLYLLIIILSMMVRVVGITYHMVAGRAKMDKASLIDWHARLEDLEDAQTVYARIRDQ-RHKEVGFAQHKENVRLIASAQPGFFPKPSEIYNAVIMPAYNESIEVIEPAIQSVITTTYDKKHMIMVFAYEERGGKDIDTTAKTLQKRYGKYFHAFHIVKHPKDIPNEVIGKGGNITHAGRWLKGWLKEQHIPYSNVIVTTMDCDNKPHETYFDYLTYEYIVREDRKHYSYQPVCLFTSNIWDVPAPMRVVATGNSFWNIISSMRPHSLRNFASHAQPMDALVEMDFWSVRTIVEDGHQYWRSYFYFGGNYGVVPLHVPIYQDAVLSATYMKTLKAQFIQLRRWAYGASDVAY…
190	GC_00000023	pan_Saccharibacteria_Core_Genes	GCA_015257795_2_ASM1525779v2_JB001_complete_genome	83	7	7	1	1	0.728206	0.986708	0.837974							N	Cell motility	COG1215	Glycosyltransferase, catalytic subunit of cellulose synthase and poly-beta-1,6-N-acetylglucosamine synthase (BcsA) (PDB:4HG6)			MKKQKIDIEIPLGKRTLKYRFFEILPAFLSFGAIILMFILSFFSPFLASVYLLTIITTLLVKAIGIAYRMITGHIQIEKAQKVNWNKRLSELKNPKKALEKIKNQEKSKEYDFKQHIQNLHDIIDRPEA-FPDPFSVKNAVIIAAYNEPYEVIQPTIKSVLASNYDAKNLLIFLAYEERGGEGIEKTAIRLKKEFSKSFGAFEIVKHPKNLPNEVVGKGGNITFAGRALQKYCEDNKIPFESVLVTTLDSDNKPHKEYFAAATYEFVVHEDRKKLSYQPVSLFLNNIWDVPAPMRVVATGNSFWNIVSTMRPHLLRNFASHSQPLDALVEMDFWSTRTIVEDGHQFWRSYFHFGGDYYVVPIRVPIYQDAVLSETLPKTLKAQFIQLRRWMYGASDIPY…
191	GC_00000023	pan_Saccharibacteria_Core_Genes	JB002_complete_genome	84	7	7	1	1	0.728206	0.986708	0.837974							N	Cell motility	COG1215	Glycosyltransferase, catalytic subunit of cellulose synthase and poly-beta-1,6-N-acetylglucosamine synthase (BcsA) (PDB:4HG6)			-MSKKVDIEIPLGKRTFKYRFFEILPAFLSFGAIILMFILSAFSPFLASLYLLTIITTLLVKAIGIAYRMITGHLQIEKAQKVDWNKRLNELENAEKSLDILKNQ-RNNEYEFKNHLQNLNDIIENPAS-FPKSSKVKNAVIIAAYNEPYEVIQPTIQSVLASNYDAKNLLIFLAYEERGGEEIEKTAIRLKKEFSKSFGVFEIVKHPKNLPNEVVGKGGNITFAGRALQKYCENNKIHFENVLVTTLDSDNKPHKEYFACATYSFIVHEDRKRLSYQPVSLFLNNIWDVPAPMRVVATGNSFWNIVSTMRPHLLRNFASHSQPLDALVEMDFWSTRTIVEDGHQFWRSYFHFGSDYYVVPIRVPIYQDAVLSETLPKTLKAQFIQLRRWMYGASDIPY…
192	GC_00000023	pan_Saccharibacteria_Core_Genes	JB003_complete_genome	84	7	7	1	1	0.728206	0.986708	0.837974							N	Cell motility	COG1215	Glycosyltransferase, catalytic subunit of cellulose synthase and poly-beta-1,6-N-acetylglucosamine synthase (BcsA) (PDB:4HG6)			MKKQKIDIEIPLGKRTLKYRFFEILPAFLSFGAIILMFILSFFSPFLASVYLLTIITTLLVKAIGIAYRMITGHIQIEKAQKVNWNKRLSELKNPKKALEKIKNQEKSKEYDFKQHIQNLHDIIDRPEA-FPDPFSVKNAVIIAAYNEPYEVIQPTIKSVLASNYDAKNLLIFLAYEERGGEGIEKTAIRLKKEFSKSFGAFEIVKHPKNLPNEVVGKGGNITFAGRALQKYCEDNKIPFESVLVTTLDSDNKPHKEYFAAATYEFVVHEDRKKLSYQPVSLFLNNIWDVPAPMRVVATGNSFWNIVSTMRPHLLRNFASHSQPLDALVEMDFWSTRTIVEDGHQFWRSYFHFGGDYYVVPIRVPIYQDAVLSETLPKTLKAQFIQLRRWMYGASDIPY…
193	GC_00000024	pan_Saccharibacteria_Core_Genes	CP040004_1_Candidatus_Saccharibacteria_bacterium_oral_taxon_957_strain_BB001_chromosome_complete_genome	51	7	7	1	1	0.719185	0.932131	0.811928					COG0237	Pantothenate/CoA biosynthesis	H	Coenzyme transport and metabolism	COG0237	Dephospho-CoA kinase (CoaE) (PDB:1JJV)			#NAME?
194	GC_00000024	pan_Saccharibacteria_Core_Genes	CP040008_1_Candidatus_Saccharibacteria_bacterium_oral_taxon_955_strain_PM004_chromosome_complete_genome	57	7	7	1	1	0.719185	0.932131	0.811928					COG0237	Pantothenate/CoA biosynthesis	H	Coenzyme transport and metabolism	COG0237	Dephospho-CoA kinase (CoaE) (PDB:1JJV)			#NAME?
195	GC_00000024	pan_Saccharibacteria_Core_Genes	CP040011_1_TM7_phylum_sp__oral_taxon_952_strain_TM7x_chromosome_complete_genome	52	7	7	1	1	0.719185	0.932131	0.811928	M00120	Coenzyme A biosynthesis, pantothenate => CoA	M00120	Pathway modules; Metabolism of cofactors and vitamins; Cofactor and vitamin metabolism	COG0237	Pantothenate/CoA biosynthesis	H	Coenzyme transport and metabolism	COG0237	Dephospho-CoA kinase (CoaE) (PDB:1JJV)	K00859	dephospho-CoA kinase [EC:2.7.1.24]	#NAME?
196	GC_00000024	pan_Saccharibacteria_Core_Genes	CP058260_1_Candidatus_Saccharibacteria_bacterium_oral_taxon_488_strain_HB001_chromosome_complete_genome	72	7	7	1	1	0.719185	0.932131	0.811928					COG0237	Pantothenate/CoA biosynthesis	H	Coenzyme transport and metabolism	COG0237	Dephospho-CoA kinase (CoaE) (PDB:1JJV)			#NAME?
197	GC_00000024	pan_Saccharibacteria_Core_Genes	GCA_015257795_2_ASM1525779v2_JB001_complete_genome	532	7	7	1	1	0.719185	0.932131	0.811928					COG0237	Pantothenate/CoA biosynthesis	H	Coenzyme transport and metabolism	COG0237	Dephospho-CoA kinase (CoaE) (PDB:1JJV)			MNKQILRLKNQKKNDSVKIIALVGLAGSGKSTTTEYLKQKGYPSVYFGGVVINALKDAGLEITPSNEKMMRTKLREEFGKDVIVNKIVEQIQKLIKSGQKRIIADGLYTWTEYKILKKHFPTELKLIALVPPKNLRHKRISVRPDRAMTLAEVNDRDFNEIEALEKGGPIAIADYFIVNKGSVLRTRLKIDRILKEINF-------
198	GC_00000024	pan_Saccharibacteria_Core_Genes	JB002_complete_genome	515	7	7	1	1	0.719185	0.932131	0.811928					COG0237	Pantothenate/CoA biosynthesis	H	Coenzyme transport and metabolism	COG0237	Dephospho-CoA kinase (CoaE) (PDB:1JJV)			MNKQILKLKNQKKSDSVKIIALVGLAGSGKSTATNYLKQKGYPSVYFGGVVMKALKDENLEITPANEKMMRTKLREDFGKDIIVNKIVEQIQNLIKSGQKRIIADGLYTWTEYKILKKHFPTELKVIALVPPKNLRHKRISSRPERAMTLAEINDRDFNEIEVLEKGGPIAIADYFIVNKNSNLQTRLKIDKILKEINF-------
199	GC_00000024	pan_Saccharibacteria_Core_Genes	JB003_complete_genome	531	7	7	1	1	0.719185	0.932131	0.811928					COG0237	Pantothenate/CoA biosynthesis	H	Coenzyme transport and metabolism	COG0237	Dephospho-CoA kinase (CoaE) (PDB:1JJV)			MNKQILRLKNQKKNDSVKIIALVGLAGSGKSTTTEYLKQKGYPSVYFGGVVINALKDAGLEITPSNEKMMRTKLREEFGKDVIVNKIVEQIQKLIKSGQKRIIADGLYTWTEYKILKKHFPTELKLIALVPPKNLRHKRISVRPDRAMTLAEVNDRDFNEIEALEKGGPIAIADYFIVNKGSVLRTRLKIDRILKEINF-------
200	GC_00000025	pan_Saccharibacteria_Core_Genes	CP040004_1_Candidatus_Saccharibacteria_bacterium_oral_taxon_957_strain_BB001_chromosome_complete_genome	475	7	7	1	1	0.860677	0.948254	0.902346							L	Replication, recombination and repair	COG0556	Excinuclease UvrABC helicase subunit UvrB (UvrB) (PDB:1C4O)	K03702	excinuclease ABC subunit B	----------------------------MRYNSNDMSAFNLVSKYQPTGDQPTAIAQLVDGLEQGEREQTLLGVTGSGKTFTMANIIARRNVPTLVLAHNKTLAAQLFSEFKEFFPDNEVHYFVSYFDYYQPEAYIASSDTYIEKDSKINDEIDRLRHAATSALLTRRDVIIVASVSCIYGIGSPETYADMAIQLTVGERRVQDKFIRLLTDIQYKRNDVDFARGTFRVRGDVVDIFPAGQDTAVRVEFFGDEVERLTRIDPLTGEILDQPANLTIFPSSHYSTPRERIEKAIIGIEKEFDERLKWLESHDKLLEAQRLSQRTKYDLEMLKETGFVKGIENYSRYLTDREPGEQPATLIDYFPDDWLLLVDESHMTLPQVRGMYNGDRARKEVLVEHGF…
201	GC_00000025	pan_Saccharibacteria_Core_Genes	CP040008_1_Candidatus_Saccharibacteria_bacterium_oral_taxon_955_strain_PM004_chromosome_complete_genome	497	7	7	1	1	0.860677	0.948254	0.902346							L	Replication, recombination and repair	COG0556	Excinuclease UvrABC helicase subunit UvrB (UvrB) (PDB:1C4O)	K03702	excinuclease ABC subunit B	-----------------------------------MSKFRLSSKYQPTGDQPTAIAKLVDGLEKGVKEQTLLGVTGSGKTFTMANIIAKRNTPTLVLAHNKTLAAQLFSEFKSFFPDNEVHYFVSYFDYYQPEAYIASSDTYIEKDSAINEEIDRLRHAATSALLSRRDVIIVASVSCIYGIGSPDDYAEMSIVVRRGERRVQDKFIRQLTDIQYSRNDIDFHRGTFRVRGDVVDVFPAGSDLAYRIEFFGDVVDRITQIDPLTGEILDEPASCSIFPSSHYVTPKEKVKRAIENIRLEYESRLAWFEKHDKYLEAQRLAQRTKYDLEMLEETGFVKGIENYSRYLTNREPGEQPATLLDYFPDDFLLLVDESHVTIPQVRGMYNGDRARKEVLVEYGF…
202	GC_00000025	pan_Saccharibacteria_Core_Genes	CP040011_1_TM7_phylum_sp__oral_taxon_952_strain_TM7x_chromosome_complete_genome	444	7	7	1	1	0.860677	0.948254	0.902346							L	Replication, recombination and repair	COG0556	Excinuclease UvrABC helicase subunit UvrB (UvrB) (PDB:1C4O)	K03702	excinuclease ABC subunit B	-----------------------------------MNKFRLSSSYQPTGDQPTAIAQLVTGLERGEREQTLLGVTGSGKTFTMANIIARRNVPTLVLAHNKTLAAQLFSEFKEFFPDNEVHYFVSYFDYYQPEAYIASSDTYIEKDSKINDEIDRLRHAATSALLTRRDVIIVASVSCIYGIGSPETYADMAIQLTVGERRVQDKFIRLLTDIQYKRNDVDFARGTFRVRGDVVDIFPAGQDTAVRVEFFGDEVERLTRIDPLTGEILDQPASLTIFPSSHYSTPRERIEKAIIGIEKEFDERLKWFESHDKLLEAQRLAQRTKYDLEMLKETGFVKGIENYSRYLTDREPGEQPATLIDYFPDDWLLLVDESHMTLPQVRGMYNGDRARKEVLVEHGF…
203	GC_00000025	pan_Saccharibacteria_Core_Genes	CP058260_1_Candidatus_Saccharibacteria_bacterium_oral_taxon_488_strain_HB001_chromosome_complete_genome	609	7	7	1	1	0.860677	0.948254	0.902346							L	Replication, recombination and repair	COG0556	Excinuclease UvrABC helicase subunit UvrB (UvrB) (PDB:1C4O)	K03702	excinuclease ABC subunit B	-----------------------------------MSAFNLVSNYQPTGDQPTAIAQLVDGLKRGEREQTLLGVTGSGKTFTMANIIARANVPTLVLAHNKTLAAQLFSEFKEFFPDNEVHYFVSYFDYYQPEAYIASSDTYIEKDSKINDEIDRLRHAATSALLTRRDVIIVASVSCIYGIGSPETYADMAIQLTVGERRVQDKFIRLLTDIQYKRNDVDFARGTFRVRGDVVDIFPAGQDTAVRVEFFGDEVERLTRIDPLTGEILDQPKQLTIFPSSHYSTPRERIEKAITGIEKEFDERLKWFESHDKLLEAQRLSQRTKYDLEMLKETGFVKGIENYSRYLTDREPGEQPATLIDYFPDDWLLLVDESHMTLPQVRGMYNGDRARKEVLVEHGF…
204	GC_00000025	pan_Saccharibacteria_Core_Genes	GCA_015257795_2_ASM1525779v2_JB001_complete_genome	415	7	7	1	1	0.860677	0.948254	0.902346							L	Replication, recombination and repair	COG0556	Excinuclease UvrABC helicase subunit UvrB (UvrB) (PDB:1C4O)	K03702	excinuclease ABC subunit B	---------------------------------MKYREFKLKSKYQPTGDQPQAISQLVEGLKKGEHEQTLLGVTGSGKTFTMANIIQATQKPTLILAHNKTLAAQLYGEFKKFFPENEVHYFVSYFDYYQPEAYIASTDTYIEKDSRINEEIEKLRHAATEALLTRSDTIIVSSVSCIYGIGSPASYMQMALHIKPGMRYNRDKFLRHLKDIQYERNDVDFSRGTFRVRGDTIDIFTAGSDLAVRVEFFGDEIDRLTITNPLTGEILEKPQFFDIFPNSHYATPKEIIDRVIPQIEKEFYARYEYFEKNKKYLEAQRLAQRTKYDLEMLRETGFVKGIENYTRYLTERAPGEQPATLLDYFPDDFLLLVDESHMTLPQVRGMFNGDRARKTVLVDNGF…
205	GC_00000025	pan_Saccharibacteria_Core_Genes	JB002_complete_genome	406	7	7	1	1	0.860677	0.948254	0.902346							L	Replication, recombination and repair	COG0556	Excinuclease UvrABC helicase subunit UvrB (UvrB) (PDB:1C4O)	K03702	excinuclease ABC subunit B	MNIFQKNVLEMDKANRSIWAVLLFNKICYKIEIMKYREFKLKSKYHPTGDQPQAISQLVDGLKKGEREQTLLGVTGSGKTFTMANIIQAVQKPTLILAHNKTLAAQLYSEFKKFFPENEVHYFVSYFDYYQPEAYIASTDTYIEKDSRINEEIEKLRHAATEALLTRSDTIIVSSVSCIYGIGSPASYMQMALHIKPGMRYNREKFLRHLKDIQYERNDVDFARGTFRVRGDTVDIFTAGSDLAVRVEFFGDEIDRLIILNPLTGEILEKPQFFDIFPNSHYATPKEIIESAIPQIEKEFYARHEYFEKNKKFLEAQRLTQRTKYDLEML-ETGFVKGIENYSRYLSNREQGEQPATLIDYFPDDWLLLVDESHMTLPQVRGMYNGDRARKTVLVDNGF…
206	GC_00000025	pan_Saccharibacteria_Core_Genes	JB003_complete_genome	415	7	7	1	1	0.860677	0.948254	0.902346							L	Replication, recombination and repair	COG0556	Excinuclease UvrABC helicase subunit UvrB (UvrB) (PDB:1C4O)	K03702	excinuclease ABC subunit B	---------------------------------MKYREFKLKSKYQPTGDQPQAISQLVEGLKKGEHEQTLLGVTGSGKTFTMANIIQATQKPTLILAHNKTLAAQLYGEFKKFFPENEVHYFVSYFDYYQPEAYIASTDTYIEKDSRINEEIEKLRHAATEALLTRSDTIIVSSVSCIYGIGSPASYMQMALHIKPGMRYNRDKFLRHLKDIQYERNDVDFSRGTFRVRGDTIDIFTAGSDLAVRVEFFGDEIDRLTITNPLTGEILEKPQFFDIFPNSHYATPKEIIDRVIPQIEKEFYARYEYFEKNKKYLEAQRLAQRTKYDLEMLRETGFVKGIENYTRYLTERAPGEQPATLLDYFPDDFLLLVDESHMTLPQVRGMFNGDRARKTVLVDNGF…
207	GC_00000026	pan_Saccharibacteria_Core_Genes	CP040004_1_Candidatus_Saccharibacteria_bacterium_oral_taxon_957_strain_BB001_chromosome_complete_genome	6	7	7	1	1	0.897124	0.983888	0.938505							U	Intracellular trafficking, secretion, and vesicular transport	COG3451	Type IV secretory pathway, VirB4 component (VirB4)	K12063	conjugal transfer ATP-binding protein TraC	-MAKKKLDAIDIAAQQRAREQAEVEQAFLTGVRTLRDFIAPSSVEIQASYFRLGAKYGRTIYVYGYPREIYTGWLSSVINIDEVLDISMFIYPVDTQVVLNNLRKKVTQLEASMNINAEKGRVRDPAMEAALQDAEELRNQLQIGSEKFFRYGLYVTIYADSLDELNFIQHKIETIFGQQLIFSKVASNQQEQGLNSTVPQLMDQLQIRRNMNTGAISTSFPFTSADLTDGKGVLYGINMHNNGLVIFDRFSLENANMVVFAKSGAGKSFTVKLEALRSMMTGADIVIIDPENEYQKLCDAVGGSHIRLSLNSDTRINPFDLPRVIDTEEADDALRANLVTLHGLLRQMLGG---SVAGSI--GLTAAEEADIDQALIDTYARVGITSDPLTHNSTPPT…
208	GC_00000026	pan_Saccharibacteria_Core_Genes	CP040008_1_Candidatus_Saccharibacteria_bacterium_oral_taxon_955_strain_PM004_chromosome_complete_genome	8	7	7	1	1	0.897124	0.983888	0.938505							U	Intracellular trafficking, secretion, and vesicular transport	COG3451	Type IV secretory pathway, VirB4 component (VirB4)	K12063	conjugal transfer ATP-binding protein TraC	MAKKKKLDPIDIAAQQRAREQAEVEQAFLKGMTTLRDLIAPSSLEIHSSHFRIGTKYGRTLYIYGYPRELYTGWLSGLINIDQVIDISMFVYPVETEVVLNNLRKKVTQLEADMAINAEKGKTRDPGKEAALADAEELRDQLQVGAERFFRYGLYVTIYADSLEELSFVQHSIETLFGQQLVYSKTASSQQEQGLNSTIPQMSDQLQIRRNMNTGAISTSFPFTSADLTQEKGVLYGINMHNNGLVIFDRFSLENANMVVFAKSGAGKSFTVKLEALRSMMTGSDILIIDPENEYQKLSDAVGGSYIRLSLSSDTRINPFDLPRVIDSDEADDALRANLVTLHGLLRLMLGG--TTAGGQLSVGLSPAEEADLDQGLIDTYARAGITSDPLTHNSIPPT…
209	GC_00000026	pan_Saccharibacteria_Core_Genes	CP040011_1_TM7_phylum_sp__oral_taxon_952_strain_TM7x_chromosome_complete_genome	9	7	7	1	1	0.897124	0.983888	0.938505							U	Intracellular trafficking, secretion, and vesicular transport	COG3451	Type IV secretory pathway, VirB4 component (VirB4)	K12063	conjugal transfer ATP-binding protein TraC	-MAKKKLDAVDIAAQQRAREQAEVEQAFLTGVRTLRDFIAPSSIELHSDHFRLGSKYGRTMYVYGYPRQIYTGWLSSVINIDEVLDISMFIYPVDTQIVLNNLRKKVTQLEASMNINSEKGRVRDPGLEAALQDAEELRDQLQIGAEKFFRYGLYITIYADSMDELNFVQHKIETIFGQQLVFSKVASSQQEQGLNSTVPQLADELQIRRNMNTGAISTSFPFTSADLTDNKGVLYGINMHNNGLVIFDRFSLENANMVVFAKSGAGKSFTVKLEALRSMMVGSDIVIIDPENEYQKLCDAVGGSYIRLSLNSDTRINPFDLPRVIDTEEADDALRANLVTLHGLLRQMLGGAQTTASGQVVAGLTPAEEADIDQALIDTYARVGITSDPLTHNSTPPT…
210	GC_00000026	pan_Saccharibacteria_Core_Genes	CP058260_1_Candidatus_Saccharibacteria_bacterium_oral_taxon_488_strain_HB001_chromosome_complete_genome	7	7	7	1	1	0.897124	0.983888	0.938505							U	Intracellular trafficking, secretion, and vesicular transport	COG3451	Type IV secretory pathway, VirB4 component (VirB4)	K12063	conjugal transfer ATP-binding protein TraC	MARKKKLDAIDIAAQQRAREQAEVEQAFLTGVRTLRDFIAPSSLELKSDHFRLGSKYGRTMYVYGYPRELYTGWLSSVINIDEVLDISMFIYPVDTQVVLNNLRKKVTQLEASLSINSEKGKVRDPAMEAALQDAEELRNQLQIGSEKFFRFGLYITIYADSIDELNFIQHKIETIFGQQLVFSKVASAQQEQGLNSTIPQLTDQLQVRRNMNTGAISTSFPFTSADLTDGKGVLYGINMHNNGLVIFDRFSLENANMVVFAKSGAGKSFTVKLEALRGMMLGSDIVIIDPENEYQKLSDAVGGSYIRLSLNSDTRINPFDLPRVIDTDEADDALRANLVTLHGLLRQMLGGSQTTAGGQIIAGLTAAEEADIDQALIDTYARVGITADPLTHHSTPPT…
211	GC_00000026	pan_Saccharibacteria_Core_Genes	GCA_015257795_2_ASM1525779v2_JB001_complete_genome	6	7	7	1	1	0.897124	0.983888	0.938505							U	Intracellular trafficking, secretion, and vesicular transport	COG3451	Type IV secretory pathway, VirB4 component (VirB4)	K12063	conjugal transfer ATP-binding protein TraC	-MGKKKKDAVDIAAQQRAQEQAEVEQAFLTGINTLRDLIAPSSLEFHSSYFRLGTKYGQTIYVYGYPRQLYTGWASPILNADEVLDVSMFIYPVETEIVMKNLRRKVTQLEADLSINNEKGKTRDPALEAALNDAEELRDQLQLGAEKFFRFGLYLTIYADSLDELNFVRSKIETMLGQQMLFSKVASSQQEQGLKATIPQLSDQLQIRRNMNTGAISTSFPFTSADLTQENGVLYGVNMHNNGLVIFDRFTLENANMVVFAKSGAGKSFTVKLEALRTMMMGAEVLIIDPENEYQKLSDAVGGSYIRLSLNSDVRINPFDLPHVIDAEEADNALRANIVTLHGLFRLMLGG--TSAGQSI--GLSPSEEADLDQAIIDTYARAGITSDPLTHNSTPPT…
212	GC_00000026	pan_Saccharibacteria_Core_Genes	JB002_complete_genome	6	7	7	1	1	0.897124	0.983888	0.938505							U	Intracellular trafficking, secretion, and vesicular transport	COG3451	Type IV secretory pathway, VirB4 component (VirB4)	K12063	conjugal transfer ATP-binding protein TraC	-MAKKK-DAVDIAAQQRAQEQAEVEQAFLTGINTLRDLIAPSSLEFHSGYFRLGTKYGQTIYVYGYPRQLYTGWASPILNADEVLDVSMFIYPVETEIVMKNLRRKVTQLEADLSINNEKGRTRDPALEAALNDAEELRDQLQLGAEKFFRFGLYLTIYADSLDELNFVRSKVETMLGQQMLFSKVASSQQEQGLKSTVPQLSDQLQIRRNMNTGAISTSFPFTSADLTQENGVLYGVNMHNNGLVIFDRYTLENANMVVFAKSGAGKSFTVKLEALRTMMMGAEVLIIDPENEYQKLSDAVGGSYIRLSLNSDVRINPFDLPHVIDAEEADNALRANIVTLHGLFRLMLGG--TSAGQSI--GLSPNEEADLDQAIIDTYARAGITSDPLTHNSTPPT…
213	GC_00000026	pan_Saccharibacteria_Core_Genes	JB003_complete_genome	6	7	7	1	1	0.897124	0.983888	0.938505							U	Intracellular trafficking, secretion, and vesicular transport	COG3451	Type IV secretory pathway, VirB4 component (VirB4)	K12063	conjugal transfer ATP-binding protein TraC	-MGKKKKDAVDIAAQQRAQEQAEVEQAFLTGINTLRDLIAPSSLEFHSSYFRLGTKYGQTIYVYGYPRQLYTGWASPILNADEVLDVSMFIYPVETEIVMKNLRRKVTQLEADLSINNEKGKTRDPALEAALNDAEELRDQLQLGAEKFFRFGLYLTIYADSLDELNFVRSKIETMLGQQMLFSKVASSQQEQGLKATIPQLSDQLQIRRNMNTGAISTSFPFTSADLTQENGVLYGVNMHNNGLVIFDRFTLENANMVVFAKSGAGKSFTVKLEALRTMMMGAEVLIIDPENEYQKLSDAVGGSYIRLSLNSDVRINPFDLPHVIDAEEADNALRANIVTLHGLFRLMLGG--TSAGQSI--GLSPSEEADLDQAIIDTYARAGITSDPLTHNSTPPT…
214	GC_00000027	pan_Saccharibacteria_Core_Genes	CP040004_1_Candidatus_Saccharibacteria_bacterium_oral_taxon_957_strain_BB001_chromosome_complete_genome	339	7	7	1	1	0.724276	0.937508	0.817212	M00854	Glycogen biosynthesis, glucose-1P => glycogen/starch	M00854	Pathway modules; Carbohydrate metabolism; Other carbohydrate metabolism			M	Cell wall/membrane/envelope biogenesis	COG0438	Glycosyltransferase involved in cell wall bisynthesis (RfaB) (PDB:2IV7)	K16150	glycogen synthase [EC:2.4.1.11]	#NAME?
215	GC_00000027	pan_Saccharibacteria_Core_Genes	CP040008_1_Candidatus_Saccharibacteria_bacterium_oral_taxon_955_strain_PM004_chromosome_complete_genome	376	7	7	1	1	0.724276	0.937508	0.817212	M00854	Glycogen biosynthesis, glucose-1P => glycogen/starch	M00854	Pathway modules; Carbohydrate metabolism; Other carbohydrate metabolism			M	Cell wall/membrane/envelope biogenesis	COG0438	Glycosyltransferase involved in cell wall bisynthesis (RfaB) (PDB:2IV7)	K16150	glycogen synthase [EC:2.4.1.11]	-----------------MLGWELPPHNSGGLGVACYHLSKALAHQGASIDFVLPYDAHHPGTEYMNIHAATRLNPIHKFGLMGAYDS-KYVDEIDLDAVDLRDLQTMRGVQKRYVRFVERLIKIKKIGMPDVIHAHDWLTMEAGMRAKELTDAPLIVHVHATEFDRAGSFGSGNPIVHEIEYQGLMMADRIIAVSEITKNIIIHKYHIPADKIEVVHNAIDLASLG-NYEYDKRTYKYLESLREEGYTVVSTVTRFTAQKGLVQLMRGMAKACSKHDKLVMLLAGDGEQRNELISLAADLGISDKVFFTGFVRGKQWRDAYSVADIFVMSSVSEPFGLTALEAAHHGTALIISKQSGVGEVLNSIFRYDFWDVDRLADQLVGIAKSPALCAQLKQDVKR…
216	GC_00000027	pan_Saccharibacteria_Core_Genes	CP040011_1_TM7_phylum_sp__oral_taxon_952_strain_TM7x_chromosome_complete_genome	317	7	7	1	1	0.724276	0.937508	0.817212	M00854	Glycogen biosynthesis, glucose-1P => glycogen/starch	M00854	Pathway modules; Carbohydrate metabolism; Other carbohydrate metabolism			M	Cell wall/membrane/envelope biogenesis	COG0438	Glycosyltransferase involved in cell wall bisynthesis (RfaB) (PDB:2IV7)	K16150	glycogen synthase [EC:2.4.1.11]	MKKHKRRPTMKTEMKILMLGWELPPHNSGGLGVACYQMSKALVSEGVDIDFIIPYTAKHPEIDYMDVYSATPLPP-NYHDL-GAYNN-GSEEDRE-NAKDEYGLSPMRAVQRRYGKYVRKFVKN---HQPDAIHAHDWLTMEAGIIAKEMTGAPLIVHVHATEFDRSGEQ-SGNPLVHEIEQQGLLMADRIIAVSEITKEIIVKNYHIPPEKIEVVYNAIDLADLP-PHEYDASTYRYLEELKEDGYTVVGALTRLTVQKGLTYFVRAAAKALDKYEKIVFVLSGNGEQRDELIELAADLGISDKMIFTGFVRGKQWRDIYCLIDVFVMSSVSEPFGLTALEAAHHDTALLISRQSGVGEVLNNIMRFDYWDVNKLADEIVNVAESPALQKSLKKNVKN…
217	GC_00000027	pan_Saccharibacteria_Core_Genes	CP058260_1_Candidatus_Saccharibacteria_bacterium_oral_taxon_488_strain_HB001_chromosome_complete_genome	401	7	7	1	1	0.724276	0.937508	0.817212	M00854	Glycogen biosynthesis, glucose-1P => glycogen/starch	M00854	Pathway modules; Carbohydrate metabolism; Other carbohydrate metabolism			M	Cell wall/membrane/envelope biogenesis	COG0438	Glycosyltransferase involved in cell wall bisynthesis (RfaB) (PDB:2IV7)	K16150	glycogen synthase [EC:2.4.1.11]	-----------------MLGWELPPHNCGGLGVACYQMSKALAAHGIAIDFVVPYSAEHPNITHMNIYAASPLPP-GYHDL-GAYDH-GVAPEVEDTDGHE--LEPMRRLQRRYGKFVRQFARM---YPPDAIHAHDWLTMEAGVIAKEVSGAPLIVHVHATEFDRSGEH-SGNPLVHEIEQQGLMMADRIIAVSRITKDMIVKNYHIPPDKVEVVYNAIDLADLP-PHEYDTTTYKYLEDLKTDGYTIVGALTRLTVQKGLTYFVRAAARALERYDKIAFLLSGDGEQRDELVALAARLGVSDRVIFTGFVRGKQWRDAYYLIDIFIMSSVSEPFGLTALEAAHHDTALLISQQSGVGEVLHNIMRFDYWDVDKLADEIVNIARSPGLQSALKRNVKD…
218	GC_00000027	pan_Saccharibacteria_Core_Genes	GCA_015257795_2_ASM1525779v2_JB001_complete_genome	306	7	7	1	1	0.724276	0.937508	0.817212	M00854	Glycogen biosynthesis, glucose-1P => glycogen/starch	M00854	Pathway modules; Carbohydrate metabolism; Other carbohydrate metabolism			M	Cell wall/membrane/envelope biogenesis	COG0438	Glycosyltransferase involved in cell wall bisynthesis (RfaB) (PDB:2IV7)	K16150	glycogen synthase [EC:2.4.1.11]	-------------MKILMLGWELPPHNSGGLGVACFYMAKALAEDGAEIEFVVPYKNKHTEIDFMKVLNATNFSEIHKFGA-GAYDA-PHWSRSSHNVGDF--LPDIRSIQKEYCEFIREYLSIPE-NKPDVIHAHDWLTMEAGMLAREITGSPLVTHIHATEFDRSGGT-SGNQQIHDIEYAGICNSDKVFAVSKNTRDVIIDKYKVSPEKVEVVYNAIETSTLASPQDYDERTYRYLEYLKSQGYTVVMTLTRFTVQKGLTYLMRAMAEAASRNPKIALLLVGDGEQRNELIKMASDFRIADKIFFTGFLRGDKWRDAYGVADVFVMSSVNEPFGLTALEAAHFNNALIISKQSGVGEVLQNILRYDFWDTKKLANQIYEVSVNKKLLNNLKKGVRK…
219	GC_00000027	pan_Saccharibacteria_Core_Genes	JB002_complete_genome	302	7	7	1	1	0.724276	0.937508	0.817212	M00854	Glycogen biosynthesis, glucose-1P => glycogen/starch	M00854	Pathway modules; Carbohydrate metabolism; Other carbohydrate metabolism			M	Cell wall/membrane/envelope biogenesis	COG0438	Glycosyltransferase involved in cell wall bisynthesis (RfaB) (PDB:2IV7)	K16150	glycogen synthase [EC:2.4.1.11]	-------------MKILMLGWELPPHNSGGLGVACFYMAKALVKSGASIEFVVPYKDKHTEIDFMKVLNATNFSEIHKFGA-GAYDS-PHWIRSSHNASNF--LPDIRSIQKEYREFIREYLSNPK-NKPDVIHAHDWLTVEAGILAKKLTGAPLITHIHATEFDRSGGI-SGNQEIHDIEYAGICASDRVFAVSKNTRNVIIKKYKIKPEKVEVVYNAIETSALANPQDYDNRTYRYLEYLKSQGYTVIMTLTRFTVQKGLTFLMQAVAEAISKNSKIVLLLVGDGEQRNELIKMASDFGISNKIFFTGFLRGDKWRDAYGVADVFVMSSVNEPFGLTALEAAHFNNALIISKQSGVGEVLQNILRYDFWDTKKLANQIYEVSINKNLLQSLKNSVRE…
220	GC_00000027	pan_Saccharibacteria_Core_Genes	JB003_complete_genome	306	7	7	1	1	0.724276	0.937508	0.817212	M00854	Glycogen biosynthesis, glucose-1P => glycogen/starch	M00854	Pathway modules; Carbohydrate metabolism; Other carbohydrate metabolism			M	Cell wall/membrane/envelope biogenesis	COG0438	Glycosyltransferase involved in cell wall bisynthesis (RfaB) (PDB:2IV7)	K16150	glycogen synthase [EC:2.4.1.11]	-------------MKILMLGWELPPHNSGGLGVACFYMAKALAEDGAEIEFVVPYKNKHTEIDFMKVLNATNFSEIHKFGA-GAYDA-PHWSRSSHNVGDF--LPDIRSIQKEYCEFIREYLSIPE-NKPDVIHAHDWLTMEAGMLAREITGSPLVTHIHATEFDRSGGT-SGNQQIHDIEYAGICNSDKVFAVSKNTRDVIIDKYKVSPEKVEVVYNAIETSTLASPQDYDERTYRYLEYLKSQGYTVVMTLTRFTVQKGLTYLMRAMAEAASRNPKIALLLVGDGEQRNELIKMASDFRIADKIFFTGFLRGDKWRDAYGVADVFVMSSVNEPFGLTALEAAHFNNALIISKQSGVGEVLQNILRYDFWDTKKLANQIYEVSVNKKLLNNLKKGVRK…
221	GC_00000028	pan_Saccharibacteria_Core_Genes	CP040004_1_Candidatus_Saccharibacteria_bacterium_oral_taxon_957_strain_BB001_chromosome_complete_genome	470	7	7	1	1	0.778214	0.939013	0.851085					COG0064	Aminoacyl-tRNA synthetases	J	Translation, ribosomal structure and biogenesis	COG0064	Asp-tRNAAsn/Glu-tRNAGln amidotransferase B subunit (GatB) (PDB:3H0M)	K02434	aspartyl-tRNA(Asn)/glutamyl-tRNA(Gln) amidotransferase subunit B [EC:6.3.5.6 6.3.5.7]	---MSVYDEYEMTIGIECHVQLATKTKLFSPADNDARNAEPNEKTHEIDFGLPGMLPVLNKHAVELAVRAGKALNAPIARVSRFDRKHYFYPDLPKGYQTSQMYQPIILAGYVDAPLEDGSLKRVRIHHAHMEEDAGKLTHHDGYSLVDLNRAGTPLIEIVSEPDIHSAEEAKAYASELHKLMVYAGVTHGDLYHGNMRFDVNISVAKKGATELGKRAEVKNLNSFRSVERAAEYEFKRQVDLLENGESVVQETRGWSDDKQITTSQRSKEDAQDYRYMPDADIPPVVLSDEEIARIQAEVPMLPAEYREKWSGLGLDKSVVNSLLSNQNYASIM----------------------LKVQE---KSGDVAAKRVAHWFASALTSNSGDSEHDSASVE-…
222	GC_00000028	pan_Saccharibacteria_Core_Genes	CP040008_1_Candidatus_Saccharibacteria_bacterium_oral_taxon_955_strain_PM004_chromosome_complete_genome	491	7	7	1	1	0.778214	0.939013	0.851085					COG0064	Aminoacyl-tRNA synthetases	J	Translation, ribosomal structure and biogenesis	COG0064	Asp-tRNAAsn/Glu-tRNAGln amidotransferase B subunit (GatB) (PDB:3H0M)	K02434	aspartyl-tRNA(Asn)/glutamyl-tRNA(Gln) amidotransferase subunit B [EC:6.3.5.6 6.3.5.7]	MMTDEILAKYEMTIGIECHVQLATKTKLFSPADNDARDAEPNSKVHPIDFGLPGMLPVLNRHAVDLAIRAGKALNAPIANVSRFDRKHYFYPDLPKGYQTSQMYQPIILAGHVDAHLEDGSTVRVRIHHAHMEEDAGKLTHYSGYSLVDLNRAGTPLIEIVSEPDIHSPAEARAYVTELHRLMTYAGVTYGDLYQGNMRFDVNISVAPKGSTELGRRAEVKNLNSFRSVERASEYEFRRQVELVERGETVVQETRGWNDDKGITTSQRSKEDAQDYRYMPDADIPPIVLTDEEIALIQADMPMLPGEFRKILEGAGLDYAMTEIAL-NIPEAEVR-----DFI--------------VRIAV---GTDGEIRRRILNWLIIDV------QGRVSAGDDT…
223	GC_00000028	pan_Saccharibacteria_Core_Genes	CP040011_1_TM7_phylum_sp__oral_taxon_952_strain_TM7x_chromosome_complete_genome	439	7	7	1	1	0.778214	0.939013	0.851085					COG0064	Aminoacyl-tRNA synthetases	J	Translation, ribosomal structure and biogenesis	COG0064	Asp-tRNAAsn/Glu-tRNAGln amidotransferase B subunit (GatB) (PDB:3H0M)	K02434	aspartyl-tRNA(Asn)/glutamyl-tRNA(Gln) amidotransferase subunit B [EC:6.3.5.6 6.3.5.7]	---MSVYDEYEMTIGIECHVQLATKTKLFSPADNDARDAEPNEKTHQIDFGLPGMLPVLNKHAVELAVRAGKALNAPIARVSRFDRKHYFYPDLPKGYQTSQMYQPIILAGYVDAPLEDGSLKRVRIHHAHMEEDAGKLTHHDGYSLVDLNRAGTPLIEIVSEPDIHSAEEAKAYASELHKLMVYAGVTHGDLYHGNMRFDVNISVAKKGATELGKRAEVKNLNSFRSVERAAEYEFKRQVDLLESGESVVQETRGWSDDKQITTSQRSKEDAQDYRYMPDADIPPVVLSDEEIARIQAEVPMLPGEYREKWSGLGLDKSVVNSLLSNQNYARIM----------------------LEVQE---KSGDASAKRVAHWFASALTAGDNDTNNDSTSVD-…
224	GC_00000028	pan_Saccharibacteria_Core_Genes	CP058260_1_Candidatus_Saccharibacteria_bacterium_oral_taxon_488_strain_HB001_chromosome_complete_genome	603	7	7	1	1	0.778214	0.939013	0.851085					COG0064	Aminoacyl-tRNA synthetases	J	Translation, ribosomal structure and biogenesis	COG0064	Asp-tRNAAsn/Glu-tRNAGln amidotransferase B subunit (GatB) (PDB:3H0M)	K02434	aspartyl-tRNA(Asn)/glutamyl-tRNA(Gln) amidotransferase subunit B [EC:6.3.5.6 6.3.5.7]	---MSVYDEYEMTIGIECHVQLATKTKLFSPADNDARDAEPNEKTHEIDFGLPGMLPVLNKHAVELAVRAGKALNAPIARVSRFDRKHYFYPDLPKGYQTSQMYQPIILAGYVDAPLEDGSLKRVRIHHAHMEEDAGKLTHHDGYSLVDLNRAGTPLIEIVSEPDMHSAEEARAYASELHKLMVYAGVTHGDLYHGNMRFDVNISVAKKGATELGKRAEVKNLNSFRSVERAAEYEFKRQVDLLERGEPVVQETRGWSDDQQITTSQRSKEDAQDYRYMPDPDIPPIVLTDEEIAGMQEYMPLMPGECRERWADLELDHSVITTILGHQPLAILL-----DAIKTLTVHNEQAVLDELGVDK---IKYQRLVKRIFNWFAS--------TPEELIDMDL…
225	GC_00000028	pan_Saccharibacteria_Core_Genes	GCA_015257795_2_ASM1525779v2_JB001_complete_genome	397	7	7	1	1	0.778214	0.939013	0.851085					COG0064	Aminoacyl-tRNA synthetases	J	Translation, ribosomal structure and biogenesis	COG0064	Asp-tRNAAsn/Glu-tRNAGln amidotransferase B subunit (GatB) (PDB:3H0M)	K02434	aspartyl-tRNA(Asn)/glutamyl-tRNA(Gln) amidotransferase subunit B [EC:6.3.5.6 6.3.5.7]	--MEDILKKYEMTIGIECHVQLKTKTKLFSGSDNDARDKTPNEATSPIDFGLPGMLPVLNKEAVRLAVRAGKALNAKIANVSRFDRKHYFYPDLPKGYQTSQLYQPIIGAGEIIAPLPSGGEVKVRIEHAHLEEDAGKLTHFNDHSLVDLNRAGTPLIEIVSMPDIHSAEEARAYAEELHKRMVFADVTNGDLYQGNMRFDVNISARKFGEEKLGTRTEIKNLNSFRSVERAAQYEFERQVKLLEKGEKIKQETRGWLDDEQKTFSQRSKEEAQDYRYMPDPDIPPIILSDEEILKMQARFPIMPDYFRDKFSIFGLDSSVIEYALSDYRIAELLLATWGDGPWENGQENALEIIREF-LPEYTLEEHKENMKRIFNWFAS--------TPSEELDMDK…
226	GC_00000028	pan_Saccharibacteria_Core_Genes	JB002_complete_genome	401	7	7	1	1	0.778214	0.939013	0.851085					COG0064	Aminoacyl-tRNA synthetases	J	Translation, ribosomal structure and biogenesis	COG0064	Asp-tRNAAsn/Glu-tRNAGln amidotransferase B subunit (GatB) (PDB:3H0M)	K02434	aspartyl-tRNA(Asn)/glutamyl-tRNA(Gln) amidotransferase subunit B [EC:6.3.5.6 6.3.5.7]	---MSKYDKYEMTIGIECHVQLKTKTKLFSGSDNDSREKLPNEATSPIDFGLPGMLPVLNKEAVRLAVRAGKALNAKIANVSRFDRKHYFYPDLPKGYQTSQLYQPIIGEGEIIAPLPSGGEVKVRIEHAHLEEDAGKLTHFGDHSLVDLNRAGTPLIEIVSMPDIHSAEEARAYAEELHKRMVFADVTNGDLYQGNMRFDVNISARKIGDEKLGTRTEIKNLNSFRSVERAAQYEFERQVRLLEKGEKIKQETRGWIDDEQKTVSQRSKEEAQDYRYMPDPDIPPIVLNDEEILKMQAQFPIMPDYFREKFSVFELDSSVVEYALSDYRIAELLLATWGDGPWEKSQ---IELYNSAEIEGYTLEEHKENMKRIFNWFAS--------TPSEELDLEK…
227	GC_00000028	pan_Saccharibacteria_Core_Genes	JB003_complete_genome	397	7	7	1	1	0.778214	0.939013	0.851085					COG0064	Aminoacyl-tRNA synthetases	J	Translation, ribosomal structure and biogenesis	COG0064	Asp-tRNAAsn/Glu-tRNAGln amidotransferase B subunit (GatB) (PDB:3H0M)	K02434	aspartyl-tRNA(Asn)/glutamyl-tRNA(Gln) amidotransferase subunit B [EC:6.3.5.6 6.3.5.7]	--MEDILKKYEMTIGIECHVQLKTKTKLFSGSDNDARDKTPNEATSPIDFGLPGMLPVLNKEAVRLAVRAGKALNAKIANVSRFDRKHYFYPDLPKGYQTSQLYQPIIGAGEIIAPLPSGGEVKVRIEHAHLEEDAGKLTHFNDHSLVDLNRAGTPLIEIVSMPDIHSAEEARAYAEELHKRMVFADVTNGDLYQGNMRFDVNISARKFGEEKLGTRTEIKNLNSFRSVERAAQYEFERQVKLLEKGEKIKQETRGWLDDEQKTFSQRSKEEAQDYRYMPDPDIPPIILSDEEILKMQARFPIMPDYFRDKFSIFGLDSSVIEYALSDYRIAELLLATWGDGPWENGQENALEIIREF-LPEYTLEEHKENMKRIFNWFAS--------TPSEELDMDK…
228	GC_00000029	pan_Saccharibacteria_Core_Genes	CP040004_1_Candidatus_Saccharibacteria_bacterium_oral_taxon_957_strain_BB001_chromosome_complete_genome	351	7	7	1	1	0.879269	1	0.935756					COG0103	Ribosome 30S subunit	J	Translation, ribosomal structure and biogenesis	COG0103	Ribosomal protein S9 (RpsI) (PDB:4V4H)	K02996	small subunit ribosomal protein S9	MATDTYFYGLGRRKSASASVRLLPGKGTITINGKAAAEYLDGNKTLLAEVTDPLAVVSKQKEYDVTILVKGGGLAGQVDAIKLGIAKALTAAHADLRPVLKKAELLKRDPREKERKKYGLRSARKREQFSKR
229	GC_00000029	pan_Saccharibacteria_Core_Genes	CP040008_1_Candidatus_Saccharibacteria_bacterium_oral_taxon_955_strain_PM004_chromosome_complete_genome	392	7	7	1	1	0.879269	1	0.935756					COG0103	Ribosome 30S subunit	J	Translation, ribosomal structure and biogenesis	COG0103	Ribosomal protein S9 (RpsI) (PDB:4V4H)	K02996	small subunit ribosomal protein S9	MAEAKYDYGLGRRKSATARARLVKGKGQITINGKPAAEYLDGNKTLLAEVTDPLALVGKQQEFDVSILVKGGGLAGQVDAIKMAIAKAITVGAPDLRGSLKKAELLRRDSRKKERKKYGLRSARKREQYSKR
230	GC_00000029	pan_Saccharibacteria_Core_Genes	CP040011_1_TM7_phylum_sp__oral_taxon_952_strain_TM7x_chromosome_complete_genome	334	7	7	1	1	0.879269	1	0.935756					COG0103	Ribosome 30S subunit	J	Translation, ribosomal structure and biogenesis	COG0103	Ribosomal protein S9 (RpsI) (PDB:4V4H)	K02996	small subunit ribosomal protein S9	MATDTYFYGLGRRKSASASVRLLPGKGTITINGKAAAEYLDGNKTLLAEVTDPLAVVSKQKEYDVTILVKGGGLAGQVDAIKLGIAKALTAAHADLRPVLKKAELLKRDPREKERKKYGLRSARKREQFSKR
231	GC_00000029	pan_Saccharibacteria_Core_Genes	CP058260_1_Candidatus_Saccharibacteria_bacterium_oral_taxon_488_strain_HB001_chromosome_complete_genome	418	7	7	1	1	0.879269	1	0.935756					COG0103	Ribosome 30S subunit	J	Translation, ribosomal structure and biogenesis	COG0103	Ribosomal protein S9 (RpsI) (PDB:4V4H)	K02996	small subunit ribosomal protein S9	MATDTYFYGLGRRKSASASVRLLPGKGTITINGKAAAEYLDGNKTLLAEVTDPLAIVSKQKEYDVTILVKGGGLAGQVDAIKLGIAKALTAAHADLRPVLKKAELLKRDPREKERKKYGLRSARKREQFSKR
232	GC_00000029	pan_Saccharibacteria_Core_Genes	GCA_015257795_2_ASM1525779v2_JB001_complete_genome	401	7	7	1	1	0.879269	1	0.935756					COG0103	Ribosome 30S subunit	J	Translation, ribosomal structure and biogenesis	COG0103	Ribosomal protein S9 (RpsI) (PDB:4V4H)	K02996	small subunit ribosomal protein S9	MAEAKYFYGLGRRKAATARARLYSGKGSLTINEKPALEYFDGNKSMLAEITDPLALVGKQSDFDITVKVNGGGLAGQVDAIKLAISKALTVAHADLRPVLKKAEFLKRDPREKERKKYGLRSARKREQFSKR
233	GC_00000029	pan_Saccharibacteria_Core_Genes	JB002_complete_genome	353	7	7	1	1	0.879269	1	0.935756					COG0103	Ribosome 30S subunit	J	Translation, ribosomal structure and biogenesis	COG0103	Ribosomal protein S9 (RpsI) (PDB:4V4H)	K02996	small subunit ribosomal protein S9	MAEAKYFYGLGRRKAATARARLYAGKGNLTINGKTAIEYLDGNKSMLAEITDPLALVGKQADFDITVKVNGGGLAGQVDAIKLAISKALTIAHADLRPVLKKAEFLKRDPREKERKKYGLRSARKREQFSKR
234	GC_00000029	pan_Saccharibacteria_Core_Genes	JB003_complete_genome	401	7	7	1	1	0.879269	1	0.935756					COG0103	Ribosome 30S subunit	J	Translation, ribosomal structure and biogenesis	COG0103	Ribosomal protein S9 (RpsI) (PDB:4V4H)	K02996	small subunit ribosomal protein S9	MAEAKYFYGLGRRKAATARARLYSGKGSLTINEKPALEYFDGNKSMLAEITDPLALVGKQSDFDITVKVNGGGLAGQVDAIKLAISKALTVAHADLRPVLKKAEFLKRDPREKERKKYGLRSARKREQFSKR
235	GC_00000030	pan_Saccharibacteria_Core_Genes	CP040004_1_Candidatus_Saccharibacteria_bacterium_oral_taxon_957_strain_BB001_chromosome_complete_genome	407	7	7	1	1	0.83525	0.988908	0.905607							O	Posttranslational modification, protein turnover, chaperones	COG0740	ATP-dependent protease ClpP, protease subunit (ClpP) (PDB:1TG6)	K01358	ATP-dependent Clp protease, protease subunit [EC:3.4.21.92]	-MNKVNSYLVPTVIEKSSDGERAFDIYSRLLNERIIFLGEEVNEHTANIVVAQLLHLAQVDPEADISLYINSPGGSVYDGLAIYDTMNFIKPDVATYGIGLQASMGAFLLSSGAKGKRFCLPHAKVMIHQPSSGTRGKVTDMEIDLKETLEVKEMLAKIMAKNTGQKLAKIKADMERDYWMRPEEAVAYGLIDAVVKRS--
236	GC_00000030	pan_Saccharibacteria_Core_Genes	CP040008_1_Candidatus_Saccharibacteria_bacterium_oral_taxon_955_strain_PM004_chromosome_complete_genome	447	7	7	1	1	0.83525	0.988908	0.905607							O	Posttranslational modification, protein turnover, chaperones	COG0740	ATP-dependent protease ClpP, protease subunit (ClpP) (PDB:1TG6)	K01358	ATP-dependent Clp protease, protease subunit [EC:3.4.21.92]	#NAME?
237	GC_00000030	pan_Saccharibacteria_Core_Genes	CP040011_1_TM7_phylum_sp__oral_taxon_952_strain_TM7x_chromosome_complete_genome	394	7	7	1	1	0.83525	0.988908	0.905607							O	Posttranslational modification, protein turnover, chaperones	COG0740	ATP-dependent protease ClpP, protease subunit (ClpP) (PDB:1TG6)	K01358	ATP-dependent Clp protease, protease subunit [EC:3.4.21.92]	-MNSPKSYLIPTVIEKSADGERAFDIYSRLLNERIIFLGEEVNEHTANSVVAQLLHLAYVDPEADISLYINSPGGSVYDGMAIYDTMNFIKPDVATYGIGLQASMGAFLLSSGAKGKRFCLPHAKVMIHQPSSGTRGKVTDMEIDLKETLEVKEMLAKIMAKNTGQKLAKVKTDMERDYWMSPQEAVKYGLVDKVLSKLS-
238	GC_00000030	pan_Saccharibacteria_Core_Genes	CP058260_1_Candidatus_Saccharibacteria_bacterium_oral_taxon_488_strain_HB001_chromosome_complete_genome	471	7	7	1	1	0.83525	0.988908	0.905607							O	Posttranslational modification, protein turnover, chaperones	COG0740	ATP-dependent protease ClpP, protease subunit (ClpP) (PDB:1TG6)	K01358	ATP-dependent Clp protease, protease subunit [EC:3.4.21.92]	-MKKTTSYLIPTVIEKSADGERAFDIYSRLLNERIIFLGEEVNEHTANSVVAQLLHLAYVDPGADISLYINSPGGSVYDGMAIYDTMNFIKPDVATYGIGLQASMGAFLLSSGAKGKRFCLPHAKVMIHQPSSGTRGKVTDMEIDLKETLEVKEMLAKIMAKNTGQKLSKVKADMERDYWMSPQEAVRYGLVDKVLSQLA-
239	GC_00000030	pan_Saccharibacteria_Core_Genes	GCA_015257795_2_ASM1525779v2_JB001_complete_genome	367	7	7	1	1	0.83525	0.988908	0.905607							O	Posttranslational modification, protein turnover, chaperones	COG0740	ATP-dependent protease ClpP, protease subunit (ClpP) (PDB:1TG6)	K01358	ATP-dependent Clp protease, protease subunit [EC:3.4.21.92]	MKDNLKSYLVPTVVEETNRGERAFDIYSRLLNERVIFLGEEVNSHTANVVVAQLLHLAYENPDEDIKLYINSPGGSVYDGLAIYDTMNFIKPDVQTIGIGLQASMGAFLLSAGAKGKRAVLPNARVMIHQPSSGTRGKITDQEIDLREGLLLKEKLAKILSKNTGQDFEKLKNDMERDYWMSAEEAVEYGLVDKIIKQEK-
240	GC_00000030	pan_Saccharibacteria_Core_Genes	JB002_complete_genome	383	7	7	1	1	0.83525	0.988908	0.905607							O	Posttranslational modification, protein turnover, chaperones	COG0740	ATP-dependent protease ClpP, protease subunit (ClpP) (PDB:1TG6)	K01358	ATP-dependent Clp protease, protease subunit [EC:3.4.21.92]	-MRKTENYLVPTVVEETNRGERAFDIYSRLLKERVIFLGEDVNSHTANVVVAQLLHLAFENPDEDIKLYINSPGGSVYDGLAIYDTIKFIKPDVQTIGIGLQASMGAFLLAAGTKGKRAILPNSRVMIHQPSSGTRGKVTDQEIDLKESLLLKEKLAQILAKNSGQDLEKLKNDMERDYWMSAEEAVKYGLADKIIKQEK-
241	GC_00000030	pan_Saccharibacteria_Core_Genes	JB003_complete_genome	367	7	7	1	1	0.83525	0.988908	0.905607							O	Posttranslational modification, protein turnover, chaperones	COG0740	ATP-dependent protease ClpP, protease subunit (ClpP) (PDB:1TG6)	K01358	ATP-dependent Clp protease, protease subunit [EC:3.4.21.92]	MKDNLKSYLVPTVVEETNRGERAFDIYSRLLNERVIFLGEEVNSHTANVVVAQLLHLAYENPDEDIKLYINSPGGSVYDGLAIYDTMNFIKPDVQTIGIGLQASMGAFLLSAGAKGKRAVLPNARVMIHQPSSGTRGKITDQEIDLREGLLLKEKLAKILSKNTGQDFEKLKNDMERDYWMSAEEAVEYGLVDKIIKQEK-
242	GC_00000031	pan_Saccharibacteria_Core_Genes	CP040004_1_Candidatus_Saccharibacteria_bacterium_oral_taxon_957_strain_BB001_chromosome_complete_genome	274	7	7	1	1	0.704101	0.902484	0.791044					COG2265	tRNA modification	J	Translation, ribosomal structure and biogenesis	COG2265	tRNA/tmRNA/rRNA uracil-C5-methylase, TrmA/RlmC/RlmD family (TrmA) (PDB:1UWV)	K03215	23S rRNA (uracil1939-C5)-methyltransferase [EC:2.1.1.190]	#NAME?
243	GC_00000031	pan_Saccharibacteria_Core_Genes	CP040008_1_Candidatus_Saccharibacteria_bacterium_oral_taxon_955_strain_PM004_chromosome_complete_genome	328	7	7	1	1	0.704101	0.902484	0.791044					COG2265	tRNA modification	J	Translation, ribosomal structure and biogenesis	COG2265	tRNA/tmRNA/rRNA uracil-C5-methylase, TrmA/RlmC/RlmD family (TrmA) (PDB:1UWV)	K03215	23S rRNA (uracil1939-C5)-methyltransferase [EC:2.1.1.190]	MAKKPQFETLKLDVIVGGGQALGTLEDGRKAFVWGGLPDERVTIRITKKKSHFVEGVVTEIHEASPKRITPKDPTSCLSTSPWQIMAFEDEQHYKSALIEEAFELHDIVLPDAIDVYTDEKIYNYRNKVEFS-WFGDTTPSG--NTLDLAFFQRGSKGKIVVDSCSLLPDSMINLARSIRGLLRTKPVTARNLKTLLIRADQQGNCVWQLYLKDRLPEVISLEEASSLPAQGGELIYSDPRSPASRITERLAAFGDIVLSDNILGTPFHYATEGFFQVNIPVYEQALRDMQQWVE------------------------------------------------NKPVVDLYSGVGTIGLTIGGDDVTLVEINEDAVREMNRNINDLGRTNSARAILSPS…
244	GC_00000031	pan_Saccharibacteria_Core_Genes	CP040011_1_TM7_phylum_sp__oral_taxon_952_strain_TM7x_chromosome_complete_genome	282	7	7	1	1	0.704101	0.902484	0.791044					COG2265	tRNA modification	J	Translation, ribosomal structure and biogenesis	COG2265	tRNA/tmRNA/rRNA uracil-C5-methylase, TrmA/RlmC/RlmD family (TrmA) (PDB:1UWV)	K03215	23S rRNA (uracil1939-C5)-methyltransferase [EC:2.1.1.190]	-MGKQIFETLRLEKIVGGGQALGAMNDGRKAFVWGGLPGELVKIRITKKKSHFVEGVVTEVLEKSPERIMPRDENSYLSTSPWQIMPLSSEQTYKANLIEEAFRLHGVMLPEKIDVFTDGVEFNYRNKVEFS-WFGDKTDNGTRETLDLAFFKRGSKGKVVVEGTSLAHPNINKLAIEIRNLLRTKPVTARQLKTLLIRTDQQGNAVWQLYIKDRLADLISKEEATQLSAKGSEIIYSDPKSPASRVTERLNKFGGTTLTDTILGVTFNYACEGFFQVNIPVYEKALSDMRDWIDHEN---------------------------------------------NLPTLDLYSGVGTIGLTIGGDDITLVEINEHAVAEMQRNITKLNRAN-AKAILAPS…
245	GC_00000031	pan_Saccharibacteria_Core_Genes	CP058260_1_Candidatus_Saccharibacteria_bacterium_oral_taxon_488_strain_HB001_chromosome_complete_genome	294	7	7	1	1	0.704101	0.902484	0.791044					COG2265	tRNA modification	J	Translation, ribosomal structure and biogenesis	COG2265	tRNA/tmRNA/rRNA uracil-C5-methylase, TrmA/RlmC/RlmD family (TrmA) (PDB:1UWV)	K03215	23S rRNA (uracil1939-C5)-methyltransferase [EC:2.1.1.190]	-MRRQSFETLTLEKIVGGGQALGTLADGRKCFVWGGLPGETVTVRVTKKKSHFIEAIVEEVISPSPDRIQPRDPDSYLSTSPWQIMPLEIEQIYKRQLIDDAFTLHNVALPAAIDIYCNNIAYGYRNKVEFS-WYSEAREYG--DTLDLAFFHRGSKGKIVVDGTSLAHPAINNLARAIRDLLHHKRVAARQLKTLLVRCDQSGSCVWQLYVKDRLPEIITADEAAKLPAQGGEVIYSDPRSPASRITERLARFGNTTLTDTILGVPFRYACEGFFQVNIPVYEQALRDMREWVPYNKARQERQLDQLAAHDNTDSQQRAISQKKSGLALVGPGLFSDDIRAVKLSTIDLYAGVGTIGLTIGGDNITLVESNADAVREMQRNITELGRTD-ARAILAPS…
246	GC_00000031	pan_Saccharibacteria_Core_Genes	GCA_015257795_2_ASM1525779v2_JB001_complete_genome	242	7	7	1	1	0.704101	0.902484	0.791044					COG2265	tRNA modification	J	Translation, ribosomal structure and biogenesis	COG2265	tRNA/tmRNA/rRNA uracil-C5-methylase, TrmA/RlmC/RlmD family (TrmA) (PDB:1UWV)	K03215	23S rRNA (uracil1939-C5)-methyltransferase [EC:2.1.1.190]	MARKIKFETVKFDKITPGGQALGTLESGKKIFAWGVLPGETAKIQITKNKSSFAEGFAVEIFEKSAERIEPKDSESFLSTSPWQIFNFDFEQKTKQELILESFRQEKIELKNQEEFYSDGKIFKYRNKVEFSFWWEKSEQDENDGELNLAFFRRGGKGKIPVKGTSLATPEINQAGQKVLEILRTRKTPSRDLKTLLIRASQRGEISAQLYVKDENFTIFSEQELSKLNFKNFEIIFSNPKSPASVITERLQNSTDQKLQDSVLGIDFNYATESFFQINLPVYEQALRDMQKFIDT-----------------------------------------------SKPTVDLYSGVGSIGLTIGAGDLTLVEINEFAVDEMQKNIKKLNREETAKAILAPS…
247	GC_00000031	pan_Saccharibacteria_Core_Genes	JB002_complete_genome	236	7	7	1	1	0.704101	0.902484	0.791044					COG2265	tRNA modification	J	Translation, ribosomal structure and biogenesis	COG2265	tRNA/tmRNA/rRNA uracil-C5-methylase, TrmA/RlmC/RlmD family (TrmA) (PDB:1UWV)	K03215	23S rRNA (uracil1939-C5)-methyltransferase [EC:2.1.1.190]	MARKIKFEIAKFDKITPGGQALGTLKNGKKIFAWGVLPNETAKIQITKSKSSFIEGFAVEIFENSPERIEPKDKESFLSTSPWQIFNFDFEQKIKQELIFESFHQEKIELKNQEDFYSDGKIFEYRNKVEFSFWWEKSEENENDGEPSLAFFKRGGKGKIPVFGTSLATSEINQAGQKVLAILRDRKTASRDLKTLLIRANQKGEISAQLYVKDERFKLFSKEEITSLGFKNFEIIFSNPKSPASVITKKIQSQNQENLQDSVLGVNFNYATESFFQINLPVYEQALRDMKKFIDI-----------------------------------------------SKPTVDLYSGVGSIGLTIGAGDLTLVEINEPAVKEMQRNITKLGREKTAKAIFSPS…
248	GC_00000031	pan_Saccharibacteria_Core_Genes	JB003_complete_genome	242	7	7	1	1	0.704101	0.902484	0.791044					COG2265	tRNA modification	J	Translation, ribosomal structure and biogenesis	COG2265	tRNA/tmRNA/rRNA uracil-C5-methylase, TrmA/RlmC/RlmD family (TrmA) (PDB:1UWV)	K03215	23S rRNA (uracil1939-C5)-methyltransferase [EC:2.1.1.190]	MARKIKFETVKFDKITPGGQALGTLESGKKIFAWGVLPGETAKIQITKNKSSFAEGFAVEIFEKSAERIEPKDSESFLSTSPWQIFNFDFEQKTKQELILESFRQEKIELKNQEEFYSDGKIFKYRNKVEFSFWWEKSEQDENDGELNLAFFRRGGKGKIPVKGTSLATPEINQAGQKVLEILRTRKTPSRDLKTLLIRASQRGEISAQLYVKDENFTIFSEQELSKLNFKNFEIIFSNPKSPASVITERLQNSTDQKLQDSVLGIDFNYATESFFQINLPVYEQALRDMQKFIDT-----------------------------------------------SKPTVDLYSGVGSIGLTIGAGDLTLVEINEFAVDEMQKNIKKLNREETAKAILAPS…
249	GC_00000032	pan_Saccharibacteria_Core_Genes	CP040004_1_Candidatus_Saccharibacteria_bacterium_oral_taxon_957_strain_BB001_chromosome_complete_genome	294	7	7	1	1	0.787444	0.89144	0.836221							L|S	Replication, recombination and repair|Function unknown	COG0550|COG1754	DNA topoisomerase IA (TopA) (PDB:1CY0)|Uncharacterized C-terminal domain of topoisomerase IA	K03168	DNA topoisomerase I [EC:5.6.2.1]	MKNLVIVESPAKAKTIEKYLGKEFHVLSSVGHIRSIVKKTKDGTPPIDVANDFFAVYEVDPEKKKVISELKKNVKAVGKDNVWLATDEDREGEAIAWHLCKVLDLPIETTKRIVFHEITKDAITTAIKNPRTVDMNLVQAQQARQILDRLVGFELSPVVWQKVPGGKSAGRVQSPAVRLLVEREREIMKFAGSSQFKVTAIFI--HDNQEFKAELNQKFDSEAAAHEFLNSLKPATFTVSDISKTPGTRNPAAPFTTSTLQQEANAKLGFSSKATMASAQRLYQDGKITYMRTDSVNLSGQAIASATDFIKRLYGPDYSTVRKFKTKSASAQEAHEAIRPTDITRETVTSNEYDQKLYDLIRRRTLASQMSAAKLEKTTVTICIEG-------------…
250	GC_00000032	pan_Saccharibacteria_Core_Genes	CP040008_1_Candidatus_Saccharibacteria_bacterium_oral_taxon_955_strain_PM004_chromosome_complete_genome	265	7	7	1	1	0.787444	0.89144	0.836221							L|S	Replication, recombination and repair|Function unknown	COG0550|COG1754	DNA topoisomerase IA (TopA) (PDB:1CY0)|Uncharacterized C-terminal domain of topoisomerase IA	K03168	DNA topoisomerase I [EC:5.6.2.1]	MKNLVIVESPAKAKTIEKYLGKDFHVLSSVGHIRSIPKKTKDGTPPIDVKNGFATTYEIDPEKKKVISELKKQVKAVGPANVWLATDEDREGEAIAWHLCEVLKLDPATTKRIVFHEITKPAIEEAIKHPRTVDMKLVEAQQARQILDRVVGFELSPVVWRKVPGGKSAGRVQSPAVRLLVEREREIEAFNSSAQFKVTAIFI--HDGQELNAELKQRFDTEKEATEFLEGLVGATYTVSDITKSPSTRNPSAPFTTSTLQQEANSKLGMSSKATMTSAQKLYQEGRITYMRTDSVTLSSQAIASTADLVKHLYGIEYSHVRKFKTKSASAQEAHEAIRPTDITRESVSGNEYDQKLYDLIRRRTLASQMAPAKLENTTVTITISK-------------…
251	GC_00000032	pan_Saccharibacteria_Core_Genes	CP040011_1_TM7_phylum_sp__oral_taxon_952_strain_TM7x_chromosome_complete_genome	234	7	7	1	1	0.787444	0.89144	0.836221							L|S	Replication, recombination and repair|Function unknown	COG0550|COG1754	DNA topoisomerase IA (TopA) (PDB:1CY0)|Uncharacterized C-terminal domain of topoisomerase IA	K03168	DNA topoisomerase I [EC:5.6.2.1]	MKNLVIVESPAKAKTIEKYLGKDFHVLSSVGHIRSIVKKTKDGTPPIDVANDFFAVYEVDPEKKKVITELKKNVKAVGKDNVWLATDEDREGEAIAWHLCKVLDLPIETTKRIVFHEITKDAITNAIKNPRTVDMNLVQAQQARQILDRLVGFELSPVVWQKVPGGKSAGRVQSPAVRLLVEREREIMRFEGSSQFKVTAIFI--HDNQEFKAELNQKFDSEAAAHEFLTSLKPATFTVSDISKTPGTRNPAAPFTTSTLQQEANAKLGFSSKATMASAQRLYQDGKITYMRTDSVNLSGQAIASATDFIKRLYGPDYSTVRKFKTKSASAQEAHEAIRPTDITSETVTSNEYDQKLYDLIRRRTLASQMSAAKLEKTTISIDIQG-------------…
252	GC_00000032	pan_Saccharibacteria_Core_Genes	CP058260_1_Candidatus_Saccharibacteria_bacterium_oral_taxon_488_strain_HB001_chromosome_complete_genome	281	7	7	1	1	0.787444	0.89144	0.836221							L|S	Replication, recombination and repair|Function unknown	COG0550|COG1754	DNA topoisomerase IA (TopA) (PDB:1CY0)|Uncharacterized C-terminal domain of topoisomerase IA	K03168	DNA topoisomerase I [EC:5.6.2.1]	MKNLVIVESPAKAKTIEKYLGKDFHVLSSVGHIRSIVKKTKDGTPPIDVANDFFAIYEVDPEKKKVITELKKNVKAVGKDSVWLATDEDREGEAIAWHLCKVLDLPIETTKRIVFHEITKDAITNAIKNPRTVDMNLVQAQQARQILDRLVGFELSPVVWQKVPGGKSAGRVQSPAVRLLVEREREIMKFAGSSQFKVTAIFI--HDNQEFKAELNQKFDSEAAAHEFLNSLKSAKFTVSDISKTPGTRNPAAPFTTSTLQQEANAKLGFSSKATMASAQRLYQDGKITYMRTDSVNLSGQAIASATDFIKRLYGPDYSTVRKFKTKSASAQEAHEAIRPTDITRETVTSNEYDQKLYDLIRRRTLASQMSPAKLEKTTVVIAIGGARASHKTIRDPHE…
253	GC_00000032	pan_Saccharibacteria_Core_Genes	GCA_015257795_2_ASM1525779v2_JB001_complete_genome	249	7	7	1	1	0.787444	0.89144	0.836221							L|S	Replication, recombination and repair|Function unknown	COG0550|COG1754	DNA topoisomerase IA (TopA) (PDB:1CY0)|Uncharacterized C-terminal domain of topoisomerase IA	K03168	DNA topoisomerase I [EC:5.6.2.1]	MKNLVIVESPAKAKTIEKYLGKDFTVMSSVGHIRQIAKKNKAGGRPIETNNKYKITFEVDPGKKKVVSELRKAVKAA--DEVWLATDEDREGEAIAWHLCDVLKLNPETTKRIVFHEITKSAIENAIKNPRKIDMKMVEAQQTRQTLDWLVGFDLSPVVWRKVPGGKSAGRVQSPAVKLLVEREREIEKFGAKSSFKITGEFIVPNSGEILKAELNKKFETEKTATNFLESLKTANFKVASVSKTPGTRNPSAPFTTSTLQQEANARLGFSAKSTMAAAQKLYQSGKITYMRTDSVNLSSFAIASSADFIKKKFGEKYHKARKFATKSAGAQEAHEAIRPTGIENEKVSTSQDLQKIYTLIRNRTLASQMAPAQIEKTTVKIEISN-------------…
254	GC_00000032	pan_Saccharibacteria_Core_Genes	JB002_complete_genome	242	7	7	1	1	0.787444	0.89144	0.836221							L|S	Replication, recombination and repair|Function unknown	COG0550|COG1754	DNA topoisomerase IA (TopA) (PDB:1CY0)|Uncharacterized C-terminal domain of topoisomerase IA	K03168	DNA topoisomerase I [EC:5.6.2.1]	MKNLVIVESPAKAKTIEKYLGKDFHVLSSVGHIRSIAKKNKDGGRPIETNNKYKITFEVDPGKKKVVSELRKAVKAA--KEVWLATDEDREGEAIAWHLCEVLKLNPKTTKRIVFHEITKNAIEEAIKNPRKIDMKMVEAQQTRQTLDWLVGFDLSPVVWRKVPGGKSAGRVQSPAVRLLVEREREIEKFGAKSSFKITGEFFVPSSGEILKAELNKKFESEKAATDFLESLKNANFKVANISKTPGTRNPSAPFTTSTLQQEANARIGFSAKSTMAAAQKLYQSGKITYMRTDSVNLSGFAIKSSEEFIKKTFGEKYHKARIFATKSAAAQEAHEAIRPTVIANEKVSTSQDLQKIYTLIRNRTLASQMTPAQIEKTTIKIEIYG-------------…
255	GC_00000032	pan_Saccharibacteria_Core_Genes	JB003_complete_genome	249	7	7	1	1	0.787444	0.89144	0.836221							L|S	Replication, recombination and repair|Function unknown	COG0550|COG1754	DNA topoisomerase IA (TopA) (PDB:1CY0)|Uncharacterized C-terminal domain of topoisomerase IA	K03168	DNA topoisomerase I [EC:5.6.2.1]	MKNLVIVESPAKAKTIEKYLGKDFTVMSSVGHIRQIAKKNKAGGRPIETNNKYKITFEVDPGKKKVVSELRKAVKAA--DEVWLATDEDREGEAIAWHLCDVLKLNPETTKRIVFHEITKSAIENAIKNPRKIDMKMVEAQQTRQTLDWLVGFDLSPVVWRKVPGGKSAGRVQSPAVKLLVEREREIEKFGAKSSFKITGEFIVPNSGEILKAELNKKFETEKTATNFLESLKTANFKVASVSKTPGTRNPSAPFTTSTLQQEANARLGFSAKSTMAAAQKLYQSGKITYMRTDSVNLSSFAIASSADFIKKKFGEKYHKARKFATKSAGAQEAHEAIRPTGIENEKVSTSQDLQKIYTLIRNRTLASQMAPAQIEKTTVKIEISN-------------…
256	GC_00000033	pan_Saccharibacteria_Core_Genes	CP040004_1_Candidatus_Saccharibacteria_bacterium_oral_taxon_957_strain_BB001_chromosome_complete_genome	316	7	7	1	1	0.871871	0.986778	0.925772							L	Replication, recombination and repair	COG0305	Replicative DNA helicase (DnaB) (PDB:1B79)	K02314	replicative DNA helicase [EC:3.6.4.12]	MSEASQ-RTSSGKLPPQNLDAEKSLLGAILIDEEVLADATEHVHPTDFYDKNHGLIFAGMMRLFEKHKPVDLLTLTDELKRKDELELIGGSAYLTELTNYVPTAAHAEAYAEMVAQKAVRRRLIKASADITELGYDESTTTQELLEKAEAELFSVSDQSLKQDLISLENILTDSFDRIEELHRNKDTLRGIRTGYRDLDNMTAGLQRSDLIILAARPAMGKTTLVTNLAYNVATIEKKPVLFFSLEMSKEQLVDRMLADASGVDSWNIRTGNLSDNDFAKLSEAMGEMAEAPIYIDDTPGLSILEMRTKARRLAHEGEIGLIIVDYLQLMQATNN--HNGNRVQEVSEISRGLKLIARELNVPLIALSQLSRSVESRTPPIPQLADLRESGSIEQDADI…
257	GC_00000033	pan_Saccharibacteria_Core_Genes	CP040008_1_Candidatus_Saccharibacteria_bacterium_oral_taxon_955_strain_PM004_chromosome_complete_genome	343	7	7	1	1	0.871871	0.986778	0.925772							L	Replication, recombination and repair	COG0305	Replicative DNA helicase (DnaB) (PDB:1B79)	K02314	replicative DNA helicase [EC:3.6.4.12]	MADKKE--IVAGKVPPQNLDAEMSLIGAILIDDEIVADASEIVTPKDFYDKRHQAIFGAIMRLYEKHKPVDLLTLTEELKKKDELEAIGGSAYLTELTNYVPTAAHADSYAEIIAQKAVRRRLIKASAEISEMGFDEETSTQELLEKAEAELFSVSDQSLKQDLISIESILTESFDRIEELHRNKGQLRGIRTGYRDLDNMTAGLQRSDLIILAARPAMGKTTLVTNLAYNVASLAKLPVLFFSLEMSKEQLIDRMLADASGVDSWNIRTGNLSDEDFSKLSEAMGEMAEAPIFIDDTPGLSVLEMRTKARRAAHDQPLGLIVVDYLQLMQASGN--HNGNRVQEVSEISRGLKLIARELNVPLIALSQLSRSVESRTPPIPQLADLRESGSIEQDADI…
258	GC_00000033	pan_Saccharibacteria_Core_Genes	CP040011_1_TM7_phylum_sp__oral_taxon_952_strain_TM7x_chromosome_complete_genome	298	7	7	1	1	0.871871	0.986778	0.925772							L	Replication, recombination and repair	COG0305	Replicative DNA helicase (DnaB) (PDB:1B79)	K02314	replicative DNA helicase [EC:3.6.4.12]	MADKGN---ANGKIPPQNLDAEKSLLGAVLIDEEVLADAAEITHANDFYDKNHGLIFAGMMRLFEKHKPVDLLTLTDELKRKDELEMVGGSAYLTELTNYVPTAAHASAYAEMVAQTAVRRRLIKASGDISELGYDESTTTQELLEKAEAELFSVSDQSTKQDLVSLESILTDSFDRIEELSKNKGSLRGVRTGYRDLDNMTAGLQKSDLIILAARPAMGKTTLVTNLAYNVATIEKKPVLFFSLEMSKEQLVDRMLADASGVDSWNIRTGNLSDNDFAKLSEAMGEMAEAPIYIDDTPGLSVLEMRTKARRIAHENQLGLIIVDYLQLMQANGN--HNGNRVQEVSEISRGLKLIARELNVPLIALSQLSRSVESRTPPIPQLADLRESGSIEQDADI…
259	GC_00000033	pan_Saccharibacteria_Core_Genes	CP058260_1_Candidatus_Saccharibacteria_bacterium_oral_taxon_488_strain_HB001_chromosome_complete_genome	380	7	7	1	1	0.871871	0.986778	0.925772							L	Replication, recombination and repair	COG0305	Replicative DNA helicase (DnaB) (PDB:1B79)	K02314	replicative DNA helicase [EC:3.6.4.12]	MSETTQTETLAGKLPPQNLDAEKSLLGAVLIDEEVLADTSEIVKPNDFYDKNHGLIFAGMMRLFEKHKPVDLLTLTDELKRKDELELIGGSAYLTELTNYVPTAAHAAAYAEMVAQTAVRRRLIKASSGITELGYDESTTTQELLEKAEAELFSVSDQSLKQDLVSLESILTDSFDRIEELHRNKGSLRGMRTGYRDLDTMTAGLQKSDLIILAARPAMGKTTLVTNLAYNVATIEKKPVLFFSLEMSKEQLTDRMLADAAGVDSWNIRTGNLSGDDFEKLSEAMGEMAEAPIYIDDTPGLSILEMRTKARRLAHEGEIGLIIVDYLQLMQATNN--HNGNRVQEVSEISRGLKLIARELNVPLIALSQLSRSVESRTPPIPQLADLRESGSIEQDADI…
260	GC_00000033	pan_Saccharibacteria_Core_Genes	GCA_015257795_2_ASM1525779v2_JB001_complete_genome	290	7	7	1	1	0.871871	0.986778	0.925772							L	Replication, recombination and repair	COG0305	Replicative DNA helicase (DnaB) (PDB:1B79)	K02314	replicative DNA helicase [EC:3.6.4.12]	MNKDNT--KIGGKIPPQNLDAEMSLIGAILIDEEVLIDIAEIVKAVDFYDKRHATIFAAIIRLYEHHQPVDLLTLTNELKKREELDAVGGASYLAELTNYVPTASHAKSYAEIVAQAAVRRRLIKAGGDITELAFNEDLSVPQLLGQSEAELFGVSDASLKQDLSSMEDILNDSFERLDELYKNKGAIRGIRTGYRDLDNKTAGLQRSDLIILAARPAMGKTTFVTNLAYNIATIEKKSVLFFSLEMSKEQLVDRMLADAAGVDSWNIRTGNLSDEDFAKLADAMGEMAEAPIYIDDTPGVSVLEMRTKARRAAHNGELGLIVIDYLQLMQGSGSAKSSANRVQEVSEISRGLKLLARELNVPVIALSQLSRSVESRDPKIPQLADLRESGSIEQDADI…
261	GC_00000033	pan_Saccharibacteria_Core_Genes	JB002_complete_genome	277	7	7	1	1	0.871871	0.986778	0.925772							L	Replication, recombination and repair	COG0305	Replicative DNA helicase (DnaB) (PDB:1B79)	K02314	replicative DNA helicase [EC:3.6.4.12]	MSSEKS----GGKIPPQNLDAEMSLIGAILIDEEVLIDILEIVKAADFYDKRHAAIFASIIRLYEHHQPVDLLTLTNELKKREELDAVGGSSYLAELTNYVPTASHAASYAEIVAQAAVRRRLIKAGGDITELAFNEELTVPQLLGQSEAELFSVSDASLKQDLSSMEDILNDSFERLDELYKNKGAIRGIRTGYRDLDNKTAGLQRSDLIILAARPAMGKTTFVTNLAYNIATIEKKSVLFFSLEMSKEQLVDRMLADAAGVDSWNIRTGNLSDEDFAKLADAMGEMAEAPIFIDDTPGVSVLEMRTKARRAAHDGELGLIVIDYLQLMQGSGSAKSSANRVQEVSEISRGLKLLARELNVPVIALSQLSRSVESRDPKIPQLADLRESGSIEQDADI…
262	GC_00000033	pan_Saccharibacteria_Core_Genes	JB003_complete_genome	290	7	7	1	1	0.871871	0.986778	0.925772							L	Replication, recombination and repair	COG0305	Replicative DNA helicase (DnaB) (PDB:1B79)	K02314	replicative DNA helicase [EC:3.6.4.12]	MNKDNT--KIGGKIPPQNLDAEMSLIGAILIDEEVLIDIAEIVKAVDFYDKRHATIFAAIIRLYEHHQPVDLLTLTNELKKREELDAVGGASYLAELTNYVPTASHAKSYAEIVAQAAVRRRLIKAGGDITELAFNEDLSVPQLLGQSEAELFGVSDASLKQDLSSMEDILNDSFERLDELYKNKGAIRGIRTGYRDLDNKTAGLQRSDLIILAARPAMGKTTFVTNLAYNIATIEKKSVLFFSLEMSKEQLVDRMLADAAGVDSWNIRTGNLSDEDFAKLADAMGEMAEAPIYIDDTPGVSVLEMRTKARRAAHNGELGLIVIDYLQLMQGSGSAKSSANRVQEVSEISRGLKLLARELNVPVIALSQLSRSVESRDPKIPQLADLRESGSIEQDADI…
263	GC_00000034	pan_Saccharibacteria_Core_Genes	CP040004_1_Candidatus_Saccharibacteria_bacterium_oral_taxon_957_strain_BB001_chromosome_complete_genome	127	7	7	1	1	0.839247	0.985375	0.906459					COG0532	Translation factors	J	Translation, ribosomal structure and biogenesis	COG0532	Translation initiation factor IF-2, a GTPase (InfB) (PDB:5ME0)	K02519	translation initiation factor IF-2	---MAEKIVKIADSVTVGELAETLGLSVTTLIGELFKNGIAATINQRLDFDTAQIVVEELGL-DVQLERK-QTTSTDAPLRHVHQLTDKAVARPPIVAVMGHVDHGKTSLLDAILDKKTAEGEAGGITQHISAYQAERNGRVITLLDTPGHEAFAALRQHGAVLTDVVIIVVAADDGVKPQTVEAIRFARSANAKIVVAINKIDKDTANPQLVKTQLASEHGLNPEEWGGDTVMVAVSAKTGQNLDKLLDMVLLVADMEDLRADVDTPAEGLVIEAHMETGRGAVVGLLVEHGQLKPSHYLVAGTAYGRVRTMLDFRGKAMKLAGPSTPVNVTGFKELPQFGDSFVIAKNEKEARQMAAKAKLEQERRAATTNVTGADILKMMNQKHDAQEFNVIIKAD…
264	GC_00000034	pan_Saccharibacteria_Core_Genes	CP040008_1_Candidatus_Saccharibacteria_bacterium_oral_taxon_955_strain_PM004_chromosome_complete_genome	142	7	7	1	1	0.839247	0.985375	0.906459					COG0532	Translation factors	J	Translation, ribosomal structure and biogenesis	COG0532	Translation initiation factor IF-2, a GTPase (InfB) (PDB:5ME0)	K02519	translation initiation factor IF-2	MSQAEKKVLVIADSITVGELAETLNLPVTQLVGELFKNGIVATINQRIDFETAEIIVEELGL-DVELKRK-EAETASI--QRLHKPSEAASERPPIVAVMGHVDHGKTTLLDTILGTKTVTGEAGGITQHISAYQTIRNGRPITLLDTPGHEAFAALRQHGAALTDVVIIVVAADDGVMPQTVEAIRFARSANARIVVAINKMDKEGANPDMVKAQLASEHQLNPEEWGGDTIMVPISAKMNEGIDKLLDMVLLVADMEELKADTDVPAEGLVIEAHMEKGKGSVVNLLVEQGMLKPGHFLVAGTAYGKVRTLVDFAGKTLKEAGPSTPVTVTGFKELPQFGDVFTIVKNEKEARLMVERTKIEAERNAASTNVTGADILKMMTQKHDTQDLNVIVKAD…
265	GC_00000034	pan_Saccharibacteria_Core_Genes	CP040011_1_TM7_phylum_sp__oral_taxon_952_strain_TM7x_chromosome_complete_genome	122	7	7	1	1	0.839247	0.985375	0.906459					COG0532	Translation factors	J	Translation, ribosomal structure and biogenesis	COG0532	Translation initiation factor IF-2, a GTPase (InfB) (PDB:5ME0)	K02519	translation initiation factor IF-2	---MAEKIVNIADSVTVGELAETLGLSVTTLIGELFKNGIAATINQRLDFETAQIIVEELGL-DVQLKRK-AAAAEIQ--HHTRKLSDKAVPRPPIVAVMGHVDHGKTSLLDAILDKKTVEGEAGGITQHISAYQAQRNDRMITLLDTPGHEAFAALRQHGATLTDVVIIVVAADDGVKPQTVEAIRFARSANAKIVVAINKIDKEAANPQLVKTQLASEHGLNPEEWGGDTVMVEVSAKTGQGLDKLLDMVLLVADMEDLRADEDVPAEGLVIEAHMETGRGAVVGLLVENGHLRPGHYLVAGTAYGRVRTLQDFRGKAVKDAGPSMPVNMTGFKELPQFGDGFKIAKSEKEARNLAQKAKIEQEKMAATTNVTGADILKMMNRKHDAEEFNVIVKAD…
266	GC_00000034	pan_Saccharibacteria_Core_Genes	CP058260_1_Candidatus_Saccharibacteria_bacterium_oral_taxon_488_strain_HB001_chromosome_complete_genome	158	7	7	1	1	0.839247	0.985375	0.906459					COG0532	Translation factors	J	Translation, ribosomal structure and biogenesis	COG0532	Translation initiation factor IF-2, a GTPase (InfB) (PDB:5ME0)	K02519	translation initiation factor IF-2	---MTEKIVAIADSVTVGELATTLNLPVTTLIGELFKNGIAATINQRLDFETASIIVEELGL-EVTLKKK-EAAVGHA--RVEHTLSERAVPRPPIVAVMGHVDHGKTSLLDAILGNKTAAGEAGGITQHISAYQTRRNGRMITLLDTPGHEAFAALRQHGAVLTDVVIIVVAADDGVKPQTVEAIRFARSANAKIVVAINKIDKDTANPQLVKTQLASEHGLNPEEWGGDTVMVEVSAKTGQNLDKLLDMVLLVADMEDLRADEDVPAEGLVIEAHMETGRGAVVGLLVEHGQLKPAHYLVAGTAYGRVRTMSDFRGQTMKMAGPSTPVNVTGFKELPQFGDSFRLAKNEKEARHLAQAARLEQEKMAASTNVTSSDILKMMSQQHDAESFNVLVKAD…
267	GC_00000034	pan_Saccharibacteria_Core_Genes	GCA_015257795_2_ASM1525779v2_JB001_complete_genome	111	7	7	1	1	0.839247	0.985375	0.906459					COG0532	Translation factors	J	Translation, ribosomal structure and biogenesis	COG0532	Translation initiation factor IF-2, a GTPase (InfB) (PDB:5ME0)	K02519	translation initiation factor IF-2	--MSQKKIVNITDSITVDELAGALNLSVTTLIGELFKNGIVATINQRIDFETAVIVVEELGLKDVELKKKAKADEVTSRLNKLHEVSENAKPRPPIVAVMGHVDHGKTTLLDTILGTKTVSGEAGGITQHISAYQTERKGRKITLLDTPGHEAFAALRQHGATLTDVVIIVVAADDGVKPQTVEAIRFAQNANAKIVVAINKMDKDTANKDRVMAEL-SERGLMPEEWGGDVTMVPISAKTGEGIDNLLDMVILTADLEELRADVDIPAEGLVIESHMEVGKGSVVSLLVEQGDLKQGGFLVAGTTYAKVRTLQDYKGDALKIAGPSTPATVTGFKELPQFGDVFKVVKSEKIARHLAQKAKIEAAQNAATANVTGADLLKMMNQKHDAEDFNIVIKAD…
268	GC_00000034	pan_Saccharibacteria_Core_Genes	JB002_complete_genome	113	7	7	1	1	0.839247	0.985375	0.906459					COG0532	Translation factors	J	Translation, ribosomal structure and biogenesis	COG0532	Translation initiation factor IF-2, a GTPase (InfB) (PDB:5ME0)	K02519	translation initiation factor IF-2	--MSQKKIVNITDSITVDELAGALNLPVTTLIGELFKNGIVATINQRIDFETAVIVVEELGLKDVELKKKAKADEVTSRLQKMHEVSENAKPRPPIVAVMGHVDHGKTTLLDTILGTKTVSGEAGGITQHISAYQTERKGRKITLLDTPGHEAFAALRQHGAILTDVVIIVVAADDGVKPQTVEAIRFARNANAKIVVAINKIDKDTANKDRVMAEL-SERGLMPEEWGGDVTMVPISAKNGDGIDDLLDMVILTADLEELRADVDIPAEGLVIESHMEVGKGSVVSLLVEHGELKQGGFLVAGTTYAKVRTLQDYKGGALKSAGPSTPVTVTGFKELPQFGDVFKVVKNEKEARNLAQKAKIEAAQNAATANVTGADLLKMMNQKHDAEDFNIVIKAD…
269	GC_00000034	pan_Saccharibacteria_Core_Genes	JB003_complete_genome	111	7	7	1	1	0.839247	0.985375	0.906459					COG0532	Translation factors	J	Translation, ribosomal structure and biogenesis	COG0532	Translation initiation factor IF-2, a GTPase (InfB) (PDB:5ME0)	K02519	translation initiation factor IF-2	--MSQKKIVNITDSITVDELAGALNLSVTTLIGELFKNGIVATINQRIDFETAVIVVEELGLKDVELKKKAKADEVTSRLNKLHEVSENAKPRPPIVAVMGHVDHGKTTLLDTILGTKTVSGEAGGITQHISAYQTERKGRKITLLDTPGHEAFAALRQHGATLTDVVIIVVAADDGVKPQTVEAIRFAQNANAKIVVAINKMDKDTANKDRVMAEL-SERGLMPEEWGGDVTMVPISAKTGEGIDNLLDMVILTADLEELRADVDIPAEGLVIESHMEVGKGSVVSLLVEQGDLKQGGFLVAGTTYAKVRTLQDYKGDALKIAGPSTPATVTGFKELPQFGDVFKVVKSEKIARHLAQKAKIEAAQNAATANVTGADLLKMMNQKHDAEDFNIVIKAD…
270	GC_00000035	pan_Saccharibacteria_Core_Genes	CP040004_1_Candidatus_Saccharibacteria_bacterium_oral_taxon_957_strain_BB001_chromosome_complete_genome	370	7	7	1	1	0.88229	1	0.937464					COG0199	Ribosome 30S subunit	J	Translation, ribosomal structure and biogenesis	COG0199	Ribosomal protein S14 (RpsN) (PDB:4V4H)	K02954	small subunit ribosomal protein S14	MAKKSMVARDKKRLKMIAKYAAKRAELKELGDLDGLQKLPRNSSPTRHKNRDSISGRPRGYMRQFGLSRINFREKAAKGEIPGITKSSW
271	GC_00000035	pan_Saccharibacteria_Core_Genes	CP040008_1_Candidatus_Saccharibacteria_bacterium_oral_taxon_955_strain_PM004_chromosome_complete_genome	408	7	7	1	1	0.88229	1	0.937464					COG0199	Ribosome 30S subunit	J	Translation, ribosomal structure and biogenesis	COG0199	Ribosomal protein S14 (RpsN) (PDB:4V4H)	K02954	small subunit ribosomal protein S14	MAKKSMIARDLKRQKMIQKYAALRAKLKEEGDLDGLQALPKNSSPTRWKNRDMISGRPRGYMRKFGLSRINFREKAAKGEIPGVTKSSW
272	GC_00000035	pan_Saccharibacteria_Core_Genes	CP040011_1_TM7_phylum_sp__oral_taxon_952_strain_TM7x_chromosome_complete_genome	356	7	7	1	1	0.88229	1	0.937464					COG0199	Ribosome 30S subunit	J	Translation, ribosomal structure and biogenesis	COG0199	Ribosomal protein S14 (RpsN) (PDB:4V4H)	K02954	small subunit ribosomal protein S14	MAKKSMVARDKKRLKMIAKYAAKRAELKELGDLDGLQKLPRNSSPTRHKNRDSISGRPRGYMRQFGLSRINFREKAAKGEIPGITKSSW
273	GC_00000035	pan_Saccharibacteria_Core_Genes	CP058260_1_Candidatus_Saccharibacteria_bacterium_oral_taxon_488_strain_HB001_chromosome_complete_genome	441	7	7	1	1	0.88229	1	0.937464					COG0199	Ribosome 30S subunit	J	Translation, ribosomal structure and biogenesis	COG0199	Ribosomal protein S14 (RpsN) (PDB:4V4H)	K02954	small subunit ribosomal protein S14	MAKKSMIARDKKRLKLIAKFAAKRAKLKELGDLDGLQKLPRNSSPTRHKNRDSISGRPRGYMRQFGLSRINFREKAAKGEIPGITKSSW
274	GC_00000035	pan_Saccharibacteria_Core_Genes	GCA_015257795_2_ASM1525779v2_JB001_complete_genome	327	7	7	1	1	0.88229	1	0.937464					COG0199	Ribosome 30S subunit	J	Translation, ribosomal structure and biogenesis	COG0199	Ribosomal protein S14 (RpsN) (PDB:4V4H)	K02954	small subunit ribosomal protein S14	MAKKSMIAKDLKRKKMIEKYAAKRAELKAAGDQEGLQKLPRNSSPTRLKNRDNFDGRPRGYMRRFGMSRITFRIKASKGEIPGVTKSSW
275	GC_00000035	pan_Saccharibacteria_Core_Genes	JB002_complete_genome	306	7	7	1	1	0.88229	1	0.937464					COG0199	Ribosome 30S subunit	J	Translation, ribosomal structure and biogenesis	COG0199	Ribosomal protein S14 (RpsN) (PDB:4V4H)	K02954	small subunit ribosomal protein S14	MAKKSMIAKDLKRKKMIEKYAAKRAELKAAGDQEGLQKLPRNSSPTRLKNRDNFDGRPRGYMRRFGMSRITFRVKASKGEIPGVTKSSW
276	GC_00000035	pan_Saccharibacteria_Core_Genes	JB003_complete_genome	327	7	7	1	1	0.88229	1	0.937464					COG0199	Ribosome 30S subunit	J	Translation, ribosomal structure and biogenesis	COG0199	Ribosomal protein S14 (RpsN) (PDB:4V4H)	K02954	small subunit ribosomal protein S14	MAKKSMIAKDLKRKKMIEKYAAKRAELKAAGDQEGLQKLPRNSSPTRLKNRDNFDGRPRGYMRRFGMSRITFRIKASKGEIPGVTKSSW
277	GC_00000036	pan_Saccharibacteria_Core_Genes	CP040004_1_Candidatus_Saccharibacteria_bacterium_oral_taxon_957_strain_BB001_chromosome_complete_genome	637	7	7	1	1	0.74346	0.843241	0.790213							O	Posttranslational modification, protein turnover, chaperones	COG0576	Molecular chaperone GrpE (heat shock protein HSP-70) (GrpE) (PDB:1DKG)	K03687	molecular chaperone GrpE	MTKS-------------------KAKKAEDLEQQLGELTLDLQRTRADFENYRKRVEAEKQLAHSMGQAKSVMKLLPVIDTIERAIANVPEELADNAWAKGVAGLGKQLDKQLKEIGLEKIDAKPGALFNPELHQAVQFDEAADGEKEVVAEELRAGYTLDGTVIRDAMVKVTRR------------------
278	GC_00000036	pan_Saccharibacteria_Core_Genes	CP040008_1_Candidatus_Saccharibacteria_bacterium_oral_taxon_955_strain_PM004_chromosome_complete_genome	735	7	7	1	1	0.74346	0.843241	0.790213							O	Posttranslational modification, protein turnover, chaperones	COG0576	Molecular chaperone GrpE (heat shock protein HSP-70) (GrpE) (PDB:1DKG)	K03687	molecular chaperone GrpE	MTKS-------------------KAEKAEDLEQQLGELTLDLQRTRADFENYRKRVDAEKQAAQQTGETKAILKLLAVVDTIERAVANVPADLVDNAWAKGVVGIDKQLTKQLAGLGVQKISAAPGTMFNPELHQAVQFDEESEGEHEVIAEEMQAGYTLNGAVIRHAMVRVKRA------------------
279	GC_00000036	pan_Saccharibacteria_Core_Genes	CP040011_1_TM7_phylum_sp__oral_taxon_952_strain_TM7x_chromosome_complete_genome	596	7	7	1	1	0.74346	0.843241	0.790213							O	Posttranslational modification, protein turnover, chaperones	COG0576	Molecular chaperone GrpE (heat shock protein HSP-70) (GrpE) (PDB:1DKG)	K03687	molecular chaperone GrpE	MTKS-------------------KTKKTEDLEQQLGELTLDLQRTRADFENYRKRVEAEKQSAHNMGQAKSVMKLLPVIDTIERATANVPEELADNAWAKGVAGLSKQLDKQLKEIGLEKINAKPGAPFNPELHQAVQFDEEAEGDKEVIAEELRAGYTLNGSVIRDSMVKVTRQSLELPHTNVKENTDISEK
280	GC_00000036	pan_Saccharibacteria_Core_Genes	CP058260_1_Candidatus_Saccharibacteria_bacterium_oral_taxon_488_strain_HB001_chromosome_complete_genome	724	7	7	1	1	0.74346	0.843241	0.790213							O	Posttranslational modification, protein turnover, chaperones	COG0576	Molecular chaperone GrpE (heat shock protein HSP-70) (GrpE) (PDB:1DKG)	K03687	molecular chaperone GrpE	MTKS-------------------KAKKAEDLEQQLGELTLDLQRTRADFENYRKRVEAEKQSAHQMGQAKSVMKLLPVIDTIERATANVPEELADNAWVKGVSGLNKQLDKQLKEIGLEKINAKPGTPFNPELHQAIQFNEEAEGEKEVIAEELRAGYTLDGTVIRDAMVKVTRQPSAPEQAETGPNAAAPAA
281	GC_00000036	pan_Saccharibacteria_Core_Genes	GCA_015257795_2_ASM1525779v2_JB001_complete_genome	557	7	7	1	1	0.74346	0.843241	0.790213							O	Posttranslational modification, protein turnover, chaperones	COG0576	Molecular chaperone GrpE (heat shock protein HSP-70) (GrpE) (PDB:1DKG)	K03687	molecular chaperone GrpE	MKDNNLNTNQEVSKDEKKGGFFKKDSKAEKLHAENLELKNDLQRTRADFENYRKNVESRVSNAQNLGEKKAILALIPMVDDIERAISHLPEELAQNAWAQNVVKMSKNLDKNLSKIGVEKINSAEGTVFNPELHEAIQFDEDSEGEEEIILAELRAGYTLKGEVLRAAMVKVGRQ------------------
282	GC_00000036	pan_Saccharibacteria_Core_Genes	JB002_complete_genome	541	7	7	1	1	0.74346	0.843241	0.790213							O	Posttranslational modification, protein turnover, chaperones	COG0576	Molecular chaperone GrpE (heat shock protein HSP-70) (GrpE) (PDB:1DKG)	K03687	molecular chaperone GrpE	MEENNVLKNQDSVKDKKQSGFFKKDSKCEKLQAENSELKNDLQRTRADFENYRKNVEGRISNAQNLGEKKAILALIPMIDDIERAISHLPTELAENSWAQNVVKMSKNLEKNLSKLGVEKINSSKGVTFNPELHEAIQFDEESEGEEEIIVEELRAGYTLKGEVLRAAMVKVGRK------------------
283	GC_00000036	pan_Saccharibacteria_Core_Genes	JB003_complete_genome	556	7	7	1	1	0.74346	0.843241	0.790213							O	Posttranslational modification, protein turnover, chaperones	COG0576	Molecular chaperone GrpE (heat shock protein HSP-70) (GrpE) (PDB:1DKG)	K03687	molecular chaperone GrpE	MKDNNLNTNQEVSKDEKKGGFFKKDSKAEKLHAENLELKNDLQRTRADFENYRKNVESRVSNAQNLGEKKAILALIPMVDDIERAISHLPEELAQNAWAQNVVKMSKNLDKNLSKIGVEKINSAEGTVFNPELHEAIQFDEDSEGEEEIILAELRAGYTLKGEVLRAAMVKVGRQ------------------
284	GC_00000037	pan_Saccharibacteria_Core_Genes	CP040004_1_Candidatus_Saccharibacteria_bacterium_oral_taxon_957_strain_BB001_chromosome_complete_genome	602	7	7	1	1	0.685366	0.968658	0.802752					COG0769	Mureine biosynthesis	M	Cell wall/membrane/envelope biogenesis	COG0769	UDP-N-acetylmuramyl tripeptide synthase (MurE) (PDB:1E8C)	K23393	lipid II isoglutaminyl synthase (glutamine-hydrolysing) [EC:6.3.5.13]	#NAME?
285	GC_00000037	pan_Saccharibacteria_Core_Genes	CP040008_1_Candidatus_Saccharibacteria_bacterium_oral_taxon_955_strain_PM004_chromosome_complete_genome	687	7	7	1	1	0.685366	0.968658	0.802752					COG0769	Mureine biosynthesis	M	Cell wall/membrane/envelope biogenesis	COG0769	UDP-N-acetylmuramyl tripeptide synthase (MurE) (PDB:1E8C)	K23393	lipid II isoglutaminyl synthase (glutamine-hydrolysing) [EC:6.3.5.13]	#NAME?
286	GC_00000037	pan_Saccharibacteria_Core_Genes	CP040011_1_TM7_phylum_sp__oral_taxon_952_strain_TM7x_chromosome_complete_genome	559	7	7	1	1	0.685366	0.968658	0.802752					COG0769	Mureine biosynthesis	M	Cell wall/membrane/envelope biogenesis	COG0769	UDP-N-acetylmuramyl tripeptide synthase (MurE) (PDB:1E8C)	K23393	lipid II isoglutaminyl synthase (glutamine-hydrolysing) [EC:6.3.5.13]	MDYMARQMISTIIGKGVKKVARLRGGGSALPGLVIEKIDPKFIQRTLKDLPQGVVIISGTNGKTTTTKIVVELLESVGLRVFTNRTGSNFSRGVAAALLDEVNLRGKLEADIAVLELDEAWAVKFVQMVRPRFSLLLNVMRDQLDRFGEIDNTASLLQKIAEATTDTVVLNRDDPRIFK--ISKNIQAKKVFFGTTDELLKLMPTDDNLK-YGAAIANQSVNVDVLLKKISGQEATLQIDNKETAVNLKLTGVYNLLNAAAATALARQITGP----EVTDTILSALENIKPAFGRGETIFLNGTPIELILVKNPSGFRLALLSFAKNSSATMIAVNDNYADGRDVSWFWDVDFSALKKVAM--ISGVRAYDMALRLQYDEVAI--EKIDTDITRALDDF…
287	GC_00000037	pan_Saccharibacteria_Core_Genes	CP058260_1_Candidatus_Saccharibacteria_bacterium_oral_taxon_488_strain_HB001_chromosome_complete_genome	668	7	7	1	1	0.685366	0.968658	0.802752					COG0769	Mureine biosynthesis	M	Cell wall/membrane/envelope biogenesis	COG0769	UDP-N-acetylmuramyl tripeptide synthase (MurE) (PDB:1E8C)	K23393	lipid II isoglutaminyl synthase (glutamine-hydrolysing) [EC:6.3.5.13]	#NAME?
288	GC_00000037	pan_Saccharibacteria_Core_Genes	GCA_015257795_2_ASM1525779v2_JB001_complete_genome	541	7	7	1	1	0.685366	0.968658	0.802752					COG0769	Mureine biosynthesis	M	Cell wall/membrane/envelope biogenesis	COG0769	UDP-N-acetylmuramyl tripeptide synthase (MurE) (PDB:1E8C)	K23393	lipid II isoglutaminyl synthase (glutamine-hydrolysing) [EC:6.3.5.13]	#NAME?
289	GC_00000037	pan_Saccharibacteria_Core_Genes	JB002_complete_genome	523	7	7	1	1	0.685366	0.968658	0.802752					COG0769	Mureine biosynthesis	M	Cell wall/membrane/envelope biogenesis	COG0769	UDP-N-acetylmuramyl tripeptide synthase (MurE) (PDB:1E8C)	K23393	lipid II isoglutaminyl synthase (glutamine-hydrolysing) [EC:6.3.5.13]	#NAME?
290	GC_00000037	pan_Saccharibacteria_Core_Genes	JB003_complete_genome	540	7	7	1	1	0.685366	0.968658	0.802752					COG0769	Mureine biosynthesis	M	Cell wall/membrane/envelope biogenesis	COG0769	UDP-N-acetylmuramyl tripeptide synthase (MurE) (PDB:1E8C)	K23393	lipid II isoglutaminyl synthase (glutamine-hydrolysing) [EC:6.3.5.13]	#NAME?
291	GC_00000038	pan_Saccharibacteria_Core_Genes	CP040004_1_Candidatus_Saccharibacteria_bacterium_oral_taxon_957_strain_BB001_chromosome_complete_genome	26	7	7	1	1	0.761837	0.916839	0.832182					COG0769	Mureine biosynthesis	M	Cell wall/membrane/envelope biogenesis	COG0769	UDP-N-acetylmuramyl tripeptide synthase (MurE) (PDB:1E8C)	K01928	UDP-N-acetylmuramoyl-L-alanyl-D-glutamate--2,6-diaminopimelate ligase [EC:6.3.2.13]	-----------------------------------------MKQILVKAARSILPASALHGVENGYRRVRVRLLSARYGNPSKNLRVIAVTGTNGKTTTACYINEILKEAKFKTAMFTTALIEVAGKAQVNDLNATVASTGRMQQFFRDAKKADVDYVVLEITSHALDQHKLDGVPIEAAVMTNLTQDHLDYHKTMENYAAAKSKLFALEPRYIILNRDDEWYDYFDQFVAGEQKMTYGKHPEAEAQIQRVKLYRKGTEADVVLDHQTHLELATALPGEFNVHNMTAAVTLAYLLGVKLQDIQEGVANVEAVPGRFERAVEGLGYDVIVDYAHTPDALDKLLTAARKIAKGRVILVFGACGDRDKSKRPTMGEIAAKNADRIFLTDEESYNEDPDQIRR…
292	GC_00000038	pan_Saccharibacteria_Core_Genes	CP040008_1_Candidatus_Saccharibacteria_bacterium_oral_taxon_955_strain_PM004_chromosome_complete_genome	33	7	7	1	1	0.761837	0.916839	0.832182					COG0769	Mureine biosynthesis	M	Cell wall/membrane/envelope biogenesis	COG0769	UDP-N-acetylmuramyl tripeptide synthase (MurE) (PDB:1E8C)	K01928	UDP-N-acetylmuramoyl-L-alanyl-D-glutamate--2,6-diaminopimelate ligase [EC:6.3.2.13]	-----------------------------------------MKQTLVRGVRKALPKSTVSSLENRYRLLRARALSTRYGHPARNLRVIAVTGTNGKTTTVNYLNEILKEAGYKTAMFSTATIEVAGRAKRNDLNATVASTARMQQFFRTAKQEKVDFVIMEFPSHAIHQHKLYGVPVEMAIMTNLTQDHLDYHGTMEEYAEVKGRLFACQPKYIVLNRDDAWFDYFDKFVAGGQKITYGKLPDSEAHIDKVKLYRKGTEVTVTIDHQTRLELATNLPGEFNAYNMTAAVAAAYLLGVKLNDIVEGVANLEAVPGRFERVVEGLPYDVIVDYAHTPDGLEKLLQAARAITKNRVILVFGACGDRDKAKRPVMGGIAACLADRIFLTDEESYNEDPKAIRE…
293	GC_00000038	pan_Saccharibacteria_Core_Genes	CP040011_1_TM7_phylum_sp__oral_taxon_952_strain_TM7x_chromosome_complete_genome	30	7	7	1	1	0.761837	0.916839	0.832182					COG0769	Mureine biosynthesis	M	Cell wall/membrane/envelope biogenesis	COG0769	UDP-N-acetylmuramyl tripeptide synthase (MurE) (PDB:1E8C)	K01928	UDP-N-acetylmuramoyl-L-alanyl-D-glutamate--2,6-diaminopimelate ligase [EC:6.3.2.13]	--------------------------------------MGIMKNELVKIARKTLPQGALEKTENAYRIARTKMISLRYGNPARGLRIIAVTGTNGKTTTACYINEILKEAGFKTALFTTAVIEIAGEEKINDLNATVPTVARLFSFFQTAQREGVEYVILEATSHALSQHKFDGVPIEAAVMTNLTQDHLDYHKTMEEYAEAKAKLFEKQPKYIVLNRDDKWFEYFNKFNASGEKMTYGVSPEAEARITHIKLYKKGTEASLLIDHQTHLELATNLPGEFNVLNMSAAVSLAYLLGIKLEDIQEGVANLETIPGRFERVDNKRGIDIIVDYAHTPDALEKLLKTTRRIAKGRLFLVFGACGDRDKTKRPIMGELAANLADRIFLTDEESYSENPDDIRA…
294	GC_00000038	pan_Saccharibacteria_Core_Genes	CP058260_1_Candidatus_Saccharibacteria_bacterium_oral_taxon_488_strain_HB001_chromosome_complete_genome	29	7	7	1	1	0.761837	0.916839	0.832182					COG0769	Mureine biosynthesis	M	Cell wall/membrane/envelope biogenesis	COG0769	UDP-N-acetylmuramyl tripeptide synthase (MurE) (PDB:1E8C)	K01928	UDP-N-acetylmuramoyl-L-alanyl-D-glutamate--2,6-diaminopimelate ligase [EC:6.3.2.13]	-----------------------------------------MKATLVKFVRKVLPGGMLRRLENGYRRLRVKLVSARYGNPSKHLRVIAVTGTNGKTTTSCYINEILKEAHFTTAMFTTAVIEVAGKRKLNDLNATVASTARMQRFFRDAKRANADYVVLEVTSHALDQHKLDGVPIEAAVMTNLTQDHLDYHKTMEEYAAAKSKLFQLRPRFIVLNRDDEWYDYFNQFVASEQKMTYGRSAEAEAKITHVKLYRKGTEADVVLDHQTHLELATNLPGEFNVMNMTAATTLAYLLGVKLEDIQEGVANVEAVPGRFERAVEGLGYDVIVDYAHTPDALEKLLAAARDITKQRVILVFGACGDRDQGKRPIMGEIAAHGADRIFLTDEESYNEDPEQIRR…
295	GC_00000038	pan_Saccharibacteria_Core_Genes	GCA_015257795_2_ASM1525779v2_JB001_complete_genome	28	7	7	1	1	0.761837	0.916839	0.832182					COG0769	Mureine biosynthesis	M	Cell wall/membrane/envelope biogenesis	COG0769	UDP-N-acetylmuramyl tripeptide synthase (MurE) (PDB:1E8C)	K01928	UDP-N-acetylmuramoyl-L-alanyl-D-glutamate--2,6-diaminopimelate ligase [EC:6.3.2.13]	---------------------------------------MSIKNTLAKTARKVLPKSALVELERTYRKSRAKVVAARYGNPARDLRVIAVTGTNGKTTTVNFLNEILKEAGYKTAMFSTANIEIAGVQTVNDTNSTTATVSKLQKFFHDAKKADVEFALIEATSHALDQYKFAGVPIEMAIMTNLTQDHLDYHKTMENYAAAKAKLFEMQPRFIVLNTDDKYFDYFNKFEASEQKITYGESDSAEVKIKSFKLYKKGSEAKLRIDNNVALEIATNLPGEFNVYNMTAAAAGAYLLGISLQDIQEGIANLEGISGRFQYATSDLPFEVVVDYAHTPDALEKLLQTSKKITKNRTILVFGACGDRDREKRPIMGKIAQDLADRIIVTDEENYTEDAKQIRE…
296	GC_00000038	pan_Saccharibacteria_Core_Genes	JB002_complete_genome	28	7	7	1	1	0.761837	0.916839	0.832182					COG0769	Mureine biosynthesis	M	Cell wall/membrane/envelope biogenesis	COG0769	UDP-N-acetylmuramyl tripeptide synthase (MurE) (PDB:1E8C)	K01928	UDP-N-acetylmuramoyl-L-alanyl-D-glutamate--2,6-diaminopimelate ligase [EC:6.3.2.13]	MLFIVLFGDIISLSFAIQILALMIECRFGLLGEMCYNLTMSIKNNLAKTARKILPKTAISGLEKTYRKSRAKVIATRYGNPARDLRVIAVTGTNGKTTTVNFLNEILKEAGYKTAMFSTANIEIAGIQTVNDTNSTTATVSKLQKFFSDAKKAGVEFALIEATSHALDQYKFAGVPIEMAIMTNLTQDHLDYHKTMENYANAKAKLFEMQPRFIVLNTDDAYFEFFNKFEAGEQKITYGESDSAEVKIENFKLYKKGSEANLRIDNNVTLEIATNLPGEFNVYNMTAAAAGAYLLGISLEDIQEGIANLEGVSGRFEYAVSNLPFDVVVDYAHTPDALEKLLKASKKITKSRTILVFGACGDRDREKRPIMGKIAQDLANRIIITDEENYTEDAKQIRE…
297	GC_00000038	pan_Saccharibacteria_Core_Genes	JB003_complete_genome	28	7	7	1	1	0.761837	0.916839	0.832182					COG0769	Mureine biosynthesis	M	Cell wall/membrane/envelope biogenesis	COG0769	UDP-N-acetylmuramyl tripeptide synthase (MurE) (PDB:1E8C)	K01928	UDP-N-acetylmuramoyl-L-alanyl-D-glutamate--2,6-diaminopimelate ligase [EC:6.3.2.13]	---------------------------------------MSIKNTLAKTARKVLPKSALVELERTYRKSRAKVVAARYGNPARDLRVIAVTGTNGKTTTVNFLNEILKEAGYKTAMFSTANIEIAGVQTVNDTNSTTATVSKLQKFFHDAKKADVEFALIEATSHALDQYKFAGVPIEMAIMTNLTQDHLDYHKTMENYAAAKAKLFEMQPRFIVLNTDDKYFDYFNKFEASEQKITYGESDSAEVKIKSFKLYKKGSEAKLRIDNNVALEIATNLPGEFNVYNMTAAAAGAYLLGISLQDIQEGIANLEGISGRFQYATSDLPFEVVVDYAHTPDALEKLLQTSKKITKNRTILVFGACGDRDREKRPIMGKIAQDLADRIIVTDEENYTEDAKQIRE…
298	GC_00000039	pan_Saccharibacteria_Core_Genes	CP040004_1_Candidatus_Saccharibacteria_bacterium_oral_taxon_957_strain_BB001_chromosome_complete_genome	353	7	7	1	1	0.852725	0.958256	0.902416					COG0203	Ribosome 50S subunit	J	Translation, ribosomal structure and biogenesis	COG0203	Ribosomal protein L17 (RplQ) (PDB:1GD8)	K02879	large subunit ribosomal protein L17	MHRHGYQGRKFGRERDQRRALLRGLATSLVEHGKIETTLPKAKELKRHIEKIITKAKKGDLASRRQVIAALSTRAAAYKLVDEIAPQLGGRTSGHVRVERTRLRVGDGAQMAIIEFVDDIKPMPKKEK-----
299	GC_00000039	pan_Saccharibacteria_Core_Genes	CP040008_1_Candidatus_Saccharibacteria_bacterium_oral_taxon_955_strain_PM004_chromosome_complete_genome	394	7	7	1	1	0.852725	0.958256	0.902416					COG0203	Ribosome 50S subunit	J	Translation, ribosomal structure and biogenesis	COG0203	Ribosomal protein L17 (RplQ) (PDB:1GD8)	K02879	large subunit ribosomal protein L17	MHRHGYKGRKFGRETDQRRALIKGLATSLVMEERIETTLPKAKELVRYIEKLITKAKKGDLANRRAVIAGLSTQVAAVKLVDQIAPQLSGRTSGHVRVERTRLRVGDGAQMAIIEFVDKLKAMPKEVKEEAKK
300	GC_00000039	pan_Saccharibacteria_Core_Genes	CP040011_1_TM7_phylum_sp__oral_taxon_952_strain_TM7x_chromosome_complete_genome	336	7	7	1	1	0.852725	0.958256	0.902416					COG0203	Ribosome 50S subunit	J	Translation, ribosomal structure and biogenesis	COG0203	Ribosomal protein L17 (RplQ) (PDB:1GD8)	K02879	large subunit ribosomal protein L17	MHRHGYQGRKFGRERDQRRALLRGLATSLVEHGKIETTLPKAKELKRHIEKIITKAKKGDLASRRQVIAALSTRAAAYKLVDEIAPQLSGRTSGHVRVERTRLRVGDGAQMAIIEFVDDIKPMPKKEK-----
301	GC_00000039	pan_Saccharibacteria_Core_Genes	CP058260_1_Candidatus_Saccharibacteria_bacterium_oral_taxon_488_strain_HB001_chromosome_complete_genome	420	7	7	1	1	0.852725	0.958256	0.902416					COG0203	Ribosome 50S subunit	J	Translation, ribosomal structure and biogenesis	COG0203	Ribosomal protein L17 (RplQ) (PDB:1GD8)	K02879	large subunit ribosomal protein L17	MHRHGYQGRKFGRERDQRRALLRGLATSLVEHGKIETTLPKAKELKRHIEKIITKAKKGDLASRRQVIAALSTRAAAYKLVDEIAPQLSGRTSGHVRVERTRLRVGDGAQMAIIEFVDDIKPMPKKEK-----
302	GC_00000039	pan_Saccharibacteria_Core_Genes	GCA_015257795_2_ASM1525779v2_JB001_complete_genome	403	7	7	1	1	0.852725	0.958256	0.902416					COG0203	Ribosome 50S subunit	J	Translation, ribosomal structure and biogenesis	COG0203	Ribosomal protein L17 (RplQ) (PDB:1GD8)	K02879	large subunit ribosomal protein L17	MHRHGYKGRKFGRERDQRRALLKGLATSLVIHGKIETTLPKAKETLRYTEKLITKAKKGDLHNRRQVMAKLGNIDAANKLVDVIAPQLSKRNSGHLRVERTRIRRGDAAEMATIEFVDEIKHESEDK------
303	GC_00000039	pan_Saccharibacteria_Core_Genes	JB002_complete_genome	355	7	7	1	1	0.852725	0.958256	0.902416					COG0203	Ribosome 50S subunit	J	Translation, ribosomal structure and biogenesis	COG0203	Ribosomal protein L17 (RplQ) (PDB:1GD8)	K02879	large subunit ribosomal protein L17	MHRHGYKGRKFGRERDQRRALLKGLATSLVIHGKIETTLPKAKETLRYTEKLITKAKKGDLHNRRQVMAKLGNIDAANKLVDIIAPQLSKRNSGHLRIERTRIRRGDAAQMATIEFVDEIKHESEDK------
304	GC_00000039	pan_Saccharibacteria_Core_Genes	JB003_complete_genome	403	7	7	1	1	0.852725	0.958256	0.902416					COG0203	Ribosome 50S subunit	J	Translation, ribosomal structure and biogenesis	COG0203	Ribosomal protein L17 (RplQ) (PDB:1GD8)	K02879	large subunit ribosomal protein L17	MHRHGYKGRKFGRERDQRRALLKGLATSLVIHGKIETTLPKAKETLRYTEKLITKAKKGDLHNRRQVMAKLGNIDAANKLVDVIAPQLSKRNSGHLRVERTRIRRGDAAEMATIEFVDEIKHESEDK------
305	GC_00000040	pan_Saccharibacteria_Core_Genes	CP040004_1_Candidatus_Saccharibacteria_bacterium_oral_taxon_957_strain_BB001_chromosome_complete_genome	378	7	7	1	1	0.833333	0.91473	0.872136					COG0091	Ribosome 50S subunit	J	Translation, ribosomal structure and biogenesis	COG0091	Ribosomal protein L22 (RplV) (PDB:1VS6)	K02890	large subunit ribosomal protein L22	MADTTYTVRAYAKGVDQTPRKVSLVAALVRGRTVADALVILEHVPKRAALPVKKAIDSAKANAINNHGLDAKSLVITTLSVTTGTRLRRFKPASRGRALPFQKKTSNILVEVTGTEKPKKAPAKKPETKAKTETKPAKPAAKKAAETTAKKEEK
306	GC_00000040	pan_Saccharibacteria_Core_Genes	CP040008_1_Candidatus_Saccharibacteria_bacterium_oral_taxon_955_strain_PM004_chromosome_complete_genome	416	7	7	1	1	0.833333	0.91473	0.872136					COG0091	Ribosome 50S subunit	J	Translation, ribosomal structure and biogenesis	COG0091	Ribosomal protein L22 (RplV) (PDB:1VS6)	K02890	large subunit ribosomal protein L22	MADEIYTVRAMIKGVDQTPRKLSLVASLVRGRSVADASVILDHTPKRAALAIKKAIMSASANATNNHGLDSKSLAISTLSVTAGPRLRRYKPASRGRALPFAKKSSHILVEVTGTLKQVKKPAAK---KAEAAEKP------------AKKEEK
307	GC_00000040	pan_Saccharibacteria_Core_Genes	CP040011_1_TM7_phylum_sp__oral_taxon_952_strain_TM7x_chromosome_complete_genome	364	7	7	1	1	0.833333	0.91473	0.872136					COG0091	Ribosome 50S subunit	J	Translation, ribosomal structure and biogenesis	COG0091	Ribosomal protein L22 (RplV) (PDB:1VS6)	K02890	large subunit ribosomal protein L22	MADTTYTVRAYAKGVDQTPRKVSLVAALVRGRTVADALVILEHVPKRAALPVKKAIDSAKANAINNHGLDAKSLVITTLSVTTGTRLRRFKPASKGRALPFQKKTSNILVEVTGTEKPKKAPAKKPETKAKAETKPAKPAAKKAAETTAKKEEK
308	GC_00000040	pan_Saccharibacteria_Core_Genes	CP058260_1_Candidatus_Saccharibacteria_bacterium_oral_taxon_488_strain_HB001_chromosome_complete_genome	449	7	7	1	1	0.833333	0.91473	0.872136					COG0091	Ribosome 50S subunit	J	Translation, ribosomal structure and biogenesis	COG0091	Ribosomal protein L22 (RplV) (PDB:1VS6)	K02890	large subunit ribosomal protein L22	MADTTYTVRAYAKGVDQTPRKVSLVAALVRGRTVADALVILEHVPKRAAMPVKKAIDSAKANAINNHGLDAKSLVITTLSVTTGTRLRRFKPASRGRALPFQKKTSNILVEVTGVEKPKKAPAKKAETKAKAETKPAKPAAKKAAKTTAKKEEK
309	GC_00000040	pan_Saccharibacteria_Core_Genes	GCA_015257795_2_ASM1525779v2_JB001_complete_genome	334	7	7	1	1	0.833333	0.91473	0.872136					COG0091	Ribosome 50S subunit	J	Translation, ribosomal structure and biogenesis	COG0091	Ribosomal protein L22 (RplV) (PDB:1VS6)	K02890	large subunit ribosomal protein L22	MANV--TTRAYIKGIGQAPRKVSIVASLVRGRTVADALVILDHTPRRSALAVKKAIQSAAANAKNNDNADPKTLVITTLSVTAGSRLKRFKPHMRGMALPFQKKTSNILVEVSGVVKEKKAPAKKAEVKKTTAK--------------AEKESK
310	GC_00000040	pan_Saccharibacteria_Core_Genes	JB002_complete_genome	313	7	7	1	1	0.833333	0.91473	0.872136					COG0091	Ribosome 50S subunit	J	Translation, ribosomal structure and biogenesis	COG0091	Ribosomal protein L22 (RplV) (PDB:1VS6)	K02890	large subunit ribosomal protein L22	MANV--TTRAYIKGIGQTPRKVSIVASLVRGRTVADALVILDHTPRRSALAVKKAIQSAAANAKNNDNADPKTLVITTLSVTAGSRLKRFKPHMRGMALPFQKKTSNILVEVSGVVKEKKAPAKKAEVKKTTAK--------------AEKESK
311	GC_00000040	pan_Saccharibacteria_Core_Genes	JB003_complete_genome	334	7	7	1	1	0.833333	0.91473	0.872136					COG0091	Ribosome 50S subunit	J	Translation, ribosomal structure and biogenesis	COG0091	Ribosomal protein L22 (RplV) (PDB:1VS6)	K02890	large subunit ribosomal protein L22	MANV--TTRAYIKGIGQAPRKVSIVASLVRGRTVADALVILDHTPRRSALAVKKAIQSAAANAKNNDNADPKTLVITTLSVTAGSRLKRFKPHMRGMALPFQKKTSNILVEVSGVVKEKKAPAKKAEVKKTTAK--------------AEKESK
312	GC_00000041	pan_Saccharibacteria_Core_Genes	CP040004_1_Candidatus_Saccharibacteria_bacterium_oral_taxon_957_strain_BB001_chromosome_complete_genome	648	7	7	1	1	0.777368	0.97642	0.865598							M	Cell wall/membrane/envelope biogenesis	COG0728	Lipid II flippase MurJ/MviN (peptidoglycan biosynthesis) (MurJ) (PDB:5T77) (PUBMED:25013077)	K03980	putative peptidoglycan lipid II flippase	---MGRVRQAVTKVNQRLTVKLAASLLAGSMLLSSLLGFWRDRLLNAAYMPNKEAGLAGYVVGLDAYTAAFMVPDFMFAILVSGALSVTFIPVFNERWTKGNKQSAWQISSSMINFMALTTLAASVLIIIFADPLMRYFIAPGMSESGHALAVSMMRVIAVNPFIFAIAAVIASIQQAVGRFTFYALAPMIYNIGIIIGTVWFTNGINIFGWQIFEGGIMGVALGVVLGSVMQLIVSAVGLVGLGFDYEFKLHWRNRGFRKVLSLLPARSVDQGMDYAVSLVEVNLASRLGDGVIRAYQQALTLHMMPINLIGVAVSNAAFPQLTEHLGNNRQDLFQKDLRQLLRVIIWMALPVSVITFFTRGYVVHFIRNTGDPMMAGILGCLVVAILFRTIYHMAAR…
313	GC_00000041	pan_Saccharibacteria_Core_Genes	CP040008_1_Candidatus_Saccharibacteria_bacterium_oral_taxon_955_strain_PM004_chromosome_complete_genome	751	7	7	1	1	0.777368	0.97642	0.865598							M	Cell wall/membrane/envelope biogenesis	COG0728	Lipid II flippase MurJ/MviN (peptidoglycan biosynthesis) (MurJ) (PDB:5T77) (PUBMED:25013077)	K03980	putative peptidoglycan lipid II flippase	MAKHSRVRSVVALANSKLSVQWAALLLSGSTMISSLLGIYRDRLLNGLYLDN-------YPAGIDAYTAAFMIPDFMYFILVSGALSVSFIPVFNQRLASGNKKSAWELSSSLVNFMAIVTLIASVLIIIFADPLVRCIVGPGLDEQGRSLAISMMRIIAVNPFLFAVATVISSMQQAVGRFTFLALAPTIYNVGIIIGAKFFTGGINICGWQVFDGGIMGVALGVVLGAMLQLIVSSIGLVGLGFDYQMKINWKNKGFRAVLRLLPPRSLDQGIDYINGIVEMNLASRMGDGVMRAYQQASSLSLMPVSLVGVAISNAAFPRMTERLADGRVDLFKQELRQVLRWIIWLAVPIGVVTFFARGYIVNFIKNGGNALIAGLLGALVLSILFRTIYHIAAR…
314	GC_00000041	pan_Saccharibacteria_Core_Genes	CP040011_1_TM7_phylum_sp__oral_taxon_952_strain_TM7x_chromosome_complete_genome	604	7	7	1	1	0.777368	0.97642	0.865598							M	Cell wall/membrane/envelope biogenesis	COG0728	Lipid II flippase MurJ/MviN (peptidoglycan biosynthesis) (MurJ) (PDB:5T77) (PUBMED:25013077)	K03980	putative peptidoglycan lipid II flippase	---MGRVRRTVDKINQRLTVKLAATILAGSTLLSSLLGFFRDRLLNSAYMPSENGALAGYPVGLDAYTAAFMVPDFMFAVLVSGALSVTFIPVFNERWVKGNKQSAWQISSSMINFMALVTMVASVLIIIFADPLMKYLIAPGLSESGHALAVSMMRVIAVNPFIFAIASVIASIQQAVGRFMFCALAPMIYNVGIIIGTVWFTNGINLFGWQIFDGGIMGVALGVVLGSFLQLIVSAVGLAGLGFDYNFKIYWRNRGFRKVLSLLPARSVDQGMDYVVSLVEVNLASRLADGTVRAYQQALTLHLMPINLIGVAISNAAFPKLTEHLGEGRDDLFQKDLRSLLRIIFWMALPVAVVIFFTRGYVVHFIRNGGNQLIAGILGCLVVAILFRTIYHMAAR…
315	GC_00000041	pan_Saccharibacteria_Core_Genes	CP058260_1_Candidatus_Saccharibacteria_bacterium_oral_taxon_488_strain_HB001_chromosome_complete_genome	742	7	7	1	1	0.777368	0.97642	0.865598							M	Cell wall/membrane/envelope biogenesis	COG0728	Lipid II flippase MurJ/MviN (peptidoglycan biosynthesis) (MurJ) (PDB:5T77) (PUBMED:25013077)	K03980	putative peptidoglycan lipid II flippase	---MGRVRNVVNKINQRLTVKLAATILASSMLLSSLLGLLRDRFLNAAYFPNEKAHLAGYPVGLDAYTAAFMVPDFMFAILVSGALSVTFIPVFNERWVKGNKQSAWQISSSMINLMALVTLVTSVLIIIFADPLMKYLIAPGLSEAGHALAVSMMRVIAVNPLIFAVAAVIASIQQAVGRFTFYALAPMLYNVGIIIGTLWFTNGINLFGWQIFDGGIMGVALGVVLGSVLQLIVSAVGLIGLGFDYDFKIYWRNRGFRKVLSLLPARSIDQGMDYVVSLAEVNLASRMGDGIIRRYNQALTLHMMPINLIGVAISNAAFPQLTERLASERPDLFRRDLRSFLRTVIWMIIPICVVTFFARGYVVHFINNNGDPVMANILGCLVMAILFRTVYHMVAR…
316	GC_00000041	pan_Saccharibacteria_Core_Genes	GCA_015257795_2_ASM1525779v2_JB001_complete_genome	628	7	7	1	1	0.777368	0.97642	0.865598							M	Cell wall/membrane/envelope biogenesis	COG0728	Lipid II flippase MurJ/MviN (peptidoglycan biosynthesis) (MurJ) (PDB:5T77) (PUBMED:25013077)	K03980	putative peptidoglycan lipid II flippase	--MKSKVRSIVSKANSRLTVKFAAIILASSTLLSSLLGFLRDRLLNSYYLDS-------YPDGIDAYTVAFTIPDFMFFILVSGALSVTFIPVFNQRMANRNKKSAWELSTSVLNLLALLTLITSVLIIIFAEPLVKYIVGPGLSESSRSLAISMMRVIAINPFLFAIATVLTSIQQAIGRFTFSALAPAIYNIGIIIGTVFFTNGINIFGVQVFEGGIMGVAIGVAFGSVLQLLIAAIGLIGVDFKYQFRIFWRNRGFQQVMKLLPTRSMDQGLDYVNSIVETNMASRMGSGTVRAYSQSLTLQMMPVNLIGVAISTAFFPNLTERLAIGRKDLFRKDLQAALRMIIFLALPVSVLFFFLRGYIVSFIKNGGDDLIAGLLGVLVLSIFARSIYHIAAR…
317	GC_00000041	pan_Saccharibacteria_Core_Genes	JB002_complete_genome	599	7	7	1	1	0.777368	0.97642	0.865598							M	Cell wall/membrane/envelope biogenesis	COG0728	Lipid II flippase MurJ/MviN (peptidoglycan biosynthesis) (MurJ) (PDB:5T77) (PUBMED:25013077)	K03980	putative peptidoglycan lipid II flippase	--MKSKVRSIVSKANSRLTVKFAAIVLASSTLLSSLLGFLRDRLLNSYYLDS-------YPDGIDAYTVAFTIPDFMFFILVSGALSVTFIPVFNQRMANRNKKSAWELSSSVLNLLALLTLVTSVLIIIFAEPLVKYIVGPGLSESSRSLAISMMRVIAINPFLFAIATVLTSVQQAIGRFTFSALAPAIYNIGIIIGTVFFTNGINIFGIQIFEGGIMGVAIGVAFGSVLQLLIAAAGLIGVDFKYQFRIFWKNRGFQQVMKLLPTRSMDQGLDYVNSIVETNMASRMGSGTVRAYSQSLTLQMMPVNLIGVAISTAFFPNLTERLAIGRKDLFRKDLQSALRMIIFLALPVSVLFFFLRGYIVSFIKNGGDDLIAGLLGVLVLSIFARSIYHIAAR…
318	GC_00000041	pan_Saccharibacteria_Core_Genes	JB003_complete_genome	626	7	7	1	1	0.777368	0.97642	0.865598							M	Cell wall/membrane/envelope biogenesis	COG0728	Lipid II flippase MurJ/MviN (peptidoglycan biosynthesis) (MurJ) (PDB:5T77) (PUBMED:25013077)	K03980	putative peptidoglycan lipid II flippase	--MKSKVRSIVSKANSRLTVKFAAIILASSTLLSSLLGFLRDRLLNSYYLDS-------YPDGIDAYTVAFTIPDFMFFILVSGALSVTFIPVFNQRMANRNKKSAWELSTSVLNLLALLTLITSVLIIIFAEPLVKYIVGPGLSESSRSLAISMMRVIAINPFLFAIATVLTSIQQAIGRFTFSALAPAIYNIGIIIGTVFFTNGINIFGVQVFEGGIMGVAIGVAFGSVLQLLIAAIGLIGVDFKYQFRIFWRNRGFQQVMKLLPTRSMDQGLDYVNSIVETNMASRMGSGTVRAYSQSLTLQMMPVNLIGVAISTAFFPNLTERLAIGRKDLFRKDLQAALRMIIFLALPVSVLFFFLRGYIVSFIKNGGDDLIAGLLGVLVLSIFARSIYHIAAR…
319	GC_00000042	pan_Saccharibacteria_Core_Genes	CP040004_1_Candidatus_Saccharibacteria_bacterium_oral_taxon_957_strain_BB001_chromosome_complete_genome	76	7	7	1	1	0.834774	0.992112	0.906668							J	Translation, ribosomal structure and biogenesis	COG0012	Ribosome-binding ATPase YchF, GTP1/OBG family (GTP1) (PDB:2DWQ) (PUBMED:21527254)	K06942	ribosome-binding ATPase	MGLSIGIVGLPNVGKSTTFNALTNNDILAANYPFATIEPNTGIVPVPDERLEVLAKLYGSEKILPATVTFVDIAGLVAGASKGEGLGNKFLANIRQCDAIVHVVRAFENTAILRHDEAPVNPKADIEIINTELILADIQTIENRLPRLQKEAKARPAAREEVAYLQTLLEQLQSGTPLSSIADLNTELIQDLHLLTAKPVIYAFNVDESGLTDTALQSELTSLVAPAKALFLSAKLEEELKGLSPTEAAELLESYGVTETGLMQLIHAAYDTLGLQSYLTAGPKEVRAWTIHKGWTAPQAAGVIHTDFERGFIAAQVVDYHDLVSAGSEAAARAAGKIRTEGKTYVMQPDDVVEFRFNV--
320	GC_00000042	pan_Saccharibacteria_Core_Genes	CP040008_1_Candidatus_Saccharibacteria_bacterium_oral_taxon_955_strain_PM004_chromosome_complete_genome	88	7	7	1	1	0.834774	0.992112	0.906668							J	Translation, ribosomal structure and biogenesis	COG0012	Ribosome-binding ATPase YchF, GTP1/OBG family (GTP1) (PDB:2DWQ) (PUBMED:21527254)	K06942	ribosome-binding ATPase	MSLSIGIVGLPNVGKSTLFNALTHNDILAANYPFATIEPNTGIVPVPDERLSVLAKMFSSEKITPATVTFVDIAGLVAGASQGEGLGNKFLANIRQCDAIIHIVRAFESDDIV-HVENNIDPKRDIEIINTELILADLQTIETRLAKLQKEAKANPKAKLALESLSELKQDLESGTPVNLSKKVVHEYIADLHLLTAKPVIYVFNVNEETLVNEERKRELKTLANESHALFICAQLEDELKGLNPSDAMELLESYDIDEPGLTQMIHAAYDILGLQSYLTAGQKEVRAWTIRKGATAPQAAGVIHTDFERGFIAAQVVDYYDLVTAGSESAAKAAGKVRTEGKDYVMQPNDVVEFRFNVSK
321	GC_00000042	pan_Saccharibacteria_Core_Genes	CP040011_1_TM7_phylum_sp__oral_taxon_952_strain_TM7x_chromosome_complete_genome	74	7	7	1	1	0.834774	0.992112	0.906668							J	Translation, ribosomal structure and biogenesis	COG0012	Ribosome-binding ATPase YchF, GTP1/OBG family (GTP1) (PDB:2DWQ) (PUBMED:21527254)	K06942	ribosome-binding ATPase	MSLSIGIVGLPNVGKSTLFNALTNNDILAANYPFATIEPNTGIVPVPDSRLQALAELYHTQKIIPATVTFVDIAGLVAGASKGEGLGNKFLHNIRECNAIIHVVRAFENSKILRHDEAPIDPKKDIGIINTELILADLQTIEKRLPQLQKEAKASPEARQKVAYLQSLADNLQSGTPISALAGVDFEAIADLHLLTAKPVIYAFNVDEEGLNNSALKGKLKELVHPSKTVFVCAKLEEELKGLSEDDAKELLESYGVQETGLVKLIHAAYDTLGLQSYLTAGEKEVRAWTIHKGWTAPQAAGVIHSDFERGFIAAQIVDFNDLITAGSEVKAREAGKIRTEGKTYIMQPNDVVEFRFNV--
322	GC_00000042	pan_Saccharibacteria_Core_Genes	CP058260_1_Candidatus_Saccharibacteria_bacterium_oral_taxon_488_strain_HB001_chromosome_complete_genome	99	7	7	1	1	0.834774	0.992112	0.906668							J	Translation, ribosomal structure and biogenesis	COG0012	Ribosome-binding ATPase YchF, GTP1/OBG family (GTP1) (PDB:2DWQ) (PUBMED:21527254)	K06942	ribosome-binding ATPase	MSLSIGIVGLPNVGKSTIFNALTNNNILAANYPFATIEPNTGIVPVPDERLDVLAKLYDTQKIIPATVTFVDIAGLVAGASKGEGLGNKFLHNIRECDAIIHIVRAFENSDILRHDNTPINPQADIDIINTELILADIQTIEHRLPRLQKEAKAKPEARRAATYLETLLTSLNSGAPIASIENIKYDIINDLHLLTAKPIIYTFNVDEAGLGDHALQEKLAKLVAPARVLFICAKLEEELRELSNNDALELLDSYGASETGLSQLIHAAYDTLGLQSYLTAGQKEVRAWTIHKGWTAPQAAGVIHSDFERGFIAAQVISYHDLVAAGSEAKAREAGKIRTEGKNYIMQPNDVVEFRFNV--
323	GC_00000042	pan_Saccharibacteria_Core_Genes	GCA_015257795_2_ASM1525779v2_JB001_complete_genome	66	7	7	1	1	0.834774	0.992112	0.906668							J	Translation, ribosomal structure and biogenesis	COG0012	Ribosome-binding ATPase YchF, GTP1/OBG family (GTP1) (PDB:2DWQ) (PUBMED:21527254)	K06942	ribosome-binding ATPase	MSLSIGIVGLPNVGKSTLFNALTNNDILAANYPFATIEPNTGIVPVPDTRLNKLAEIYGSQKIIPATVTFVDIAGLVAGASKGEGLGNKFLANIRQCDAIVHIVRAFVNNDIV-HVSNEVNPKNDIEVINTELILADIQTIENRLPKLQKEAKAKPALRKQADYLNKLLEQLQSGNVLSSIKDLDLEAIADLHLLTAKPVIYAFNVDENTLVDNAKKSELAKMVLPAKSIFVCAKLEEELKGLDENDAKDLLESYGVKETGLNQMIHAAYDTLGLQSYMTAGPKEVHAWTIKKGWTAPQAAGVIHTDFERGFIAAQVVDYNDLVECGSELEAKNHGKIRTEGKDYVMSPNDVVEFRFNV--
324	GC_00000042	pan_Saccharibacteria_Core_Genes	JB002_complete_genome	67	7	7	1	1	0.834774	0.992112	0.906668							J	Translation, ribosomal structure and biogenesis	COG0012	Ribosome-binding ATPase YchF, GTP1/OBG family (GTP1) (PDB:2DWQ) (PUBMED:21527254)	K06942	ribosome-binding ATPase	MSLSIGIVGLPNVGKSTLFNALTNNDILAANYPFATIEPNTGIVPVPDSRLNKLAEIYGSQKIIPATVTFVDIAGLVSGASKGEGLGNKFLANIRQCDAIVHIVRAFVNNDIV-HVSNEVNPKNDIEVINTELILADIQTIENRLPKLQKEAKAKPALRKQAEYLNKLVEQLQAGVLLSSIEDLDYEAIQDLHLLTAKPVIYAFNVDENTLTDGAKKEELSKIVLPAKSIFVCAKLEEELKGLSEEDSKDLLESYGVQETGLNQMVHAAYDTLGLQSYMTAGPKEVHAWTIKKGWTAPQAAGVIHTDFERGFIAAQVIDFNDLIEAGSELEAKNRGKIRTEGKEYIMSPNDVVEFRFNV--
325	GC_00000042	pan_Saccharibacteria_Core_Genes	JB003_complete_genome	66	7	7	1	1	0.834774	0.992112	0.906668							J	Translation, ribosomal structure and biogenesis	COG0012	Ribosome-binding ATPase YchF, GTP1/OBG family (GTP1) (PDB:2DWQ) (PUBMED:21527254)	K06942	ribosome-binding ATPase	MSLSIGIVGLPNVGKSTLFNALTNNDILAANYPFATIEPNTGIVPVPDTRLNKLAEIYGSQKIIPATVTFVDIAGLVAGASKGEGLGNKFLANIRQCDAIVHIVRAFVNNDIV-HVSNEVNPKNDIEVINTELILADIQTIENRLPKLQKEAKAKPALRKQADYLNKLLEQLQSGNVLSSIKDLDLEAIADLHLLTAKPVIYAFNVDENTLVDNAKKSELAKMVLPAKSIFVCAKLEEELKGLDENDAKDLLESYGVKETGLNQMIHAAYDTLGLQSYMTAGPKEVHAWTIKKGWTAPQAAGVIHTDFERGFIAAQVVDYNDLVECGSELEAKNHGKIRTEGKDYVMSPNDVVEFRFNV--
326	GC_00000043	pan_Saccharibacteria_Core_Genes	CP040004_1_Candidatus_Saccharibacteria_bacterium_oral_taxon_957_strain_BB001_chromosome_complete_genome	582	7	7	1	1	0.76468	0.92801	0.838465	M00001|M00002|M00049|M00050	Glycolysis (Embden-Meyerhof pathway), glucose => pyruvate|Glycolysis, core module involving three-carbon compounds|Adenine ribonucleotide biosynthesis, IMP => ADP,ATP|Guanine ribonucleotide biosynthesis IMP => GDP,GTP	M00001|M00002|M00049|M00050	Pathway modules; Carbohydrate metabolism; Central carbohydrate metabolism|Pathway modules; Carbohydrate metabolism; Central carbohydrate metabolism|Pathway modules; Nucleotide metabolism; Purine metabolism|Pathway modules; Nucleotide metabolism; Purine metabolism	COG0469	Glycolysis	G	Carbohydrate transport and metabolism	COG0469	Pyruvate kinase (PykF) (PDB:6QXL)	K00873	pyruvate kinase [EC:2.7.1.40]	-----------------------------------MSKPIFKRTKILATIGPATMSQEKVSELMAAGANGFRLNFSHGSYEERTQQIEWIRTASREQDKPVAILQDLQGPKIRLGILKDNMLEVKTGDMLVLDSEIAEHDGSFNLPVQYNLASKMKVGEPLYMFDGKIRSIVREIVSETAIKVEIQNDGFLMSRKGLNLPDTDFGGDILTQKDLEDIEWGASRDFDYVSLSFVQSASDIVDLRQRLLTFGSEAQIIAKIETKSAISPENLEKIVQLSDGVMVARGDLAVEAGAEIVPVVQRRVITLCRKHGKMVIVATQMMGSMVDNPEPSRAEVSDVANAVIQGADVVMLSDETANGKYPIEAVESMRKTILYTQEHSDVMPVAKSESRQKNDAV--I…
327	GC_00000043	pan_Saccharibacteria_Core_Genes	CP040008_1_Candidatus_Saccharibacteria_bacterium_oral_taxon_955_strain_PM004_chromosome_complete_genome	632	7	7	1	1	0.76468	0.92801	0.838465	M00001|M00002|M00049|M00050	Glycolysis (Embden-Meyerhof pathway), glucose => pyruvate|Glycolysis, core module involving three-carbon compounds|Adenine ribonucleotide biosynthesis, IMP => ADP,ATP|Guanine ribonucleotide biosynthesis IMP => GDP,GTP	M00001|M00002|M00049|M00050	Pathway modules; Carbohydrate metabolism; Central carbohydrate metabolism|Pathway modules; Carbohydrate metabolism; Central carbohydrate metabolism|Pathway modules; Nucleotide metabolism; Purine metabolism|Pathway modules; Nucleotide metabolism; Purine metabolism	COG0469	Glycolysis	G	Carbohydrate transport and metabolism	COG0469	Pyruvate kinase (PykF) (PDB:6QXL)	K00873	pyruvate kinase [EC:2.7.1.40]	------------------------------MVHFVTMNTIFKRTKILATLGPSTSTPEKIKQLMQAGANGFRLNFSHGAYEERLEQVKWIREASAELNRPVAILQDLQGPKIRLGAIKDNHFDVKKGDEIVLDYALKEHDGNATLPVQYNLADKVKVDEPVYIFDGKIKTTMIERVSDTAIKLRVENDGFLMSKKGLNLPDTDFGGDILTEKDLRDIEFGAGQDYDYVALSFVQSEDDINNLRQIMLSHGSTAQIIAKVETKTAIKPETLEAIVKASDGVMVARGDLAVETGAEIVPIIQRQIIALCRKYGKLSIVATQMMASMVDAPEPTRAEVSDVATAVIIGADTVMLSDETANGNYPVEAVSAMRKTIVYVQDNWPVTLGDEHVVTPEEMRRNAI…
328	GC_00000043	pan_Saccharibacteria_Core_Genes	CP040011_1_TM7_phylum_sp__oral_taxon_952_strain_TM7x_chromosome_complete_genome	541	7	7	1	1	0.76468	0.92801	0.838465	M00001|M00002|M00049|M00050	Glycolysis (Embden-Meyerhof pathway), glucose => pyruvate|Glycolysis, core module involving three-carbon compounds|Adenine ribonucleotide biosynthesis, IMP => ADP,ATP|Guanine ribonucleotide biosynthesis IMP => GDP,GTP	M00001|M00002|M00049|M00050	Pathway modules; Carbohydrate metabolism; Central carbohydrate metabolism|Pathway modules; Carbohydrate metabolism; Central carbohydrate metabolism|Pathway modules; Nucleotide metabolism; Purine metabolism|Pathway modules; Nucleotide metabolism; Purine metabolism	COG0469	Glycolysis	G	Carbohydrate transport and metabolism	COG0469	Pyruvate kinase (PykF) (PDB:6QXL)	K00873	pyruvate kinase [EC:2.7.1.40]	MNYRLSSDFLFVDFLAMHECAKHFTSPLFRDIILKMSENIFKRTKILATIGPATFSQEKVYQLLDAGVNGIRMNFSHGANEERIEQINWVRTASEQLGKPVAILQDLQGPKIRLGVLKDNMLNVKAGDMLFLDSEITEHDGSFNLPVQYNLAEKMKVDEPLYMFDGKIKTIVREIVSPTAIRVEVQNDGFLMSRKGLNLPDTDFGGDILTPKDIADLEWAAGQDFDYVALSFVQKADDIIDLRRRLVELGSTADIIAKIETKSAVEPENLEEIVKASDGVMVARGDLAVEAGAEIVPVMQRRIIALCRKYCKLVIVATQMMGSMVDNPEPSRAEVSDVANAVIQGADVVMLSDETANGKYPIETVQAMRKTIIYTQEHSEVMLVEKAEMREKTDAI--L…
329	GC_00000043	pan_Saccharibacteria_Core_Genes	CP058260_1_Candidatus_Saccharibacteria_bacterium_oral_taxon_488_strain_HB001_chromosome_complete_genome	566	7	7	1	1	0.76468	0.92801	0.838465	M00001|M00002|M00049|M00050	Glycolysis (Embden-Meyerhof pathway), glucose => pyruvate|Glycolysis, core module involving three-carbon compounds|Adenine ribonucleotide biosynthesis, IMP => ADP,ATP|Guanine ribonucleotide biosynthesis IMP => GDP,GTP	M00001|M00002|M00049|M00050	Pathway modules; Carbohydrate metabolism; Central carbohydrate metabolism|Pathway modules; Carbohydrate metabolism; Central carbohydrate metabolism|Pathway modules; Nucleotide metabolism; Purine metabolism|Pathway modules; Nucleotide metabolism; Purine metabolism	COG0469	Glycolysis	G	Carbohydrate transport and metabolism	COG0469	Pyruvate kinase (PykF) (PDB:6QXL)	K00873	pyruvate kinase [EC:2.7.1.40]	-----------------------------------MSNTIFKRTKILATVGPATMSQDKISQLMQAGVNGFRLNFSHGSYDERREQIDWIRTASHEQGKPVAILQDLQGPKIRLGVLKDNMLTVRAGDMLTLDSSITEHDGSFNLPVQYNLAEKMKVGEPLYMFDGKIKSIVREIAGPTAIKVEVQNDGFLMSRKGLNLPDTDFGGDILTPKDIADIEWAANQDFDYVALSFVQTEDDIIDLRSRLTALGSDAYIIAKIETKSAISDEHLEEIVKASDGIMVARGDLAVEAGAEIVPVIQRRIIALCRKYSKLSIVATQMMGSMVDNPEPSRAEVSDVANAVIQGADTVMLSDETANGKYPIETVQAMRRTIMYTQEHSDVMAVESGEKRRKHDAL--L…
330	GC_00000043	pan_Saccharibacteria_Core_Genes	GCA_015257795_2_ASM1525779v2_JB001_complete_genome	538	7	7	1	1	0.76468	0.92801	0.838465	M00001|M00002|M00049|M00050	Glycolysis (Embden-Meyerhof pathway), glucose => pyruvate|Glycolysis, core module involving three-carbon compounds|Adenine ribonucleotide biosynthesis, IMP => ADP,ATP|Guanine ribonucleotide biosynthesis IMP => GDP,GTP	M00001|M00002|M00049|M00050	Pathway modules; Carbohydrate metabolism; Central carbohydrate metabolism|Pathway modules; Carbohydrate metabolism; Central carbohydrate metabolism|Pathway modules; Nucleotide metabolism; Purine metabolism|Pathway modules; Nucleotide metabolism; Purine metabolism	COG0469	Glycolysis	G	Carbohydrate transport and metabolism	COG0469	Pyruvate kinase (PykF) (PDB:6QXL)	K00873	pyruvate kinase [EC:2.7.1.40]	-----------------------------------MENNVYKRTKILATIGPASDSPEMIEKLINAGINGARLNFSHGSYGEHAAKIKAVREISEKLGREVAILQDLQGPKIRLGDIVDNRFDVVEGDELVLDYAIQQHDGSANLPVQYNLAEKVKIGEPVYIFDGKVRTEVIDIPSNTAIKLRVLNKGTLMSRKGLNLPDTDFGGDVITEKDMRDLEFGATQDIDYVAMSFVQTAEDIENVRQLLVSHNSEAQVIAKIETKKAVSDEELEKIVLAADGVMIARGDMAYEVAPEVVPIIQRKAVALCRKHGKISIVATQTMGSMVDNPQPSRAEVSDVANAVIQGADVVMLSDESATGKYPEETVKAMRDVIMYTQEHAAVSPIDDIVERGEDEALNAI…
331	GC_00000043	pan_Saccharibacteria_Core_Genes	JB002_complete_genome	521	7	7	1	1	0.76468	0.92801	0.838465	M00001|M00002|M00049|M00050	Glycolysis (Embden-Meyerhof pathway), glucose => pyruvate|Glycolysis, core module involving three-carbon compounds|Adenine ribonucleotide biosynthesis, IMP => ADP,ATP|Guanine ribonucleotide biosynthesis IMP => GDP,GTP	M00001|M00002|M00049|M00050	Pathway modules; Carbohydrate metabolism; Central carbohydrate metabolism|Pathway modules; Carbohydrate metabolism; Central carbohydrate metabolism|Pathway modules; Nucleotide metabolism; Purine metabolism|Pathway modules; Nucleotide metabolism; Purine metabolism	COG0469	Glycolysis	G	Carbohydrate transport and metabolism	COG0469	Pyruvate kinase (PykF) (PDB:6QXL)	K00873	pyruvate kinase [EC:2.7.1.40]	-----------------------------------MENNVYKRTKILATIGPASDSPEMIEKLINAGINGARLNFSHGSYEEHAAKIKAVREISKKLGREIAILQDLQGPKIRLGDIVDNRFEVNEGDELVLDYAIQQHDGSANLPVQYNLAEKVKVGEPVYIFDGKVRTEVIEVPSNTAIKLRVLNKGTLMSRKGLNLPDTDFGGDVITEKDMRDLEFGATQDIDYVAMSFVQTAEDIENVRQLLASNNSEAQVIAKIETKKAVSDEELEKIVLAADGVMIARGDMAYEVAPEVVPIIQRKAVALCRKHGKISIVATQTMGSMVDNPQPSRAEVSDVANAVIQGADVVMLSDESATGKYPEETVKAMRDVIMYTQEHAAVSPIDDIVERGEDEALNAI…
332	GC_00000043	pan_Saccharibacteria_Core_Genes	JB003_complete_genome	537	7	7	1	1	0.76468	0.92801	0.838465	M00001|M00002|M00049|M00050	Glycolysis (Embden-Meyerhof pathway), glucose => pyruvate|Glycolysis, core module involving three-carbon compounds|Adenine ribonucleotide biosynthesis, IMP => ADP,ATP|Guanine ribonucleotide biosynthesis IMP => GDP,GTP	M00001|M00002|M00049|M00050	Pathway modules; Carbohydrate metabolism; Central carbohydrate metabolism|Pathway modules; Carbohydrate metabolism; Central carbohydrate metabolism|Pathway modules; Nucleotide metabolism; Purine metabolism|Pathway modules; Nucleotide metabolism; Purine metabolism	COG0469	Glycolysis	G	Carbohydrate transport and metabolism	COG0469	Pyruvate kinase (PykF) (PDB:6QXL)	K00873	pyruvate kinase [EC:2.7.1.40]	-----------------------------------MENNVYKRTKILATIGPASDSPEMIEKLINAGINGARLNFSHGSYGEHAAKIKAVREISEKLGREVAILQDLQGPKIRLGDIVDNRFDVVEGDELVLDYAIQQHDGSANLPVQYNLAEKVKIGEPVYIFDGKVRTEVIDIPSNTAIKLRVLNKGTLMSRKGLNLPDTDFGGDVITEKDMRDLEFGATQDIDYVAMSFVQTAEDIENVRQLLVSHNSEAQVIAKIETKKAVSDEELEKIVLAADGVMIARGDMAYEVAPEVVPIIQRKAVALCRKHGKISIVATQTMGSMVDNPQPSRAEVSDVANAVIQGADVVMLSDESATGKYPEETVKAMRDVIMYTQEHAAVSPIDDIVERGEDEALNAI…
333	GC_00000044	pan_Saccharibacteria_Core_Genes	CP040004_1_Candidatus_Saccharibacteria_bacterium_oral_taxon_957_strain_BB001_chromosome_complete_genome	573	7	7	1	1	0.80375	0.975609	0.88138					COG0143	Aminoacyl-tRNA synthetases	J	Translation, ribosomal structure and biogenesis	COG0143	Methionyl-tRNA synthetase (MetG) (PDB:1A8H)	K01874	methionyl-tRNA synthetase [EC:6.1.1.10]	MGSMTKQHAYITTAIPYVNGLPHIGHAMDYMLADVWTRYQRQNGREVRFQTGVDEHGNKIAAKAASQNQTPQAYVDQMHGNFQNMIAELNISATDFIRTTDPHHVSAVQYIWQKLAAAGYIYKSTYEGWYCQGCEAFVTDKEAAENNGICPDHQSPYQRLSEENYYFKTSAFSENIRQAIESNKMKIVPEFRKKEFLELMKDGLKDVSISRPRKNLSWGVPVPGDDTQVMYVWLDALSNYITVIGYPDRPEEWQAFWPANVQVIGKDILRFHAGIWPAMLMALDLPLPKVLLVHGFINVGGAKMSKSLGNGVGPADIIPHYGVEAFRYYFLRHVPTQDDGDFTWEKFEAAYNGELGNDLGNLVQRVAKMVQSYQAGVIGDAPQAEHDMGPYRHFMESFA…
334	GC_00000044	pan_Saccharibacteria_Core_Genes	CP040008_1_Candidatus_Saccharibacteria_bacterium_oral_taxon_955_strain_PM004_chromosome_complete_genome	623	7	7	1	1	0.80375	0.975609	0.88138					COG0143	Aminoacyl-tRNA synthetases	J	Translation, ribosomal structure and biogenesis	COG0143	Methionyl-tRNA synthetase (MetG) (PDB:1A8H)	K01874	methionyl-tRNA synthetase [EC:6.1.1.10]	----MGKNLYITTAIPYVNGVPHIGHALDYTLADIWTRYQKQNGRDVRFQTGVDEHGNKIAAKAAEAGLSPKEYVDQMHGNFKTLISALGIECTDFIRTTDGHHVGAVQYIWQRLDKAGLIYKSNYEGWYCTGCENFVTDKEAAENNGTCPDHQKSYERLSEENYYFKASHFSTEVKEAIENNKLRITPEFRKREFLELIKDGLKDVSISRPRKNLSWGVSVPGDDSQVMYVWIDALSNYLTVVGYPDRE-EWRDFWPADVQVVGKDILRFHAGIWPAMLLGLGLPLPKSLLVHGFVTVGGAKMSKSLGNGVGPMEVIEQYGSDAFRYYFSRHVPTQEDGDFTWEKFENVYNNELGNDLGNLVQRVASMVKRYQSGVIGDAPQSEHDMGPYREAMRSLE…
335	GC_00000044	pan_Saccharibacteria_Core_Genes	CP040011_1_TM7_phylum_sp__oral_taxon_952_strain_TM7x_chromosome_complete_genome	530	7	7	1	1	0.80375	0.975609	0.88138					COG0143	Aminoacyl-tRNA synthetases	J	Translation, ribosomal structure and biogenesis	COG0143	Methionyl-tRNA synthetase (MetG) (PDB:1A8H)	K01874	methionyl-tRNA synthetase [EC:6.1.1.10]	---MTKQHAYITTAIPYVNGLPHIGHAMDYMLADVWARYQRQNGREVRFQTGVDEHGNKIAAKAASQNQTPQAYVDQMHVNFQNMIAELNISATDFIRTTDPHHVGAVQYIWQKLAAAGYIYKGTYEGWYCQGCEAFVTDKEAAENNGSCPDHQAPYQRLSEENYYFKTSAFSDKIRQAIESNKMKIVPEFRKKEFLELMKDGLKDVSISRPRKNLSWGVPVPGDDTQVMYVWLDALSNYITVIGYPDRPEEWQSFWPANVQVIGKDILRFHAGIWPAMLIALDLPLPKVLLVHGFINVGGAKMSKSLGNGVGPADIIPHYGVEAFRYYFLRHVPTQDDGDFTWEKFEAAYNGELGNDLGNLVQRVAKMVQSYQAGVIGDAPQAEHDMGPYRQAMEGFM…
336	GC_00000044	pan_Saccharibacteria_Core_Genes	CP058260_1_Candidatus_Saccharibacteria_bacterium_oral_taxon_488_strain_HB001_chromosome_complete_genome	551	7	7	1	1	0.80375	0.975609	0.88138					COG0143	Aminoacyl-tRNA synthetases	J	Translation, ribosomal structure and biogenesis	COG0143	Methionyl-tRNA synthetase (MetG) (PDB:1A8H)	K01874	methionyl-tRNA synthetase [EC:6.1.1.10]	---MTKQHAYITTAIPYVNGLPHIGHAMDYMLADVWARYQRQNGREVRFQTGVDEHGNKIAAKAASQNQTPQAYVDQMHGNFQNMIAELNISATDFIRTTDPHHVSAVQYIWQRLAAAGYIYKDTYEGWYCQGCEAFVTDKEATENNGICPDHQAPYQRLSEENYYFKTSAFSENIRQAIESNKMKIVPEFRKKEFLELMKDGLKDVSISRPRKNLSWGVPVPGDDTQVMYVWLDALSNYITVIGYPDRADEWQAFWPADVQVIGKDILRFHAGVWPAMLMALDLPLPKALLVHGFINVGGTKMSKSLGNGVGPADIIPHYGVEAFRYYFLRHVPTQDDGDFTWEKFEAAYNGELGNDLGNLVQRVAKMVQSYQAGVIGDAPQSEHDMGPYRANMEALN…
337	GC_00000044	pan_Saccharibacteria_Core_Genes	GCA_015257795_2_ASM1525779v2_JB001_complete_genome	235	7	7	1	1	0.80375	0.975609	0.88138					COG0143	Aminoacyl-tRNA synthetases	J	Translation, ribosomal structure and biogenesis	COG0143	Methionyl-tRNA synthetase (MetG) (PDB:1A8H)	K01874	methionyl-tRNA synthetase [EC:6.1.1.10]	---MTKKKLYITTAIPYANGAPHIGNALDYLIADIWSRYQRQQGNEVRFQVGTDEHGNKIAEKAAENGLTPQEYVDGTVQNFKNLMDKMKTTYTDFIRTTDSHHVGASQYIWMKLQP--YIYKNTYEGWYCTGCESFYTEKEVAESHGVCPNHQKPFERLSEENYYLRISEFTPKIIEAIESDRMKIVPEYRKKEFLNFLKGGLEDVSISRPKKNLTWGIPVPGDPEQIMYVWIDALANYLTVIGYPDIP-EWEDFWPANVQVIGKDILRFHAGIWPAMLLGLGLPLPKTLLVHGHISSNGIKMSKSIGNVVDPNEIIDNYGLDAFRYYFSRHIATQDDGDFTWEKFENAYNNELGNDLGNLASRVANMVKRYQSGVIGEIPRDEHDRHTYNNYMKGLE…
338	GC_00000044	pan_Saccharibacteria_Core_Genes	JB002_complete_genome	228	7	7	1	1	0.80375	0.975609	0.88138					COG0143	Aminoacyl-tRNA synthetases	J	Translation, ribosomal structure and biogenesis	COG0143	Methionyl-tRNA synthetase (MetG) (PDB:1A8H)	K01874	methionyl-tRNA synthetase [EC:6.1.1.10]	---MTKKKLYITTAIPYANGAPHIGNALDYLIADIWARYQRQQGNEVRFQVGTDEHGNKIAEKAAENGLTPQEYVDGTVQNFKNLMDKMKTTYTDFVRTTDLHHVGASQYIWMKLQP--YIYKNTYEGWYCTGCESFYTEKEVTEFHGVCPNHQKPFERLSEENYYLRISEFTPKIIEAIETDRMKIVPEYRKKEFLNFLKGGLEDVSISRPKKNLTWGVPVPGDPEQVMYVWIDALANYLTVIGYPDVA-GWQEFWPANVQVIGKDILRFHAGIWPAMLLGLDLALPKTLLVHGHISSNGVKMSKSIGNVVDPNEIINNYGLDAFRYYFSRHVATQDDGDFTWEKFENAYNNELGNDLGNLASRVANMVKRYQSGVVGEIPSDEHDRHTYNEYMKSLE…
339	GC_00000044	pan_Saccharibacteria_Core_Genes	JB003_complete_genome	235	7	7	1	1	0.80375	0.975609	0.88138					COG0143	Aminoacyl-tRNA synthetases	J	Translation, ribosomal structure and biogenesis	COG0143	Methionyl-tRNA synthetase (MetG) (PDB:1A8H)	K01874	methionyl-tRNA synthetase [EC:6.1.1.10]	---MTKKKLYITTAIPYANGAPHIGNALDYLIADIWSRYQRQQGNEVRFQVGTDEHGNKIAEKAAENGLTPQEYVDGTVQNFKNLMDKMKTTYTDFIRTTDSHHVGASQYIWMKLQP--YIYKNTYEGWYCTGCESFYTEKEVAESHGVCPNHQKPFERLSEENYYLRISEFTPKIIEAIESDRMKIVPEYRKKEFLNFLKGGLEDVSISRPKKNLTWGIPVPGDPEQIMYVWIDALANYLTVIGYPDIP-EWEDFWPANVQVIGKDILRFHAGIWPAMLLGLGLPLPKTLLVHGHISSNGIKMSKSIGNVVDPNEIIDNYGLDAFRYYFSRHIATQDDGDFTWEKFENAYNNELGNDLGNLASRVANMVKRYQSGVIGEIPRDEHDRHTYNNYMKGLE…
340	GC_00000045	pan_Saccharibacteria_Core_Genes	CP040004_1_Candidatus_Saccharibacteria_bacterium_oral_taxon_957_strain_BB001_chromosome_complete_genome	365	7	7	1	1	0.838332	0.926212	0.880083					COG0098	Ribosome 30S subunit	J	Translation, ribosomal structure and biogenesis	COG0098	Ribosomal protein S5 (RpsE) (PDB:4V4H)	K02988	small subunit ribosomal protein S5	MAEQAANTT-PRAEGRRPRSP---RGGRRDDRRN---VRDDAPKEFEELVINIDRVSRVVKGGRRFRFKALVVVGNRKDKVGVGVAKGADVQAAVAKATSVAKKHLITLPLNGETIPHDSEVKFSGARVLIKPAAPGTGIIAGGVVRQIIGVTGVRNLLTKSLGSTNKVNIAYATIEALKSLVPREEWLNAQPV-------KKAAKKEAK
341	GC_00000045	pan_Saccharibacteria_Core_Genes	CP040008_1_Candidatus_Saccharibacteria_bacterium_oral_taxon_955_strain_PM004_chromosome_complete_genome	403	7	7	1	1	0.838332	0.926212	0.880083					COG0098	Ribosome 30S subunit	J	Translation, ribosomal structure and biogenesis	COG0098	Ribosomal protein S5 (RpsE) (PDB:4V4H)	K02988	small subunit ribosomal protein S5	MAEQQIAPTTPRTEARTPRGRQQSRGGRRDDRRD---RASEAPKEFEEVVVNIDRVARVVKGGRRFRFKALVVVGNRKNKVGVGVAKGADVQAAIAKATDVAKKHLITIPVVNETIPHEMEVKLAGARVLIKPAAPGTGIIAGGVVRAVIGVTGIRNMLSKSLGSTNKVNIAYATVEALAGLVPRDQWLNADKAAKKPTAKKSAVKQEEK
342	GC_00000045	pan_Saccharibacteria_Core_Genes	CP040011_1_TM7_phylum_sp__oral_taxon_952_strain_TM7x_chromosome_complete_genome	347	7	7	1	1	0.838332	0.926212	0.880083					COG0098	Ribosome 30S subunit	J	Translation, ribosomal structure and biogenesis	COG0098	Ribosomal protein S5 (RpsE) (PDB:4V4H)	K02988	small subunit ribosomal protein S5	MAEQAANTT-PRAEGRRPRSP---RGGRRDDRRN---VRDDAPKEFEELVINIDRVSRVVKGGRRFRFKALVVVGNRKDKVGVGVAKGADVQAAVAKATSVAKKHLITLPLNGETIPHDSEVKFSGARVLIKPAAPGTGIIAGGVVRQIIGVTGVRNLLTKSLGSTNKVNIAYATIEALKSLVPREQWLNTQPV-------KKTAKKEAK
343	GC_00000045	pan_Saccharibacteria_Core_Genes	CP058260_1_Candidatus_Saccharibacteria_bacterium_oral_taxon_488_strain_HB001_chromosome_complete_genome	430	7	7	1	1	0.838332	0.926212	0.880083					COG0098	Ribosome 30S subunit	J	Translation, ribosomal structure and biogenesis	COG0098	Ribosomal protein S5 (RpsE) (PDB:4V4H)	K02988	small subunit ribosomal protein S5	MAEQAANTT-PRAEGRRPRSP---RGGRRDDRRN---VRDDAPKEFEELVINIDRVSRVVKGGRRFRFKALVVVGNRKDKVGVGVAKGADVQAAVAKATSVAKKHLITLPLNGETIPHDSEVKFSGARVLIKPAAPGTGIIAGGVVRQIIGVTGVRNLLTKSLGSTNKVNIAYATIEALKSLVPREQWLGVQPV-------KKAAKKEAK
344	GC_00000045	pan_Saccharibacteria_Core_Genes	GCA_015257795_2_ASM1525779v2_JB001_complete_genome	314	7	7	1	1	0.838332	0.926212	0.880083					COG0098	Ribosome 30S subunit	J	Translation, ribosomal structure and biogenesis	COG0098	Ribosomal protein S5 (RpsE) (PDB:4V4H)	K02988	small subunit ribosomal protein S5	MAEAQKTQA-PRRNNDRHNGR---NNGRKNDRRNNNRRQEREEKQFEELVINIDRVSRVVKGGRRFRFKALVVVGDRKNKVGVGVAKGQDVTAAIAKATNVAKKNMVEIALEGDTIPHEVEKKVTGAHVLLKPAAPGTGIIAGGVVRQIIGVTGIRNMLSKSLGSTNKVNIAYATVDALKSLVPKDQWLNA----------PKKAKKETK
345	GC_00000045	pan_Saccharibacteria_Core_Genes	JB002_complete_genome	325	7	7	1	1	0.838332	0.926212	0.880083					COG0098	Ribosome 30S subunit	J	Translation, ribosomal structure and biogenesis	COG0098	Ribosomal protein S5 (RpsE) (PDB:4V4H)	K02988	small subunit ribosomal protein S5	MAEAQKTQA-PRRNNDRNNG----RNGRKNDRRNTNRRQEREEKQFEELVINIDRVSRVVKGGRRFRFKALVVVGNRKDKVGVGVAKGQDVTAAIAKATNVAKKNMIEIALEGDTIPHEAEKKVTGAHVLLKPAAPGTGIIAGGVVRQIIGVTGIRNMLSKSLGSTNKVNIAYATIDALKSLVPKEQWLNA-----------PKAKKETK
346	GC_00000045	pan_Saccharibacteria_Core_Genes	JB003_complete_genome	314	7	7	1	1	0.838332	0.926212	0.880083					COG0098	Ribosome 30S subunit	J	Translation, ribosomal structure and biogenesis	COG0098	Ribosomal protein S5 (RpsE) (PDB:4V4H)	K02988	small subunit ribosomal protein S5	MAEAQKTQA-PRRNNDRHNGR---NNGRKNDRRNNNRRQEREEKQFEELVINIDRVSRVVKGGRRFRFKALVVVGDRKNKVGVGVAKGQDVTAAIAKATNVAKKNMVEIALEGDTIPHEVEKKVTGAHVLLKPAAPGTGIIAGGVVRQIIGVTGIRNMLSKSLGSTNKVNIAYATVDALKSLVPKDQWLNA----------PKKAKKETK
347	GC_00000046	pan_Saccharibacteria_Core_Genes	CP040004_1_Candidatus_Saccharibacteria_bacterium_oral_taxon_957_strain_BB001_chromosome_complete_genome	25	7	7	1	1	0.791723	0.82304	0.807078					COG0533	tRNA modification	J	Translation, ribosomal structure and biogenesis	COG0533	tRNA A37 threonylcarbamoyltransferase TsaD (TsaD) (PDB:3ENO) (PUBMED:23072323;21285948;32385138)	K01409	N6-L-threonylcarbamoyladenine synthase [EC:2.3.1.234]	MIYYAIVMRILGIESSCDETAAAVIE-DGHM----------LLSNVVNSQIDIHAAYGGVVPEVAARSHLEVISPVINKALSDADCTWDDIDAIAVTYAPGLIGSLLIGTLAARTLAIIHHKPLYKIHHVEAHVYANFINQQ----------------------------------------------------------SDTLSLTLPKNQPVFPLLALIVSGGHSQLVLFQNHGDYQLIGQTQDDAVGEAFDKVAKIIGLPYPGGPAIAKAAELGDSQTFHLPIAKLAGEYDFSFSGLKTAVLRTVQREVGKDFTFPSHELPALVTDELQHNMAASFQYTAIKTLVDKTKKAYDNFQPASVVIAGGVAANQELRRQL----SLALPIDIEYAPIQLC…
348	GC_00000046	pan_Saccharibacteria_Core_Genes	CP040008_1_Candidatus_Saccharibacteria_bacterium_oral_taxon_955_strain_PM004_chromosome_complete_genome	32	7	7	1	1	0.791723	0.82304	0.807078					COG0533	tRNA modification	J	Translation, ribosomal structure and biogenesis	COG0533	tRNA A37 threonylcarbamoyltransferase TsaD (TsaD) (PDB:3ENO) (PUBMED:23072323;21285948;32385138)	K01409	N6-L-threonylcarbamoyladenine synthase [EC:2.3.1.234]	#NAME?
349	GC_00000046	pan_Saccharibacteria_Core_Genes	CP040011_1_TM7_phylum_sp__oral_taxon_952_strain_TM7x_chromosome_complete_genome	29	7	7	1	1	0.791723	0.82304	0.807078					COG0533	tRNA modification	J	Translation, ribosomal structure and biogenesis	COG0533	tRNA A37 threonylcarbamoyltransferase TsaD (TsaD) (PDB:3ENO) (PUBMED:23072323;21285948;32385138)	K01409	N6-L-threonylcarbamoyladenine synthase [EC:2.3.1.234]	-------MRILGIESSCDETAASIVE-DGER----------LLSNVVNSQIDIHAEYGGVIPEIAARSHLEVINPVIKKALSDANCTWDDIDAIAVTYAPGLIGSLLIGTLAARTLAIIHHKPLYKIHHVEAHVYANFINQQ----------------------------------------------------------SGDLSLSLPKKQPLFPLLSLIVSGGHSQLVLFKNHGDYQLIGQTQDDAIGEAFDKVAKIIGLPYPGGPAIAKAAELGDPHAFQLPIAKLSGEYDFSFSGLKTAVLRAVQREVGKDFTFPSHELPGLVDDELRHNMAASFQYTAIKTLIDKTKKAFDNFQPASVVIAGGVAANQELRRQL----RESLPIEIEYTPIQLC…
350	GC_00000046	pan_Saccharibacteria_Core_Genes	CP058260_1_Candidatus_Saccharibacteria_bacterium_oral_taxon_488_strain_HB001_chromosome_complete_genome	28	7	7	1	1	0.791723	0.82304	0.807078					COG0533	tRNA modification	J	Translation, ribosomal structure and biogenesis	COG0533	tRNA A37 threonylcarbamoyltransferase TsaD (TsaD) (PDB:3ENO) (PUBMED:23072323;21285948;32385138)	K01409	N6-L-threonylcarbamoyladenine synthase [EC:2.3.1.234]	-------MRILGIESSCDETAAAVVE-DGER----------LLSNVVNSQIDIHAEYGGVIPEIAARSHLEVINPVIKKALSDANCTWDDIDAIAVTYAPGLIGSLLIGTLAARTLAIIHDKPLYKIHHVEAHVYANFITEQKKRGSKHAKLLELTTSAQTREASLSDSLRDEDCLSKASPAVAKESDEKASRRAEAVVNSSDLALSLPHHQPTFPLLALIVSGGHSQLVLFQNHGDYQLIGQTQDDAVGEAFDKVAKIIGLPYPGGPAIAKVAELGDPHAFHLPIAKLAGEYDFSFSGLKTAVLRTVQREVGKDFTFPSHELPALVNDELRHNMAASFQYTAVKTLVDKTKKAYDNFQPSSVVIAGGVAANQELRRQL----RRALPIDIEYAPIQLC…
351	GC_00000046	pan_Saccharibacteria_Core_Genes	GCA_015257795_2_ASM1525779v2_JB001_complete_genome	43	7	7	1	1	0.791723	0.82304	0.807078					COG0533	tRNA modification	J	Translation, ribosomal structure and biogenesis	COG0533	tRNA A37 threonylcarbamoyltransferase TsaD (TsaD) (PDB:3ENO) (PUBMED:23072323;21285948;32385138)	K01409	N6-L-threonylcarbamoyladenine synthase [EC:2.3.1.234]	-------MKILGIESTCDETAAAVVEFDADQITRESSPRLNLLSSVVHSQIDIHAQFGGVIPEVAARSHIEYANPVVRKALARAGVSFEDLDGIAVSYAPGLIGSLLVGTLTARTYARIFNKPFYPIHHVEAHVYANFLNEK---------------------------------------------------------------------PPKFPFLALVVSGGHSQIVLFKAHGDYQILGETQDDAVGEAFDKVAKIIGLPYPGGPAISKAAQNGDSSKYKLPKARLKGKYDFSFSGLKTAVLRAVQKEVGVDFNFPSFELAAKLSEQQRNDFAASFQKTAVETLVDKLELAVKDFAPTTVVIAGGVAANSALREELVKRVSDKLPDPVIFTPPELC…
352	GC_00000046	pan_Saccharibacteria_Core_Genes	JB002_complete_genome	46	7	7	1	1	0.791723	0.82304	0.807078					COG0533	tRNA modification	J	Translation, ribosomal structure and biogenesis	COG0533	tRNA A37 threonylcarbamoyltransferase TsaD (TsaD) (PDB:3ENO) (PUBMED:23072323;21285948;32385138)	K01409	N6-L-threonylcarbamoyladenine synthase [EC:2.3.1.234]	-------MKILGIESTCDETAAAVVEFDANKISRESSPKLKLLSNVVHSQIDIHAQFGGVIPEVAARSHIEYANPVVREALSKAGISFKDLDGIAVSYAPGLVGSLLVGTLTARTYARIFNKPFYPIHHVEAHVYANFLNEE---------------------------------------------------------------------PPEFPFLALVVSGGHSQIVLFKSHGNYQILGETQDDAVGEAFDKVAKILGLPYPGGPAISKAALSGNSLKYKLPKARLKGKYDFSFSGLKTAVLRAVQKEVGVDFNFPSFKLAAKLNEQQKNDFAASFQKIAVETLVDKLELAVEDFSPTTVVIAGGVAANSALREELIKRVSKKLPNPVIFTPPELC…
353	GC_00000046	pan_Saccharibacteria_Core_Genes	JB003_complete_genome	43	7	7	1	1	0.791723	0.82304	0.807078					COG0533	tRNA modification	J	Translation, ribosomal structure and biogenesis	COG0533	tRNA A37 threonylcarbamoyltransferase TsaD (TsaD) (PDB:3ENO) (PUBMED:23072323;21285948;32385138)	K01409	N6-L-threonylcarbamoyladenine synthase [EC:2.3.1.234]	-------MKILGIESTCDETAAAVVEFDADQITRESSPRLNLLSSVVHSQIDIHAQFGGVIPEVAARSHIEYANPVVRKALARAGVSFEDLDGIAVSYAPGLIGSLLVGTLTARTYARIFNKPFYPIHHVEAHVYANFLNEK---------------------------------------------------------------------PPKFPFLALVVSGGHSQIVLFKAHGDYQILGETQDDAVGEAFDKVAKIIGLPYPGGPAISKAAQNGDSSKYKLPKARLKGKYDFSFSGLKTAVLRAVQKEVGVDFNFPSFELAAKLSEQQRNDFAASFQKTAVETLVDKLELAVKDFAPTTVVIAGGVAANSALREELVKRVSDKLPDPVIFTPPELC…
354	GC_00000047	pan_Saccharibacteria_Core_Genes	CP040004_1_Candidatus_Saccharibacteria_bacterium_oral_taxon_957_strain_BB001_chromosome_complete_genome	374	7	7	1	1	0.834199	0.898833	0.865311					COG0186	Ribosome 30S subunit	J	Translation, ribosomal structure and biogenesis	COG0186	Ribosomal protein S17 (RpsQ) (PDB:4V4H)	K02961	small subunit ribosomal protein S17	MARRTLIGVVTSAKRDKTITVTVTSRETHPLYGKQYTVTRKYTAHDETNEAGEGDKVQIEETRPISKTKSFTLVKVIEKSRGSIKLKAEVSGEAEEEAKEDNK
355	GC_00000047	pan_Saccharibacteria_Core_Genes	CP040008_1_Candidatus_Saccharibacteria_bacterium_oral_taxon_955_strain_PM004_chromosome_complete_genome	412	7	7	1	1	0.834199	0.898833	0.865311					COG0186	Ribosome 30S subunit	J	Translation, ribosomal structure and biogenesis	COG0186	Ribosomal protein S17 (RpsQ) (PDB:4V4H)	K02961	small subunit ribosomal protein S17	#NAME?
356	GC_00000047	pan_Saccharibacteria_Core_Genes	CP040011_1_TM7_phylum_sp__oral_taxon_952_strain_TM7x_chromosome_complete_genome	360	7	7	1	1	0.834199	0.898833	0.865311					COG0186	Ribosome 30S subunit	J	Translation, ribosomal structure and biogenesis	COG0186	Ribosomal protein S17 (RpsQ) (PDB:4V4H)	K02961	small subunit ribosomal protein S17	MARRTLIGVVTSAKRDKTITVTVTSRETHPLYGKQYTVTRKYTAHDETNQAGEGDKVQIEETRPISKTKSFTLVKVIEKSRGSIKLKAEVSGEAEEETKEDDK
357	GC_00000047	pan_Saccharibacteria_Core_Genes	CP058260_1_Candidatus_Saccharibacteria_bacterium_oral_taxon_488_strain_HB001_chromosome_complete_genome	445	7	7	1	1	0.834199	0.898833	0.865311					COG0186	Ribosome 30S subunit	J	Translation, ribosomal structure and biogenesis	COG0186	Ribosomal protein S17 (RpsQ) (PDB:4V4H)	K02961	small subunit ribosomal protein S17	MARRTLIGVVTSAKRDKTITVTVTSRETHPLYGKQYTVTRKYTAHDETNEAGEGDKVQIEETRPISKTKSFTLVKVIEKSRGSIKLKAEVSGEAEEEAKEDDK
358	GC_00000047	pan_Saccharibacteria_Core_Genes	GCA_015257795_2_ASM1525779v2_JB001_complete_genome	331	7	7	1	1	0.834199	0.898833	0.865311					COG0186	Ribosome 30S subunit	J	Translation, ribosomal structure and biogenesis	COG0186	Ribosomal protein S17 (RpsQ) (PDB:4V4H)	K02961	small subunit ribosomal protein S17	-MATTLTGVVSSAKADKTITVTVHSRETHPIYGKQYTVTRKYTAHDENNEAGEGDKVVIKEVRPISKTKSFALVEIVEKARGSVELK--------EEA-----
359	GC_00000047	pan_Saccharibacteria_Core_Genes	JB002_complete_genome	310	7	7	1	1	0.834199	0.898833	0.865311					COG0186	Ribosome 30S subunit	J	Translation, ribosomal structure and biogenesis	COG0186	Ribosomal protein S17 (RpsQ) (PDB:4V4H)	K02961	small subunit ribosomal protein S17	-MATTLTGVVSSAKADKTITVTVHSRETHPIYGKQYTVTRKYTAHDENNEAGEGDKVIIKEVRPISKTKSFALVEIVEKARGSVELK--------EEA-----
360	GC_00000047	pan_Saccharibacteria_Core_Genes	JB003_complete_genome	331	7	7	1	1	0.834199	0.898833	0.865311					COG0186	Ribosome 30S subunit	J	Translation, ribosomal structure and biogenesis	COG0186	Ribosomal protein S17 (RpsQ) (PDB:4V4H)	K02961	small subunit ribosomal protein S17	-MATTLTGVVSSAKADKTITVTVHSRETHPIYGKQYTVTRKYTAHDENNEAGEGDKVVIKEVRPISKTKSFALVEIVEKARGSVELK--------EEA-----
361	GC_00000048	pan_Saccharibacteria_Core_Genes	CP040004_1_Candidatus_Saccharibacteria_bacterium_oral_taxon_957_strain_BB001_chromosome_complete_genome	382	7	7	1	1	0.856738	0.952999	0.902308					COG0088	Ribosome 50S subunit	J	Translation, ribosomal structure and biogenesis	COG0088	Ribosomal protein L4 (RplD) (PDB:1VS6)	K02926	large subunit ribosomal protein L4	MAEST-----KLPKDIFAVEVPNHELLKLAYDSYLANARLASATTKQRGEVSGGGKKPWKQKGTGRARFGSIRNPIWRGGGVVFGPRGNENYTKKLSKTAKKVAIRQALTVANEAKKIVVKDIKTTGKTKEVATFLADNKFER--RVLIVVDEKTPELMRATNNIQNVLVIRASYLSVYHILNADTIVMTPKALPVITEWLSKEEA
362	GC_00000048	pan_Saccharibacteria_Core_Genes	CP040008_1_Candidatus_Saccharibacteria_bacterium_oral_taxon_955_strain_PM004_chromosome_complete_genome	420	7	7	1	1	0.856738	0.952999	0.902308					COG0088	Ribosome 50S subunit	J	Translation, ribosomal structure and biogenesis	COG0088	Ribosomal protein L4 (RplD) (PDB:1VS6)	K02926	large subunit ribosomal protein L4	MAEKTTPAKATLPKAVFAVEVPNRQLLKLAYDAFLANSRKASATTLQRGEVRGGGKKPWKQKGTGRARFGSTRNPIWRGGGVVFGPRGNENYKLKLSKTSKLVALRQALTLANQAKKIIVSDIKTTGKTAEVAKFFADNKFDKDAKVLIVVDEKTPEIMRATNNLEKALLVRATYLSVYYILNADKIVMTPGAVKAVEAWLGGDK-
363	GC_00000048	pan_Saccharibacteria_Core_Genes	CP040011_1_TM7_phylum_sp__oral_taxon_952_strain_TM7x_chromosome_complete_genome	368	7	7	1	1	0.856738	0.952999	0.902308					COG0088	Ribosome 50S subunit	J	Translation, ribosomal structure and biogenesis	COG0088	Ribosomal protein L4 (RplD) (PDB:1VS6)	K02926	large subunit ribosomal protein L4	MAEST-----KLPKDIFAVEVPNHELLKLAYDSYLANARLASATTKQRGEVSGGGKKPWKQKGTGRARFGSSRNPIWRGGGVVFGPRGNENYTKKLSKTAKKVAIRQALTVANEAKKIVVKDIKTTGKTKEVATFLADNKFER--RVLIVVDEKTPELMRATNNIQNVLVIRASYLSVYHILNADTIVMTPKALPVITEWLGKEEA
364	GC_00000048	pan_Saccharibacteria_Core_Genes	CP058260_1_Candidatus_Saccharibacteria_bacterium_oral_taxon_488_strain_HB001_chromosome_complete_genome	453	7	7	1	1	0.856738	0.952999	0.902308					COG0088	Ribosome 50S subunit	J	Translation, ribosomal structure and biogenesis	COG0088	Ribosomal protein L4 (RplD) (PDB:1VS6)	K02926	large subunit ribosomal protein L4	MAEST-----KLPKDIFAVDVPNHELLKLAYDSYLANARLASATTKQRGEVSGGGKKPWKQKGTGRARFGSTRNPIWRGGGAVFGPRGNENYTKKLPKTAKKVAIRQALTVASEAKKIVVKDIKTTGKTKEVATFLADNKFER--RVLIVVDEKTPELMRATNNIQNVLVIRASYLSVYHILNADTIVMTPKALPVITEWLGKEEA
365	GC_00000048	pan_Saccharibacteria_Core_Genes	GCA_015257795_2_ASM1525779v2_JB001_complete_genome	338	7	7	1	1	0.856738	0.952999	0.902308					COG0088	Ribosome 50S subunit	J	Translation, ribosomal structure and biogenesis	COG0088	Ribosomal protein L4 (RplD) (PDB:1VS6)	K02926	large subunit ribosomal protein L4	MAEKT-----TLPKSVFAVEVRNHELLKLAYDAYLANNRLASATTKQRGEVRGGGKKPWRQKGTGRARFGSIRNPIWRGGGIVFGPRGNENYTKKISKTSKRVALRQALTV--KADKVLVADIKTTGKTAEVAKFLKENNLNR--RVLIVA-EKTDELIRATNNISEALLVSPMYLNVFDILNADHIVIAPKAIETIENWLGGEK-
366	GC_00000048	pan_Saccharibacteria_Core_Genes	JB002_complete_genome	317	7	7	1	1	0.856738	0.952999	0.902308					COG0088	Ribosome 50S subunit	J	Translation, ribosomal structure and biogenesis	COG0088	Ribosomal protein L4 (RplD) (PDB:1VS6)	K02926	large subunit ribosomal protein L4	MAEKT-----TLPKSVFAVEVRNHELLKLAYDAYLANNRLASATTKQRGEVRGGGKKPWRQKGTGRARFGSIRNPIWRGGGIVFGPRGNENYTKKISKTSKRVALRQALTV--KADKVLVADIKTTGKTAEVAKFLKENKLNR--RVLIVA-EKTDELIRATNNISEALLVSPMYLNVFDILNADHIVIAPKAIEAIESWLGGEK-
367	GC_00000048	pan_Saccharibacteria_Core_Genes	JB003_complete_genome	338	7	7	1	1	0.856738	0.952999	0.902308					COG0088	Ribosome 50S subunit	J	Translation, ribosomal structure and biogenesis	COG0088	Ribosomal protein L4 (RplD) (PDB:1VS6)	K02926	large subunit ribosomal protein L4	MAEKT-----TLPKSVFAVEVRNHELLKLAYDAYLANNRLASATTKQRGEVRGGGKKPWRQKGTGRARFGSIRNPIWRGGGIVFGPRGNENYTKKISKTSKRVALRQALTV--KADKVLVADIKTTGKTAEVAKFLKENNLNR--RVLIVA-EKTDELIRATNNISEALLVSPMYLNVFDILNADHIVIAPKAIETIENWLGGEK-
368	GC_00000049	pan_Saccharibacteria_Core_Genes	CP040004_1_Candidatus_Saccharibacteria_bacterium_oral_taxon_957_strain_BB001_chromosome_complete_genome	31	7	7	1	1	0.673597	0.996709	0.803901	M00001|M00004|M00909	Glycolysis (Embden-Meyerhof pathway), glucose => pyruvate|Pentose phosphate pathway (Pentose phosphate cycle)|UDP-N-acetyl-D-glucosamine biosynthesis, prokaryotes, glucose => UDP-GlcNAc	M00001|M00004|M00909	Pathway modules; Carbohydrate metabolism; Central carbohydrate metabolism|Pathway modules; Carbohydrate metabolism; Central carbohydrate metabolism|Pathway modules; Carbohydrate metabolism; Other carbohydrate metabolism	COG0166	Glycolysis	G	Carbohydrate transport and metabolism	COG0166	Glucose-6-phosphate isomerase (Pgi) (PDB:1B0Z)	K15916	glucose/mannose-6-phosphate isomerase [EC:5.3.1.9 5.3.1.8]	MLDDPIMIRRKDPADTLSGLMQLSAQTSFEAIIEGNEYIAGNINAVVIAGMGGSALAAEMVIALTRGWLHIPLVVTKGYDLPGFVNDNTLVITISHSGNTEETLSCYDQARAKNCQLAVITTGGALFEKAAADGVKRIKIPAGAQPRMSTVYHLRGLLKILQHFLIIDGDLYQKLEESGEWLSGQVKAWAPEVPTEQNIAKQLAVKSAGKTPVIYAGELTWPLAYKWKISWNESAKNIAFCNQYPEFNHNEFIGWSSHPVEKPFVIFDLMSHLEHPRIRERMELSDRLLSGMRPHAVSVELQGETLLKQLLWGLALGDAASIYTAILNGVDPAPVKLVERLKKELS-
369	GC_00000049	pan_Saccharibacteria_Core_Genes	CP040008_1_Candidatus_Saccharibacteria_bacterium_oral_taxon_955_strain_PM004_chromosome_complete_genome	37	7	7	1	1	0.673597	0.996709	0.803901	M00001|M00004|M00909	Glycolysis (Embden-Meyerhof pathway), glucose => pyruvate|Pentose phosphate pathway (Pentose phosphate cycle)|UDP-N-acetyl-D-glucosamine biosynthesis, prokaryotes, glucose => UDP-GlcNAc	M00001|M00004|M00909	Pathway modules; Carbohydrate metabolism; Central carbohydrate metabolism|Pathway modules; Carbohydrate metabolism; Central carbohydrate metabolism|Pathway modules; Carbohydrate metabolism; Other carbohydrate metabolism	COG0166	Glycolysis	G	Carbohydrate transport and metabolism	COG0166	Glucose-6-phosphate isomerase (Pgi) (PDB:1B0Z)	K15916	glucose/mannose-6-phosphate isomerase [EC:5.3.1.9 5.3.1.8]	MLDDTNVIKQRDVSGALNVAATLYKQVSYDCQLVNATHDGREIAGVIVAGMGGSALAADVAKVLLARDLMVPFEVVKGYELPAYVGKNTLVIASSHSGNTEETVTCMNEALKRGCQMAAIATGGQVKEIAQAHEVMYAEMPHDTQPRMGMIYNLRALLRILVEFSLVHRSIYDELAEAEQWLHSESDLWAKEVPTERNYAKQLALIAVGKTPVFYAGSLMAPVAYKWKISWNENAKNVAFWNYLPEFNHNEFLGWTSHPVEKPFAVFDLVSELENPRTLKRFSLSDKLLSGRRPKATVVPIEGDSLLKQMLWGSILADFVSIYVAILNGVDPTQVDLIEKFKKELA-
370	GC_00000049	pan_Saccharibacteria_Core_Genes	CP040011_1_TM7_phylum_sp__oral_taxon_952_strain_TM7x_chromosome_complete_genome	35	7	7	1	1	0.673597	0.996709	0.803901	M00001|M00004|M00909	Glycolysis (Embden-Meyerhof pathway), glucose => pyruvate|Pentose phosphate pathway (Pentose phosphate cycle)|UDP-N-acetyl-D-glucosamine biosynthesis, prokaryotes, glucose => UDP-GlcNAc	M00001|M00004|M00909	Pathway modules; Carbohydrate metabolism; Central carbohydrate metabolism|Pathway modules; Carbohydrate metabolism; Central carbohydrate metabolism|Pathway modules; Carbohydrate metabolism; Other carbohydrate metabolism	COG0166	Glycolysis	G	Carbohydrate transport and metabolism	COG0166	Glucose-6-phosphate isomerase (Pgi) (PDB:1B0Z)	K15916	glucose/mannose-6-phosphate isomerase [EC:5.3.1.9 5.3.1.8]	MLDDINVIKQYDPGDVLSGVLNIPEQARYEVVVHEGSNQRRDFKNIVIAGMGGSALAADMVRVLTAGWLHLPLEVVKGYDLPGFVGEETLVIAVSHSGNTEETLSCYQQALDKKSCLAVMSTGGELIKRANNDNITYAQIPAGTQPRMSTVYHLRGLLKLLQYFWVIDGDLYNQVADSADWLEGEISHWTPAVPEKNNLAKQIAKMTIGKTLVIFGGELTWPLAYKWKISWNESAKNLAFSNQYPEFNHNEFIGWSSHPVEKPFTVFDIRSNLEQARIRERMELSDRLLSGKRPKAHVLELQGRTLMQQLLWGLVLADAASIYTAILNGVNPGPVHLIEKLKAELS-
371	GC_00000049	pan_Saccharibacteria_Core_Genes	CP058260_1_Candidatus_Saccharibacteria_bacterium_oral_taxon_488_strain_HB001_chromosome_complete_genome	47	7	7	1	1	0.673597	0.996709	0.803901	M00001|M00004|M00909	Glycolysis (Embden-Meyerhof pathway), glucose => pyruvate|Pentose phosphate pathway (Pentose phosphate cycle)|UDP-N-acetyl-D-glucosamine biosynthesis, prokaryotes, glucose => UDP-GlcNAc	M00001|M00004|M00909	Pathway modules; Carbohydrate metabolism; Central carbohydrate metabolism|Pathway modules; Carbohydrate metabolism; Central carbohydrate metabolism|Pathway modules; Carbohydrate metabolism; Other carbohydrate metabolism	COG0166	Glycolysis	G	Carbohydrate transport and metabolism	COG0166	Glucose-6-phosphate isomerase (Pgi) (PDB:1B0Z)	K15916	glucose/mannose-6-phosphate isomerase [EC:5.3.1.9 5.3.1.8]	MLDDKNLLAQRDPGNTRTSAVAVTTQTDFAAEVESPAIPG-EVTSVVLAGMGGSALAADMVKVLAADQVTVPLEVTKGYQLPNFVNEKTLVIAISHSGNTEETISCYQQARQRGCQLAVMATGGKLFAAAETDNLPRVRVPSGGQPRMSTIYHLRGLLKLLSQFEVIDDSLYQAVAASGTWLKDQLSQWAEDVPTADNYAKQLALKLVGSTQVFYAGELTWPLAYKWKISFNESAKNVAFWNQYPEFSHNEFIGWSSHPVDKPYKVVDFRSSLERPRIRERMELTDRLLSGMRPKAEVVELQGETLVEQLLWGLALGEIVSIYAGILNGVNPEPVALVEQLKKELS-
372	GC_00000049	pan_Saccharibacteria_Core_Genes	GCA_015257795_2_ASM1525779v2_JB001_complete_genome	22	7	7	1	1	0.673597	0.996709	0.803901	M00001|M00004|M00909	Glycolysis (Embden-Meyerhof pathway), glucose => pyruvate|Pentose phosphate pathway (Pentose phosphate cycle)|UDP-N-acetyl-D-glucosamine biosynthesis, prokaryotes, glucose => UDP-GlcNAc	M00001|M00004|M00909	Pathway modules; Carbohydrate metabolism; Central carbohydrate metabolism|Pathway modules; Carbohydrate metabolism; Central carbohydrate metabolism|Pathway modules; Carbohydrate metabolism; Other carbohydrate metabolism	COG0166	Glycolysis	G	Carbohydrate transport and metabolism	COG0166	Glucose-6-phosphate isomerase (Pgi) (PDB:1B0Z)	K15916	glucose/mannose-6-phosphate isomerase [EC:5.3.1.9 5.3.1.8]	MLDNFNILVQRDPQNALLVASEQWKQTLFQAEVLSPENDGREIKNIVIAGMGGSALAGLIVKKWLENNITLPIEVVRNYILPKNVSKNTLVIISSYSGNTEETISSLHQAIEIGAQIATISSHGKIEEIARSRDIAHVKLPAGLQPRMAVIYNFRALTKILVNFGVISNEMHEEVEHYADFLRKESESWVANISTERNYAKQLALYSAGRSAVFLSSNEFSPLAYKWKISWNENAKNVSFYNEYPEFNHNEFIGWSSHPVEKLFAIFNLRSNLDHPRVQKRFEISDRLLSGKRPAARNIELKGSTYLEQVLWGSILADFVSIYLAILNNVNPTPVELIEKLKIELVK
373	GC_00000049	pan_Saccharibacteria_Core_Genes	JB002_complete_genome	24	7	7	1	1	0.673597	0.996709	0.803901	M00001|M00004|M00909	Glycolysis (Embden-Meyerhof pathway), glucose => pyruvate|Pentose phosphate pathway (Pentose phosphate cycle)|UDP-N-acetyl-D-glucosamine biosynthesis, prokaryotes, glucose => UDP-GlcNAc	M00001|M00004|M00909	Pathway modules; Carbohydrate metabolism; Central carbohydrate metabolism|Pathway modules; Carbohydrate metabolism; Central carbohydrate metabolism|Pathway modules; Carbohydrate metabolism; Other carbohydrate metabolism	COG0166	Glycolysis	G	Carbohydrate transport and metabolism	COG0166	Glucose-6-phosphate isomerase (Pgi) (PDB:1B0Z)	K15916	glucose/mannose-6-phosphate isomerase [EC:5.3.1.9 5.3.1.8]	MLDNFNLLVQRDPQNALLVASEQWKQALFQVEVISPENDGREIKNIVITGMGGSALAGLIVKKWLENEITLPIEIIRNYNLPKSVSKNTLVIASSYSGNTEESISALTQAIEIGAQVATVSSHGKMEEIARKNQIAHVKLPTGLQPRMAVIYNFRALTKILVNFGIISNEKHEEIEHYADFLRKESESWVANISTERNYAKQLALYSAGRSAVFLSSNDFSPLAYKWKISWNENAKNVSFYNEYPEFNHNEFIGWSSHPVEKLFAIFNLRSNLDHPRVQKRFEISDRLLSGKRPAARNIELKGSTYLEQIFWGSILADFVSIYLAILNNVNPTPVELIEKLKIELVK
374	GC_00000049	pan_Saccharibacteria_Core_Genes	JB003_complete_genome	22	7	7	1	1	0.673597	0.996709	0.803901	M00001|M00004|M00909	Glycolysis (Embden-Meyerhof pathway), glucose => pyruvate|Pentose phosphate pathway (Pentose phosphate cycle)|UDP-N-acetyl-D-glucosamine biosynthesis, prokaryotes, glucose => UDP-GlcNAc	M00001|M00004|M00909	Pathway modules; Carbohydrate metabolism; Central carbohydrate metabolism|Pathway modules; Carbohydrate metabolism; Central carbohydrate metabolism|Pathway modules; Carbohydrate metabolism; Other carbohydrate metabolism	COG0166	Glycolysis	G	Carbohydrate transport and metabolism	COG0166	Glucose-6-phosphate isomerase (Pgi) (PDB:1B0Z)	K15916	glucose/mannose-6-phosphate isomerase [EC:5.3.1.9 5.3.1.8]	MLDNFNILVQRDPQNALLVASEQWKQTLFQAEVLSPENDGREIKNIVIAGMGGSALAGLIVKKWLENNITLPIEVVRNYILPKNVSKNTLVIISSYSGNTEETISSLHQAIEIGAQIATISSHGKIEEIARSRDIAHVKLPAGLQPRMAVIYNFRALTKILVNFGVISNEMHEEVEHYADFLRKESESWVANISTERNYAKQLALYSAGRSAVFLSSNEFSPLAYKWKISWNENAKNVSFYNEYPEFNHNEFIGWSSHPVEKLFAIFNLRSNLDHPRVQKRFEISDRLLSGKRPAARNIELKGSTYLEQVLWGSILADFVSIYLAILNNVNPTPVELIEKLKIELVK
375	GC_00000050	pan_Saccharibacteria_Core_Genes	CP040004_1_Candidatus_Saccharibacteria_bacterium_oral_taxon_957_strain_BB001_chromosome_complete_genome	525	7	7	1	1	0.819109	0.974007	0.889867							K	Transcription	COG0571	dsRNA-specific ribonuclease (Rnc) (PDB:1DI2)	K03685	ribonuclease III [EC:3.1.26.3]	MSGMNTAPYQEFAREKLGFEFTKLDLLITALTHRSYVNEHRKSVHEHNERLEFLGDAVLELAVTEYLFTNFSEPEGILTAWRAALVRTESIGDAGDKLGYGPLIRMSKGEKNGSDRAHLQILANAFEAVIGAIYLERGFDDARDFIHTHIIVKLDHILETGSWRDPKSHLQEVSQRLDGQTPVYKVLSEEGPDHDKVFRLGVFVGDRLMGQGSGPSKQVAQQAAARAALAEYRRLNDDSESAS
376	GC_00000050	pan_Saccharibacteria_Core_Genes	CP040008_1_Candidatus_Saccharibacteria_bacterium_oral_taxon_955_strain_PM004_chromosome_complete_genome	539	7	7	1	1	0.819109	0.974007	0.889867							K	Transcription	COG0571	dsRNA-specific ribonuclease (Rnc) (PDB:1DI2)	K03685	ribonuclease III [EC:3.1.26.3]	---MPIGPYVEFAKQKLGFEYNDIQLLITALTHRSYVNEHKKSVSEHNERLEFLGDAVLELVVTDYLYSNFSEPEGVLTSWRAALVRTESIGAAGQKLGYEPLVRMSKGEKNGSERARLQILANAFEATIGSIYLDQGYDEASRFIHEHILSKLEGILAEGSWRDPKSHLQEVSQQLDGATPVYKVLSEEGPDHDKVFTLGAYVNGMLMGKGIGPSKQSAQQQAARAALEEYKKRQ-------
377	GC_00000050	pan_Saccharibacteria_Core_Genes	CP040011_1_TM7_phylum_sp__oral_taxon_952_strain_TM7x_chromosome_complete_genome	486	7	7	1	1	0.819109	0.974007	0.889867							K	Transcription	COG0571	dsRNA-specific ribonuclease (Rnc) (PDB:1DI2)	K03685	ribonuclease III [EC:3.1.26.3]	MSGMNTTPYQEFAREKLGFEFTNLDLLITALTHRSYVNEHRKSVHHHNERLEFLGDAVLELAVTEYLFTHFSEPEGILTAWRAALVRTESIGDAGDKLGYGPLIRMSKGEKNGSERAHLQILANAFEAVIGAIYLERGFDDARDFIHKHIIVKLDGILESGSWRDPKSYLQEISQRVDNQTPVYKVLSEEGPDHDKVFTLGVFVGDNMMGRGIGPSKQVAQQQAARAAIAKYKESGEK-----
378	GC_00000050	pan_Saccharibacteria_Core_Genes	CP058260_1_Candidatus_Saccharibacteria_bacterium_oral_taxon_488_strain_HB001_chromosome_complete_genome	567	7	7	1	1	0.819109	0.974007	0.889867							K	Transcription	COG0571	dsRNA-specific ribonuclease (Rnc) (PDB:1DI2)	K03685	ribonuclease III [EC:3.1.26.3]	MSGMNTAPYQEFAREKLGFEFNNLDLLITALTHRSYVNEHRKSVHCHNERLEFLGDAVLELAVTEYLFTHFSEPEGVLTAWRAALVRTESIGDAGDKLGYGPLIRMSKGEKNGSDRAHLQILANAFEAVIGAIYLERGFDDARDFIHKHIIVKLDGILESGSWRDPKSYLQEISQRVDGQTPVYKVLSEEGPDHDKVFTLGVFVGETMMGRGTGPSKQVAQQQAARQAIARYRAANSE-----
379	GC_00000050	pan_Saccharibacteria_Core_Genes	GCA_015257795_2_ASM1525779v2_JB001_complete_genome	476	7	7	1	1	0.819109	0.974007	0.889867							K	Transcription	COG0571	dsRNA-specific ribonuclease (Rnc) (PDB:1DI2)	K03685	ribonuclease III [EC:3.1.26.3]	MSGILLTPYRDWAKEKLGYDFDNIDLLVTALTHRSYLNEHKKSATEHNERLEFLGDAVLELVTTDFLFSNYDKPEGILTAWRSALVRTESIGAAGERLGYEKLIRMSRGEKHGSARARQQILANAFEATTGAIYLDKGYDAAKKYITDNILSTLPQILEEESWRDPKSYLQELSQARDGFTPIYKVIKEDGPDHEKTFTLGVFVGDKKMGEGEGPSKQIAQQEAAREAIRKYKNSEKA-----
380	GC_00000050	pan_Saccharibacteria_Core_Genes	JB002_complete_genome	456	7	7	1	1	0.819109	0.974007	0.889867							K	Transcription	COG0571	dsRNA-specific ribonuclease (Rnc) (PDB:1DI2)	K03685	ribonuclease III [EC:3.1.26.3]	MSGILLAPYHEWAKEKLGYDFENIDLLVTALTHRSYLNEHKKSASEHNERLEFLGDAVLELVTTDFLFSNYDKPEGILTAWRSALVRTESIGAAGERLGYEKLIRMSRGEKQGSARARQQILANAFEATTGAIYLDKGYEAAKKYITDNILSTLPQILEEESWRDPKSYLQEISQARDGFTPIYKVLKEDGPDHDKNFTLGVFVGDKKMGEGEGPSKQTAQQEAAREAIRKYKNNEKR-----
381	GC_00000050	pan_Saccharibacteria_Core_Genes	JB003_complete_genome	475	7	7	1	1	0.819109	0.974007	0.889867							K	Transcription	COG0571	dsRNA-specific ribonuclease (Rnc) (PDB:1DI2)	K03685	ribonuclease III [EC:3.1.26.3]	MSGILLTPYRDWAKEKLGYDFDNIDLLVTALTHRSYLNEHKKSATEHNERLEFLGDAVLELVTTDFLFSNYDKPEGILTAWRSALVRTESIGAAGERLGYEKLIRMSRGEKHGSARARQQILANAFEATTGAIYLDKGYDAAKKYITDNILSTLPQILEEESWRDPKSYLQELSQARDGFTPIYKVIKEDGPDHEKTFTLGVFVGDKKMGEGEGPSKQIAQQEAAREAIRKYKNSEKA-----
382	GC_00000051	pan_Saccharibacteria_Core_Genes	CP040004_1_Candidatus_Saccharibacteria_bacterium_oral_taxon_957_strain_BB001_chromosome_complete_genome	490	7	7	1	1	0.81737	0.99435	0.897216							C	Energy production and conversion	COG0221	Inorganic pyrophosphatase (Ppa) (PDB:117E)	K01507	inorganic pyrophosphatase [EC:3.6.1.1]	MADFNQILTPGDVENGIVNVVVEIPQGSNHKIEWNRELAVMQLDRVEPAIFAKPTNYGFIPQTLDEDGDELDALIITDQPLTTGIFMEAKVIGVLEFVDDDEVDDKVIVVPADDRNTGDAINSLEDLPPQLLKQIEHHFNHYKDMKKPGSTVVKGFGDVERAKQIIRDSITRWNEQA
383	GC_00000051	pan_Saccharibacteria_Core_Genes	CP040008_1_Candidatus_Saccharibacteria_bacterium_oral_taxon_955_strain_PM004_chromosome_complete_genome	509	7	7	1	1	0.81737	0.99435	0.897216							C	Energy production and conversion	COG0221	Inorganic pyrophosphatase (Ppa) (PDB:117E)	K01507	inorganic pyrophosphatase [EC:3.6.1.1]	MPDFNKVLTPGDIDGGVLNTVVEIPEGSRLKVEWDRQRAAFMLDRVEPRIFAKPCNYGFIPQTLDEDGDELDTLIVCPEPLPTGVWLEAKIIGVMKFEDDGEVDDKIVVVPADNRDDADAINSLSDIP-QLVKQLENHFTHYKDLKKPGSTKVLGWGDVEEAKQVIKQCIERYGSNR
384	GC_00000051	pan_Saccharibacteria_Core_Genes	CP040011_1_TM7_phylum_sp__oral_taxon_952_strain_TM7x_chromosome_complete_genome	458	7	7	1	1	0.81737	0.99435	0.897216							C	Energy production and conversion	COG0221	Inorganic pyrophosphatase (Ppa) (PDB:117E)	K01507	inorganic pyrophosphatase [EC:3.6.1.1]	MADFNQILTPGDVENGIVNVVVEIPQGSNHKIEWNRELAVMQLDRVEPAIFAKPTNYGFIPQTLDEDGDELDALIITDQPLTTGIFMEAKVIGVLEFVDDDEVDDKVIVVPADDRNTGDAINSLEDLPPQLLKQIEHHFNHYKDMKKPGSTVVKGFGDVERAKQIIRDSITRWNEQA
385	GC_00000051	pan_Saccharibacteria_Core_Genes	CP058260_1_Candidatus_Saccharibacteria_bacterium_oral_taxon_488_strain_HB001_chromosome_complete_genome	517	7	7	1	1	0.81737	0.99435	0.897216							C	Energy production and conversion	COG0221	Inorganic pyrophosphatase (Ppa) (PDB:117E)	K01507	inorganic pyrophosphatase [EC:3.6.1.1]	MADFNQVLTPGNYQDGEVTVVVEIPAGSNHKIEWDRKVGVMRLDRVDPAIFAKPTNYGFIPQTLDEDGDELDVLLVTDTPLTTGLVVEARILGVMKFVDDDEVDDKIIAVPSDDRHNGNAIQSLEDLPAQLIKQIEFHFNHYKDLKKPGSTIVKEFAGVDTAKQVVAAAIERWNEQA
386	GC_00000051	pan_Saccharibacteria_Core_Genes	GCA_015257795_2_ASM1525779v2_JB001_complete_genome	426	7	7	1	1	0.81737	0.99435	0.897216							C	Energy production and conversion	COG0221	Inorganic pyrophosphatase (Ppa) (PDB:117E)	K01507	inorganic pyrophosphatase [EC:3.6.1.1]	MADFNKILTPGNYQDGIINVVVEIPTGSTHKIEWNRELAVMQLDRVEPKVFAKPTNYGFIPQTLDEDGDELDVLLITNDPLTTGIFLEARILGVMKFVDDGEVDDKIIAVPADDRDTGNAYKTLADLPEQLIKQIEFHFNHYKDLKKAGTTKVEKFGDIEEAKEVIAESIARWNEK-
387	GC_00000051	pan_Saccharibacteria_Core_Genes	JB002_complete_genome	416	7	7	1	1	0.81737	0.99435	0.897216							C	Energy production and conversion	COG0221	Inorganic pyrophosphatase (Ppa) (PDB:117E)	K01507	inorganic pyrophosphatase [EC:3.6.1.1]	MADFNQILTPGDVDNGIVNVVVEIPQGSSHKIEWNRELAVMQLDRVEPAIFAKPTNYGFIPQTLDEDGDELDVLLITNDPLTTGIFLEARILGVMKFVDDGEVDDKIIAVPADDRNTGNAYKTLADLPEQLIKQIEFHFNHYKDLKKAGTTKVEKFGDIEEAKEVIAESIVRWNEK-
388	GC_00000051	pan_Saccharibacteria_Core_Genes	JB003_complete_genome	426	7	7	1	1	0.81737	0.99435	0.897216							C	Energy production and conversion	COG0221	Inorganic pyrophosphatase (Ppa) (PDB:117E)	K01507	inorganic pyrophosphatase [EC:3.6.1.1]	MADFNKILTPGNYQDGIINVVVEIPTGSTHKIEWNRELAVMQLDRVEPKVFAKPTNYGFIPQTLDEDGDELDVLLITNDPLTTGIFLEARILGVMKFVDDGEVDDKIIAVPADDRDTGNAYKTLADLPEQLIKQIEFHFNHYKDLKKAGTTKVEKFGDIEEAKEVIAESIARWNEK-
389	GC_00000052	pan_Saccharibacteria_Core_Genes	CP040004_1_Candidatus_Saccharibacteria_bacterium_oral_taxon_957_strain_BB001_chromosome_complete_genome	527	7	7	1	1	0.763845	0.967143	0.853556							K	Transcription	COG0781	Transcription antitermination protein NusB (NusB) (PDB:1EY1) (PUBMED:21652641)	K03625	transcription antitermination protein NusB	MASNRHLGRIVALQTLYEYEFRREVGDDTVEYKDILERNLDKYKSSVDDVDFVDKLVSGVISVQQELDEQLRPLAPEWPIEQIARIDRAVLRLALYELNHAKDA-PPKVVINEAVELAKAFGSDNSGKFINGVLGTAYRSLQEDADDKGQF-----
390	GC_00000052	pan_Saccharibacteria_Core_Genes	CP040008_1_Candidatus_Saccharibacteria_bacterium_oral_taxon_955_strain_PM004_chromosome_complete_genome	541	7	7	1	1	0.763845	0.967143	0.853556							K	Transcription	COG0781	Transcription antitermination protein NusB (NusB) (PDB:1EY1) (PUBMED:21652641)	K03625	transcription antitermination protein NusB	MASNRHLGRIVALQTLYEYEFRTQSEDPNVNLDEILGRNLERYESAIDDTDFVKRLVAGVLASITDLDAKIRPIAPEWPIEQIARVDRTVLRIGLYELLYCADSVPPKVAINEAVELAKAFGSDNSSKFINGVLGTAFRTLVEGASADAKTKRAKA
391	GC_00000052	pan_Saccharibacteria_Core_Genes	CP040011_1_TM7_phylum_sp__oral_taxon_952_strain_TM7x_chromosome_complete_genome	488	7	7	1	1	0.763845	0.967143	0.853556							K	Transcription	COG0781	Transcription antitermination protein NusB (NusB) (PDB:1EY1) (PUBMED:21652641)	K03625	transcription antitermination protein NusB	MASNRHLGRIVALQTLYEYEFRAEVGDAGIDYKSILQRNLAEYKSSVDDVEFVDNLVSGVLANQMELDEKLKPLAPEWPIDQLSRVDRTVLRIGLYELLYCADTVPPKVVINEAVELAKAFGSDNSGKFVNGVLGTALRTLVEESDSENKQL----
392	GC_00000052	pan_Saccharibacteria_Core_Genes	CP058260_1_Candidatus_Saccharibacteria_bacterium_oral_taxon_488_strain_HB001_chromosome_complete_genome	569	7	7	1	1	0.763845	0.967143	0.853556							K	Transcription	COG0781	Transcription antitermination protein NusB (NusB) (PDB:1EY1) (PUBMED:21652641)	K03625	transcription antitermination protein NusB	MASNRHLGRIVALQTLYEIEFRQEVGDSEVDVADILTRNLEKYKSSVDDVEFVRSLIDGVTMHKAELDDKLRPLAPEWPIEQISRIDRTVLRLGLYELLFSRAAVPPKVAINEAVELAKTFGSDNSGKFVNGVLGTAYRSLQEDADEDKQL-----
393	GC_00000052	pan_Saccharibacteria_Core_Genes	GCA_015257795_2_ASM1525779v2_JB001_complete_genome	478	7	7	1	1	0.763845	0.967143	0.853556							K	Transcription	COG0781	Transcription antitermination protein NusB (NusB) (PDB:1EY1) (PUBMED:21652641)	K03625	transcription antitermination protein NusB	MASNRHLGRIVVLQTLYEYEFRLQAQDKTVDLSEIIFRNMKQYDEVIGDKQFVQDLLNGIIEKQVELDTKLQPMAPEWPISQIARIDRNVLRIGLYELLYSRDTVPPKVAINEAVELAKAFGSDNSSKFINGVLGTAYKLFVEEQNGEQEG-----
394	GC_00000052	pan_Saccharibacteria_Core_Genes	JB002_complete_genome	458	7	7	1	1	0.763845	0.967143	0.853556							K	Transcription	COG0781	Transcription antitermination protein NusB (NusB) (PDB:1EY1) (PUBMED:21652641)	K03625	transcription antitermination protein NusB	MASNRHLGRIVVLQTLYEYEFRSQAQDKTVDLAEIIFRNMKQYEEAIGDKQFVQDLLNGIIERQVELDTKLQPMAPEWPISQIARIDRNVLRMGLYELLYSRETVPPKVAINEAVELAKAFGSDNSSKFINGVLGTAYKLFVEEQNGEQEG-----
395	GC_00000052	pan_Saccharibacteria_Core_Genes	JB003_complete_genome	477	7	7	1	1	0.763845	0.967143	0.853556							K	Transcription	COG0781	Transcription antitermination protein NusB (NusB) (PDB:1EY1) (PUBMED:21652641)	K03625	transcription antitermination protein NusB	MASNRHLGRIVVLQTLYEYEFRLQAQDKTVDLSEIIFRNMKQYDEVIGDKQFVQDLLNGIIEKQVELDTKLQPMAPEWPISQIARIDRNVLRIGLYELLYSRDTVPPKVAINEAVELAKAFGSDNSSKFINGVLGTAYKLFVEEQNGEQEG-----
396	GC_00000053	pan_Saccharibacteria_Core_Genes	CP040004_1_Candidatus_Saccharibacteria_bacterium_oral_taxon_957_strain_BB001_chromosome_complete_genome	371	7	7	1	1	0.875963	0.968016	0.919692					COG0094	Ribosome 50S subunit	J	Translation, ribosomal structure and biogenesis	COG0094	Ribosomal protein L5 (RplE) (PDB:1VS6)	K02931	large subunit ribosomal protein L5	MAEKK---TVVPAPRLKALYQEKYLKELQAELDLKNVHQVPALEKIIVSVGTGKKKDDKRHFEIVKNTVEKITGQAPVARQAKKSIAGFSIRKGMGAPIGVSVTLRGSRMYEFMDRLINVALPRVRDFHGVGLK-FDKGGNYNLGIIEQSIFPELTFEETQILHGLQVTFVIKNGNKEASKALLEKFGMPFEKKGGVR
397	GC_00000053	pan_Saccharibacteria_Core_Genes	CP040008_1_Candidatus_Saccharibacteria_bacterium_oral_taxon_955_strain_PM004_chromosome_complete_genome	409	7	7	1	1	0.875963	0.968016	0.919692					COG0094	Ribosome 50S subunit	J	Translation, ribosomal structure and biogenesis	COG0094	Ribosomal protein L5 (RplE) (PDB:1VS6)	K02931	large subunit ribosomal protein L5	MAEAKKKAAVSTAPRLKALYKDVYAKELQAELDLKNVNQVPVLEKIVVSVGTGKNKDDKRMLEVVRNTLARVTGQAPIERLAKKSIAGFKIRAGMGAPVGMNVTLRGARMYEFLDRLVNVALPRVRDFHGVGAK-FDKGGNYNLGLTDQSIFPELTFEETQLVHGMQVTFAIKNGSKVASRALLEKFGLPFEKEAK--
398	GC_00000053	pan_Saccharibacteria_Core_Genes	CP040011_1_TM7_phylum_sp__oral_taxon_952_strain_TM7x_chromosome_complete_genome	357	7	7	1	1	0.875963	0.968016	0.919692					COG0094	Ribosome 50S subunit	J	Translation, ribosomal structure and biogenesis	COG0094	Ribosomal protein L5 (RplE) (PDB:1VS6)	K02931	large subunit ribosomal protein L5	MAEKK---TVVPAPRLKALYQEKYLKELQAELDLKNVHQVPALEKIIVSVGTGKKKDDKRHFEIVKNTVEKITGQAPVARQAKKSIAGFSIRKGMGAPIGVSVTLRGARMYEFMDRLINVALPRVRDFHGVGLK-FDKGGNYNLGIIEQSIFPELTFEETQILHGLQVTFVIKNGSKEASKALLEKFGMPFEKKGGVR
399	GC_00000053	pan_Saccharibacteria_Core_Genes	CP058260_1_Candidatus_Saccharibacteria_bacterium_oral_taxon_488_strain_HB001_chromosome_complete_genome	442	7	7	1	1	0.875963	0.968016	0.919692					COG0094	Ribosome 50S subunit	J	Translation, ribosomal structure and biogenesis	COG0094	Ribosomal protein L5 (RplE) (PDB:1VS6)	K02931	large subunit ribosomal protein L5	MAEKK---TVVPAPRLKALYQEKYLKELQAELDLKNVHQVPALEKIIVSVGTGKKKDDKRHFEIVKNTVAKITGQAPVARQAKKSIAGFSIRKGMGAPIGVSVTLRGSRMYEFMDRLINVALPRVRDFHGVGLK-FDKGGNYNLGIIEQSIFPELTFEETQILHGLQVTFVIKNGSKEASKALLEKFGMPFEKKGGVR
400	GC_00000053	pan_Saccharibacteria_Core_Genes	GCA_015257795_2_ASM1525779v2_JB001_complete_genome	328	7	7	1	1	0.875963	0.968016	0.919692					COG0094	Ribosome 50S subunit	J	Translation, ribosomal structure and biogenesis	COG0094	Ribosomal protein L5 (RplE) (PDB:1VS6)	K02931	large subunit ribosomal protein L5	MAK-----TTVYVPRLKTLYKDTIVKELESELELTNIHQVPKLEKIVVSVGTGKKKEDKRFQEAVKNTVTKITGQTPVARLPKKSIATFKIRGGMGAPIGYSVTLRGDRMYEFLDRLVNVALPRVRDFHGVGAKGFDKGGNYNLGILEQSIFPELTFEETQILHGLQVTFVIKNEGEAHSRALLEKFGIPFEKKGKA-
401	GC_00000053	pan_Saccharibacteria_Core_Genes	JB002_complete_genome	307	7	7	1	1	0.875963	0.968016	0.919692					COG0094	Ribosome 50S subunit	J	Translation, ribosomal structure and biogenesis	COG0094	Ribosomal protein L5 (RplE) (PDB:1VS6)	K02931	large subunit ribosomal protein L5	MAK-----TAVYVPRLKTLYKDKIAKELQSELELTNIHQVPKLEKIVVSVGTGKKKEDKRFQEVVKNTITKITGQVPVERLPKKSIATFKIRGGMGAPIGHSVTLRGDRMYEFLDRLVNVALPRVRDFHGVGAKGFDKGGNYNLGILEQSVFPELTFEETQILHGLQVTFVIKNEGEAHSRALLEKFGIPFEKKGKA-
402	GC_00000053	pan_Saccharibacteria_Core_Genes	JB003_complete_genome	328	7	7	1	1	0.875963	0.968016	0.919692					COG0094	Ribosome 50S subunit	J	Translation, ribosomal structure and biogenesis	COG0094	Ribosomal protein L5 (RplE) (PDB:1VS6)	K02931	large subunit ribosomal protein L5	MAK-----TTVYVPRLKTLYKDTIVKELESELELTNIHQVPKLEKIVVSVGTGKKKEDKRFQEAVKNTVTKITGQTPVARLPKKSIATFKIRGGMGAPIGYSVTLRGDRMYEFLDRLVNVALPRVRDFHGVGAKGFDKGGNYNLGILEQSIFPELTFEETQILHGLQVTFVIKNEGEAHSRALLEKFGIPFEKKGKA-
403	GC_00000054	pan_Saccharibacteria_Core_Genes	CP040004_1_Candidatus_Saccharibacteria_bacterium_oral_taxon_957_strain_BB001_chromosome_complete_genome	167	7	7	1	1	0.857353	0.85934	0.858345					COG0254	Ribosome 50S subunit	J	Translation, ribosomal structure and biogenesis	COG0254	Ribosomal protein L31 (RpmE) (PDB:1VS6)	K02909	large subunit ribosomal protein L31	MKSSIHPQNYRPVVFSDDQAGFAFLTQSTAQTTDTIKWEDGNTYPLVKVHISSASHPFFTGEEKIIDTEGRVDRFKARQAAAEARKAALANKAKKAAANKAAKTDAPKSDK----------KAKKSSK
404	GC_00000054	pan_Saccharibacteria_Core_Genes	CP040008_1_Candidatus_Saccharibacteria_bacterium_oral_taxon_955_strain_PM004_chromosome_complete_genome	178	7	7	1	1	0.857353	0.85934	0.858345					COG0254	Ribosome 50S subunit	J	Translation, ribosomal structure and biogenesis	COG0254	Ribosomal protein L31 (RpmE) (PDB:1VS6)	K02909	large subunit ribosomal protein L31	MKSSIHPQDYRPVVFSDEVAGFAFLTQSTAQTSETIKWEDGNEYPLVKIHISSKSHPFFTGEEKIVDTEGRVDRFKARAKAAEERRAALAAKAKKQNAK----------------------KAAKADK
405	GC_00000054	pan_Saccharibacteria_Core_Genes	CP040011_1_TM7_phylum_sp__oral_taxon_952_strain_TM7x_chromosome_complete_genome	163	7	7	1	1	0.857353	0.85934	0.858345					COG0254	Ribosome 50S subunit	J	Translation, ribosomal structure and biogenesis	COG0254	Ribosomal protein L31 (RpmE) (PDB:1VS6)	K02909	large subunit ribosomal protein L31	MKSSIHPQNYRPVVFSDDQAGFAFLTQSTAQTTDTIKWEDGNTYPLVKVHISSASHPFFTGEEKIIDTEGRVDRFKARQAAAEARRAELANKAKKANANKATKADSPKSDK----------KAKKSSK
406	GC_00000054	pan_Saccharibacteria_Core_Genes	CP058260_1_Candidatus_Saccharibacteria_bacterium_oral_taxon_488_strain_HB001_chromosome_complete_genome	199	7	7	1	1	0.857353	0.85934	0.858345					COG0254	Ribosome 50S subunit	J	Translation, ribosomal structure and biogenesis	COG0254	Ribosomal protein L31 (RpmE) (PDB:1VS6)	K02909	large subunit ribosomal protein L31	MKSSIHPQNYRPVVFSDDQAGFAFLTQSTAQTTDTIVWEDGKTYPLVKVHISSASHPFFTGEEKIIDTEGRVDRFKARQAAAEARKAALANKAKKAAAKKAAKAADDDTDDTKKKAAAPKVKTKKVKK
407	GC_00000054	pan_Saccharibacteria_Core_Genes	GCA_015257795_2_ASM1525779v2_JB001_complete_genome	149	7	7	1	1	0.857353	0.85934	0.858345					COG0254	Ribosome 50S subunit	J	Translation, ribosomal structure and biogenesis	COG0254	Ribosomal protein L31 (RpmE) (PDB:1VS6)	K02909	large subunit ribosomal protein L31	MKKNLHPTNYRPVVFSDEVAGFAFLTRSTADSKETIKWEDGNEYPLVKMHISSASHPFFTGEEKIIDTEGRVDRFKRAQEMAAARKEALANKAKKQAAE----------------------KAKKAER
408	GC_00000054	pan_Saccharibacteria_Core_Genes	JB002_complete_genome	150	7	7	1	1	0.857353	0.85934	0.858345					COG0254	Ribosome 50S subunit	J	Translation, ribosomal structure and biogenesis	COG0254	Ribosomal protein L31 (RpmE) (PDB:1VS6)	K02909	large subunit ribosomal protein L31	MKKNLHPTEYRPVVFSDEQAGFAFLTQSTAQTTETIKWEDGNEYPLVKMHISSASHPFFTGEEKIIDTEGRVDRFKARQAAAEARKAALANKAKKQAAE----------------------KAKKAER
409	GC_00000054	pan_Saccharibacteria_Core_Genes	JB003_complete_genome	149	7	7	1	1	0.857353	0.85934	0.858345					COG0254	Ribosome 50S subunit	J	Translation, ribosomal structure and biogenesis	COG0254	Ribosomal protein L31 (RpmE) (PDB:1VS6)	K02909	large subunit ribosomal protein L31	MKKNLHPTNYRPVVFSDEVAGFAFLTRSTADSKETIKWEDGNEYPLVKMHISSASHPFFTGEEKIIDTEGRVDRFKRAQEMAAARKEALANKAKKQAAE----------------------KAKKAER
410	GC_00000055	pan_Saccharibacteria_Core_Genes	CP040004_1_Candidatus_Saccharibacteria_bacterium_oral_taxon_957_strain_BB001_chromosome_complete_genome	195	7	7	1	1	0.752097	0.988143	0.854111							R	General function prediction only	COG0612	Predicted Zn-dependent peptidase, M16 family (PqqL) (PDB:6OFS)			MKHTVEEVRLKNGARGLLIDVPDATVMSFQFHFRAGSRYVRDKDIYETAHIMEHMSFGANEKFRSQALYDQEFVKNGAYYNAYTTEYSMGYEAFCADFEWDRVLELQRLAITVPRFNAEELEAEKGNVRSELTGYLNNHNRVMWPRVQQALGEDILTYNQRLKTIANVTLKDIKEHHRRTHTLKNMRFVIAGKMT-GRKSRIKEALEAWQLEEGERFEIPKDNLHSA-GPLLIRRKEASNLTFGWSMIVPREISNSEADAMGCLNHILTGTFNSRIFGAARKRGLAYSIFSDTSVGFYDSAWDFTGQVNLETAEELFDIIVSELKRVLNGKISAEDIESAKSYSLGRYQMGAQTVSQISNFYTGRYFSDDFVKDYTGVPAAILAVTDEKIVQVAREFFQ…
411	GC_00000055	pan_Saccharibacteria_Core_Genes	CP040008_1_Candidatus_Saccharibacteria_bacterium_oral_taxon_955_strain_PM004_chromosome_complete_genome	200	7	7	1	1	0.752097	0.988143	0.854111							R	General function prediction only	COG0612	Predicted Zn-dependent peptidase, M16 family (PqqL) (PDB:6OFS)			MKHTTTEVRLKNGARGLLIDIPGATVMSFQFQFRAGNRYVKHKDIYETAHIMEHMAFGANAEFRNEHAYEAEFTKNGAYHNAWTSDLSMVYVADCADFEWERILSLQRLAICQPKFRQEELEAEKGNVKSELTGYLNNHNRVLWPKIQQLLGEDVYTYWQRLQTINNVQLKDIREHHRRTHTSDNMRFVVAGKLE-GRKAKIQRMLEEWELPRGERFAIPKDELTSG-NPTLIRRKEASNLTFGWSMTLPRELSDEEAEAMACLDQILTGTLHSRIYGAARKKGLAYGMFSETSVGFHDSSWDFGGQVNLDTAGGLVDIIVREVKAVMDGKITEEELDAAKSYALGRHQMGAQTVAQISNFYSGRYFGDGFVKDYNKVPDAIRKITLERMLATAREFIA…
412	GC_00000055	pan_Saccharibacteria_Core_Genes	CP040011_1_TM7_phylum_sp__oral_taxon_952_strain_TM7x_chromosome_complete_genome	187	7	7	1	1	0.752097	0.988143	0.854111							R	General function prediction only	COG0612	Predicted Zn-dependent peptidase, M16 family (PqqL) (PDB:6OFS)			MKHTVEEVRLKNGARGLLIDVPDATVMSFQVQFRAGNRYVLDKNIYETAHIMEHMAFGANEKFRSEHNYEQEFTKNGAYHNAYTSDYSMVYEAICADFEWDRILELQRLAITTPRFNTDELEAEKGNVRSELTGYLNNHNRVMWPRIQQALGEDILTYNQRLKTIANIELKDIKNHHKRTHTLKNMRFVVAGKLT-GRKSAIKEHLEGWQLETGERFAIPHDEPRRA-NPVLIRRKEATNLTFGWSMVVPHELTDEEADAMSALNHILTGTMSSRIFGSARKKGLAYSIFSDTSVGFYDSAWDFGGQVNIDTAEKLFDVIVRELKKVLSGSISAEDLESVKSYSLGRYQMGAQTVGQISNFYVGRYFADDFVRDYDGVPASILAVTSEQMIETARQFFA…
413	GC_00000055	pan_Saccharibacteria_Core_Genes	CP058260_1_Candidatus_Saccharibacteria_bacterium_oral_taxon_488_strain_HB001_chromosome_complete_genome	228	7	7	1	1	0.752097	0.988143	0.854111							R	General function prediction only	COG0612	Predicted Zn-dependent peptidase, M16 family (PqqL) (PDB:6OFS)			MKHTVKEIKLKNGAKGLFIDVPDATVMSFQVQFRAGNRYVRGKDIYETAHIMEHMAFGANEKFRSEHAYEQEFTKNGAYHNAFTSDYSMVYEAACADFEWDRILELQRLAITTPRFNAEELEAEKGNVRSELTGYLNNHNRVMWPRVQQALGEDILTYNQRLKTIDAITLKDIKEHHRRTHTLNNMRFVVAGKLT-GRMATIRESLEQWQLEPGERFAIPHDKLSSA-APIFIRRKEASNLTFGWSMNLPRELSDEDSDAMGCLNHILTGTMSSRIFGAARKKGLAYGVFSDTSVGFYDSAWDFGGQVNLETAEALFDIIVRELRRVLNGTITSEDIENAKSYALGRYQMGAQTVAQISNFYTGRYFADDFVKNYEGVPTAILAVTADQIVRVAREFFA…
414	GC_00000055	pan_Saccharibacteria_Core_Genes	GCA_015257795_2_ASM1525779v2_JB001_complete_genome	164	7	7	1	1	0.752097	0.988143	0.854111							R	General function prediction only	COG0612	Predicted Zn-dependent peptidase, M16 family (PqqL) (PDB:6OFS)			MRHTVEEVRLKNGVRGLLVNVPDATVMSFQFQFRAGSRFTKSPEIYETAHIMEHMAFGANARFASEHEFEAEFTKNGAYHNASTSDMSMNYVADCADFEWDRIFELQLLSISQPRFNEFEFKAEKGNVRNELTGYLNNNARLLWPKIQQEFGEKVLTYEERLKTIDNITLDDIREHHKRTHTTDNLRFVIAGKITPTRRSKILEGFENLQLERGERFEIITDPTKKPQAPIFIHRPDLKNISFGISLLLPRKLTTSEMDAMHALNHILTGTMHARILGQARKRGLTYGVYSGASRGPKDSSWDFEGQTNYSTAKELFELIVLELKKVLNEEITEKELEAMKSYSLGSFQMGGQTVASTAGFYASRYFWDGYVRDYKAQPKFIKQISREQIFKVAKEFID…
415	GC_00000055	pan_Saccharibacteria_Core_Genes	JB002_complete_genome	164	7	7	1	1	0.752097	0.988143	0.854111							R	General function prediction only	COG0612	Predicted Zn-dependent peptidase, M16 family (PqqL) (PDB:6OFS)			MRHTVEEVRLKNGVRGLLVNVPDATVMSFQFQFRAGSRYTKSPKIYETAHIMEHMAFGANAKFVDEHEFEAEFTKNGAYHNASTSDMSMNYVADCADFEWDRIFELQLLSISQPKFNEFEFKAEKGNVRNELTGYLNNNARLLWPKIQQEFGEKVLTYEERLKTIDNITLEDICEHHKRTHTTDNLRFVIAGKITPTRKNKILEGFENLPLERGERFEIITDEMKKPKEPIFIYRPDLKNISFGISLLLPRKLTTSEMDAMHALNHILTGTMHARILGQARKRGLTYGIYSGASRGPKDSSWDFEGQTNYGTAKELFELIVSELKKVLNEEITEEELDAMKSYSLGSFQMGGQTVASTAGFYASRYFWDGHLRDYKSQPKFIKQISREQIFKVAKEFID…
416	GC_00000055	pan_Saccharibacteria_Core_Genes	JB003_complete_genome	164	7	7	1	1	0.752097	0.988143	0.854111							R	General function prediction only	COG0612	Predicted Zn-dependent peptidase, M16 family (PqqL) (PDB:6OFS)			MRHTVEEVRLKNGVRGLLVNVPDATVMSFQFQFRAGSRFTKSPEIYETAHIMEHMAFGANARFASEHEFEAEFTKNGAYHNASTSDMSMNYVADCADFEWDRIFELQLLSISQPRFNEFEFKAEKGNVRNELTGYLNNNARLLWPKIQQEFGEKVLTYEERLKTIDNITLDDIREHHKRTHTTDNLRFVIAGKITPTRRSKILEGFENLQLERGERFEIITDPTKKPQAPIFIHRPDLKNISFGISLLLPRKLTTSEMDAMHALNHILTGTMHARILGQARKRGLTYGVYSGASRGPKDSSWDFEGQTNYSTAKELFELIVLELKKVLNEEITEKELEAMKSYSLGSFQMGGQTVASTAGFYASRYFWDGYVRDYKAQPKFIKQISREQIFKVAKEFID…
417	GC_00000056	pan_Saccharibacteria_Core_Genes	CP040004_1_Candidatus_Saccharibacteria_bacterium_oral_taxon_957_strain_BB001_chromosome_complete_genome	214	7	7	1	1	0.805017	0.818019	0.811466					COG0423	Aminoacyl-tRNA synthetases	J	Translation, ribosomal structure and biogenesis	COG0423	Glycyl-tRNA synthetase, class II (GRS1) (PDB:2PME)	K01880	glycyl-tRNA synthetase [EC:6.1.1.14]	#NAME?
418	GC_00000056	pan_Saccharibacteria_Core_Genes	CP040008_1_Candidatus_Saccharibacteria_bacterium_oral_taxon_955_strain_PM004_chromosome_complete_genome	222	7	7	1	1	0.805017	0.818019	0.811466					COG0423	Aminoacyl-tRNA synthetases	J	Translation, ribosomal structure and biogenesis	COG0423	Glycyl-tRNA synthetase, class II (GRS1) (PDB:2PME)	K01880	glycyl-tRNA synthetase [EC:6.1.1.14]	#NAME?
419	GC_00000056	pan_Saccharibacteria_Core_Genes	CP040011_1_TM7_phylum_sp__oral_taxon_952_strain_TM7x_chromosome_complete_genome	209	7	7	1	1	0.805017	0.818019	0.811466					COG0423	Aminoacyl-tRNA synthetases	J	Translation, ribosomal structure and biogenesis	COG0423	Glycyl-tRNA synthetase, class II (GRS1) (PDB:2PME)	K01880	glycyl-tRNA synthetase [EC:6.1.1.14]	#NAME?
420	GC_00000056	pan_Saccharibacteria_Core_Genes	CP058260_1_Candidatus_Saccharibacteria_bacterium_oral_taxon_488_strain_HB001_chromosome_complete_genome	254	7	7	1	1	0.805017	0.818019	0.811466					COG0423	Aminoacyl-tRNA synthetases	J	Translation, ribosomal structure and biogenesis	COG0423	Glycyl-tRNA synthetase, class II (GRS1) (PDB:2PME)	K01880	glycyl-tRNA synthetase [EC:6.1.1.14]	MSNVLYWSNNDDNRRVANAEKGKTVSTTKMEDIISLCKRRGFIYQGSDVYGGLSGTWDYGPLGVQLKRNIMNLWWRRFVDERDDMYGVDAAILMNQKVWQASGHVDTFSDPLVECNHCKARFREDHLLKDQKEKLDGYEALTDKIQWYREHATAPNFYDEIKEKEPELFKKILDMELGPSEIDLEEASDFGLKEWSHVLRV--------------------IKCPNCGTRGDFS--EPRQFNMMFKTFVGASGQNELAIDELTGGADGKRSPSGMKAITYDPQSISYLRPETAQGIFTNFKNVVDSFYPNLPFGIAQQGKAFRNEIAPRDFVFRSREFEQMEIEYFVDPEHWQEAFDELLAATHAFLAE-LGLKPEHIHELDVPAEDRAHYSKKTIDIE…
421	GC_00000056	pan_Saccharibacteria_Core_Genes	GCA_015257795_2_ASM1525779v2_JB001_complete_genome	186	7	7	1	1	0.805017	0.818019	0.811466					COG0423	Aminoacyl-tRNA synthetases	J	Translation, ribosomal structure and biogenesis	COG0423	Glycyl-tRNA synthetase, class II (GRS1) (PDB:2PME)	K01880	glycyl-tRNA synthetase [EC:6.1.1.14]	#NAME?
422	GC_00000056	pan_Saccharibacteria_Core_Genes	JB002_complete_genome	185	7	7	1	1	0.805017	0.818019	0.811466					COG0423	Aminoacyl-tRNA synthetases	J	Translation, ribosomal structure and biogenesis	COG0423	Glycyl-tRNA synthetase, class II (GRS1) (PDB:2PME)	K01880	glycyl-tRNA synthetase [EC:6.1.1.14]	#NAME?
423	GC_00000056	pan_Saccharibacteria_Core_Genes	JB003_complete_genome	186	7	7	1	1	0.805017	0.818019	0.811466					COG0423	Aminoacyl-tRNA synthetases	J	Translation, ribosomal structure and biogenesis	COG0423	Glycyl-tRNA synthetase, class II (GRS1) (PDB:2PME)	K01880	glycyl-tRNA synthetase [EC:6.1.1.14]	#NAME?
424	GC_00000057	pan_Saccharibacteria_Core_Genes	CP040004_1_Candidatus_Saccharibacteria_bacterium_oral_taxon_957_strain_BB001_chromosome_complete_genome	595	7	7	1	1	0.807186	0.988307	0.888611	M00532|M00346|M00140|M00141	Photorespiration|Formaldehyde assimilation, serine pathway|C1-unit interconversion, prokaryotes|C1-unit interconversion, eukaryotes	M00532|M00346|M00140|M00141	Pathway modules; Carbohydrate metabolism; Other carbohydrate metabolism|Pathway modules; Energy metabolism; Methane metabolism|Pathway modules; Metabolism of cofactors and vitamins; Cofactor and vitamin metabolism|Pathway modules; Metabolism of cofactors and vitamins; Cofactor and vitamin metabolism	COG0112	Serine biosynthesis	E	Amino acid transport and metabolism	COG0112	Glycine/serine hydroxymethyltransferase (GlyA) (PDB:1BJ4)	K00600	glycine hydroxymethyltransferase [EC:2.1.2.1]	MEDQAIERLIAAEIERQQAGLELIPSENYVSPDVLKALGSVFTNKYSEGYPGRRYYGGQHNTDQIEQLAIDRAKQLFGADHANVQPHSGAQANEAVYYAWCEPGDTILAMDLAHGGHLTHGASVTRSAREYNFVRYGIKDVETGEIDYEEIRRLALKHRPKVILAGFSAYPRELDYAKFAEIGRKVGAILMADMAHIAGLIVGGQANNPFDYGFHVITTTTHKTLRGPRGGLILSKGVVGNPLKRPEKTLENLPTLIDRAVFPGTQGGPHMHTIAAKAVAFGEALRPEFTAYAQQIVKNAAVLADELKRGGLKLVTGGTSNHLVLADVYGSFGIDGKTAQERLEASGITANANAIPNDTLPPFRPSGLRLGTPAVTTRGMKETKMKQIAELIIAAIRT-…
425	GC_00000057	pan_Saccharibacteria_Core_Genes	CP040008_1_Candidatus_Saccharibacteria_bacterium_oral_taxon_955_strain_PM004_chromosome_complete_genome	679	7	7	1	1	0.807186	0.988307	0.888611	M00532|M00346|M00140|M00141	Photorespiration|Formaldehyde assimilation, serine pathway|C1-unit interconversion, prokaryotes|C1-unit interconversion, eukaryotes	M00532|M00346|M00140|M00141	Pathway modules; Carbohydrate metabolism; Other carbohydrate metabolism|Pathway modules; Energy metabolism; Methane metabolism|Pathway modules; Metabolism of cofactors and vitamins; Cofactor and vitamin metabolism|Pathway modules; Metabolism of cofactors and vitamins; Cofactor and vitamin metabolism	COG0112	Serine biosynthesis	E	Amino acid transport and metabolism	COG0112	Glycine/serine hydroxymethyltransferase (GlyA) (PDB:1BJ4)	K00600	glycine hydroxymethyltransferase [EC:2.1.2.1]	MNDTIVAQLIAGEQQRQLEGLELIPSENYVSQDVLTALGSVFTNKYSEGYPGRRYYGGQEFTDKIEQLAIDRAKKLFRADHANVQPHSGAPANEAVYSAWCEPGDTILAMDLSHGGHLTHGSPVTRSARLYNFIRYKMKDSSTGEIDYDKLRQLALEHKPKIILAGFSAYPRELDYDKFAEIGREVGALLMADMSHIAGLIAGGVAKNPLDHGFHVMTTTTHKTLRGPRGGLILSMGVVGNPLKKPEKTIENIPTLIDRAVFPGMQGGPHMHVIAAKAVAFGEALRPEFREYATQIVKNAKVLAEEMQKRGFLLVTGGTSNHLILADVYKSFGVDGKVVERALDKIGLTLNANAVPDDPLPMFTPSGIRLGTPALTTRGLSEGHMAKIAEWMKQAIDHR…
426	GC_00000057	pan_Saccharibacteria_Core_Genes	CP040011_1_TM7_phylum_sp__oral_taxon_952_strain_TM7x_chromosome_complete_genome	549	7	7	1	1	0.807186	0.988307	0.888611	M00532|M00346|M00140|M00141	Photorespiration|Formaldehyde assimilation, serine pathway|C1-unit interconversion, prokaryotes|C1-unit interconversion, eukaryotes	M00532|M00346|M00140|M00141	Pathway modules; Carbohydrate metabolism; Other carbohydrate metabolism|Pathway modules; Energy metabolism; Methane metabolism|Pathway modules; Metabolism of cofactors and vitamins; Cofactor and vitamin metabolism|Pathway modules; Metabolism of cofactors and vitamins; Cofactor and vitamin metabolism	COG0112	Serine biosynthesis	E	Amino acid transport and metabolism	COG0112	Glycine/serine hydroxymethyltransferase (GlyA) (PDB:1BJ4)	K00600	glycine hydroxymethyltransferase [EC:2.1.2.1]	MKDKQIEQLIKAEKIRQTDGLELIPSENYVSSDVLKALGSVFTNKYSEGYPGRRYYGGQENTDQIEQIAIDRAKQLFGADHANVQPHSGAQANEAVYYAWCEPGDTILAMDLAHGGHLTHGASVTRSAREYNFIRYGIKDVETGEIDYEEIRQLALKHKPKIILAGFSAYPRELDYEKFAEIGNEIGAMLMADMSHIAGLIVGGVAKNPFDYGFHVITTTTHKTLRGPRGGLILSRGVVGNPLKKPEKTLENLPTLIDRAVFPGTQGGPHMHTIAAKAVAFGEALQPEFKDYAEQIVKNAKKLAEELQKRDFKLVTGGTNNHLILADVYNSFGIDGKEAEIAMDKIGLTLNANATPNDSLTRFRPSGIRLGTPAVTTRGAKEADMEKIAEWMKQAINHR…
427	GC_00000057	pan_Saccharibacteria_Core_Genes	CP058260_1_Candidatus_Saccharibacteria_bacterium_oral_taxon_488_strain_HB001_chromosome_complete_genome	658	7	7	1	1	0.807186	0.988307	0.888611	M00532|M00346|M00140|M00141	Photorespiration|Formaldehyde assimilation, serine pathway|C1-unit interconversion, prokaryotes|C1-unit interconversion, eukaryotes	M00532|M00346|M00140|M00141	Pathway modules; Carbohydrate metabolism; Other carbohydrate metabolism|Pathway modules; Energy metabolism; Methane metabolism|Pathway modules; Metabolism of cofactors and vitamins; Cofactor and vitamin metabolism|Pathway modules; Metabolism of cofactors and vitamins; Cofactor and vitamin metabolism	COG0112	Serine biosynthesis	E	Amino acid transport and metabolism	COG0112	Glycine/serine hydroxymethyltransferase (GlyA) (PDB:1BJ4)	K00600	glycine hydroxymethyltransferase [EC:2.1.2.1]	MQDTQVADLIAAEIERQQLGIEMIPSENYVSTSVLKALGSVFTNKYSEGYPGRRYYGGQENTDQIEQLAIDRAKKLFKADHANIQPHSGAQANEAVYYAWCEPGDTILAMDLAHGGHLTHGAPVTRSAREYTFIRYGIKDVETGEIDYEEIRELALEHRPKIILAGFSAYPRELDYAKFAEIGNEVGAMLMADMSHIAGLIVGGVAKNPFDYGFHVITTTTHKTLRGPRGGLILSRGIASNPLKRPEKTLKNLPTLIDRAVFPGTQGGPHMHTIAAKAVAFGEALHPEFTEYAQQIVKNAAVLADELKRGGLKLVTGGTSNHLVLADIYGSFGIDGKTAQERLEASGITANANAIPNDTLPPFRPSGLRLGTPALTTRGMMEAEIKQIAKWIIAAINT-…
428	GC_00000057	pan_Saccharibacteria_Core_Genes	GCA_015257795_2_ASM1525779v2_JB001_complete_genome	509	7	7	1	1	0.807186	0.988307	0.888611	M00532|M00346|M00140|M00141	Photorespiration|Formaldehyde assimilation, serine pathway|C1-unit interconversion, prokaryotes|C1-unit interconversion, eukaryotes	M00532|M00346|M00140|M00141	Pathway modules; Carbohydrate metabolism; Other carbohydrate metabolism|Pathway modules; Energy metabolism; Methane metabolism|Pathway modules; Metabolism of cofactors and vitamins; Cofactor and vitamin metabolism|Pathway modules; Metabolism of cofactors and vitamins; Cofactor and vitamin metabolism	COG0112	Serine biosynthesis	E	Amino acid transport and metabolism	COG0112	Glycine/serine hydroxymethyltransferase (GlyA) (PDB:1BJ4)	K00600	glycine hydroxymethyltransferase [EC:2.1.2.1]	MFDEKIFDAIESEEYRQREGLELIPSENYVSREVLAALGSVLTNKYSEGYPGRRYYGGQENTDIIESLAIERAKKLFKCDHANVQPHSGANANEAVYNAWLEVGDTVLGMDLAQGGHLTHGSPVTRSGKIYNFIRYGLD--ENGEINYNQIEEMAEKYKPKIILVGFSAYPGEIDYARISKIGKKYGAMLMADVAHIAGLIAGGVLENPFDYGFNVVTTTTHKTLRGPRGGMILSNGKVGNPLKKPEKTLENLPTLIDRSVFPGTQGGPQMHSIAAKAVSFYEALQPEFKNYANQVVKNAKKLAEELSKRGFKLVTGGTKNHLILVDVYSSFGIDGKAAERAMDKIGLTLNANSIPNDKLSMFTPSGIRLGTPAITSRGMKEEQMERIAEWMRFAIENR…
429	GC_00000057	pan_Saccharibacteria_Core_Genes	JB002_complete_genome	494	7	7	1	1	0.807186	0.988307	0.888611	M00532|M00346|M00140|M00141	Photorespiration|Formaldehyde assimilation, serine pathway|C1-unit interconversion, prokaryotes|C1-unit interconversion, eukaryotes	M00532|M00346|M00140|M00141	Pathway modules; Carbohydrate metabolism; Other carbohydrate metabolism|Pathway modules; Energy metabolism; Methane metabolism|Pathway modules; Metabolism of cofactors and vitamins; Cofactor and vitamin metabolism|Pathway modules; Metabolism of cofactors and vitamins; Cofactor and vitamin metabolism	COG0112	Serine biosynthesis	E	Amino acid transport and metabolism	COG0112	Glycine/serine hydroxymethyltransferase (GlyA) (PDB:1BJ4)	K00600	glycine hydroxymethyltransferase [EC:2.1.2.1]	MFDEKIFDVIENEENRQREGLELIPSENYVSREVLAALGSVLTNKYSEGYPGKRYYGGQENTDIIESLAIERAKQLFNCDHANVQPHSGANANEAVYNAWLEVGDTVLGMDLSQGGHLTHGSPVTRSGKIYNFVRYGLD--ENGEINYKQIEELAEKYKPKIILVGFSAYPGEIDYAKIAEIGKKYGAMLMADVAHIAGLIAGGVSKNPFEYGFNVVTTTTHKTLRGPRGGMILSNGKVGNPLKKPEKTLENLPTLIDRSVFPGTQGGPQMHSIAAKAISFYEALQPEFKIYAQQVVKNAHFLAEELSKRGFKLVTGGTKNHLILVDIYASFGIDGKTAERAMDAIGLTLNANSIPNDTLSMFAPSGIRLGTPAVTSRGMKEIEMAKIAEWMDLAIKYR…
430	GC_00000057	pan_Saccharibacteria_Core_Genes	JB003_complete_genome	508	7	7	1	1	0.807186	0.988307	0.888611	M00532|M00346|M00140|M00141	Photorespiration|Formaldehyde assimilation, serine pathway|C1-unit interconversion, prokaryotes|C1-unit interconversion, eukaryotes	M00532|M00346|M00140|M00141	Pathway modules; Carbohydrate metabolism; Other carbohydrate metabolism|Pathway modules; Energy metabolism; Methane metabolism|Pathway modules; Metabolism of cofactors and vitamins; Cofactor and vitamin metabolism|Pathway modules; Metabolism of cofactors and vitamins; Cofactor and vitamin metabolism	COG0112	Serine biosynthesis	E	Amino acid transport and metabolism	COG0112	Glycine/serine hydroxymethyltransferase (GlyA) (PDB:1BJ4)	K00600	glycine hydroxymethyltransferase [EC:2.1.2.1]	MFDEKIFDAIESEEYRQREGLELIPSENYVSREVLAALGSVLTNKYSEGYPGRRYYGGQENTDIIESLAIERAKKLFKCDHANVQPHSGANANEAVYNAWLEVGDTVLGMDLAQGGHLTHGSPVTRSGKIYNFIRYGLD--ENGEINYNQIEEMAEKYKPKIILVGFSAYPGEIDYARISKIGKKYGAMLMADVAHIAGLIAGGVLENPFDYGFNVVTTTTHKTLRGPRGGMILSNGKVGNPLKKPEKTLENLPTLIDRSVFPGTQGGPQMHSIAAKAVSFYEALQPEFKNYANQVVKNAKKLAEELSKRGFKLVTGGTKNHLILVDVYSSFGIDGKAAERAMDKIGLTLNANSIPNDKLSMFTPSGIRLGTPAITSRGMKEEQMERIAEWMRFAIENR…
431	GC_00000058	pan_Saccharibacteria_Core_Genes	CP040004_1_Candidatus_Saccharibacteria_bacterium_oral_taxon_957_strain_BB001_chromosome_complete_genome	487	7	7	1	1	0.808688	0.962479	0.878907	M00001|M00002|M00003|M00308|M00552|M00165|M00166|M00611|M00612	Glycolysis (Embden-Meyerhof pathway), glucose => pyruvate|Glycolysis, core module involving three-carbon compounds|Gluconeogenesis, oxaloacetate => fructose-6P|Semi-phosphorylative Entner-Doudoroff pathway, gluconate => glycerate-3P|D-galactonate degradation, De Ley-Doudoroff pathway, D-galactonate => glycerate-3P|Reductive pentose phosphate cycle (Calvin cycle)|Reductive pentose phosphate cycle,…	M00001|M00002|M00003|M00308|M00552|M00165|M00166|M00611|M00612	Pathway modules; Carbohydrate metabolism; Central carbohydrate metabolism|Pathway modules; Carbohydrate metabolism; Central carbohydrate metabolism|Pathway modules; Carbohydrate metabolism; Central carbohydrate metabolism|Pathway modules; Carbohydrate metabolism; Central carbohydrate metabolism|Pathway modules; Carbohydrate metabolism; Other carbohydrate metabolism|Pathway modules; Energy metabol…	COG0057	Glycolysis	G	Carbohydrate transport and metabolism	COG0057	Glyceraldehyde-3-phosphate dehydrogenase/erythrose-4-phosphate dehydrogenase (GapA) (PDB:3ZDF)	K00134	glyceraldehyde 3-phosphate dehydrogenase [EC:1.2.1.12]	--------MAATRIAINGFGRIGRNAFKIARERSDLEIVAINDLTDTKTLAYLLKHDSNYGEYGRQVTFTENELIVDGQSVKVLAEKEPQQLPWKDMNIDVVIESTGFFTDKEGASRHLEAGAKRVVISGPTKSDGIDTIVFGTNDDKIASATPIVSNASCTTNSLGAVMAVLDAEFGVEKSMLTTVHSYTASQRLQDAPSKDLREGRNAAENMVPTTTGAAIAVTKTLPQLTGKFDGLSVRVPTPVVSLSDVTALLRRDVTVEQVNEAFKKAAQDTFYQGILGVSEEPLVSRDFIGNSHSGVVDLPLTKVVGGNLIKVMVWYDNEWGYSNRLVELVADIGAVLKRAG--
432	GC_00000058	pan_Saccharibacteria_Core_Genes	CP040008_1_Candidatus_Saccharibacteria_bacterium_oral_taxon_955_strain_PM004_chromosome_complete_genome	506	7	7	1	1	0.808688	0.962479	0.878907	M00001|M00002|M00003|M00308|M00552|M00165|M00166|M00611|M00612	Glycolysis (Embden-Meyerhof pathway), glucose => pyruvate|Glycolysis, core module involving three-carbon compounds|Gluconeogenesis, oxaloacetate => fructose-6P|Semi-phosphorylative Entner-Doudoroff pathway, gluconate => glycerate-3P|D-galactonate degradation, De Ley-Doudoroff pathway, D-galactonate => glycerate-3P|Reductive pentose phosphate cycle (Calvin cycle)|Reductive pentose phosphate cycle,…	M00001|M00002|M00003|M00308|M00552|M00165|M00166|M00611|M00612	Pathway modules; Carbohydrate metabolism; Central carbohydrate metabolism|Pathway modules; Carbohydrate metabolism; Central carbohydrate metabolism|Pathway modules; Carbohydrate metabolism; Central carbohydrate metabolism|Pathway modules; Carbohydrate metabolism; Central carbohydrate metabolism|Pathway modules; Carbohydrate metabolism; Other carbohydrate metabolism|Pathway modules; Energy metabol…	COG0057	Glycolysis	G	Carbohydrate transport and metabolism	COG0057	Glyceraldehyde-3-phosphate dehydrogenase/erythrose-4-phosphate dehydrogenase (GapA) (PDB:3ZDF)	K00134	glyceraldehyde 3-phosphate dehydrogenase [EC:1.2.1.12]	---MEVGTMSAIRVAINGFGRIGRNAFKIAFDRNDIEVVAINDLSDAKTLAHLLKHDSIYGTYNREVGYDEVGITVDGTHIRVLNEKDPAGLPWRDHEIDVVIESTGCFTEPQKAQAHIAAGAKRVVISAPAKGEGADTIVIGVNDDAVATSSPVVSNASCTTNCVAPVMAILEEAFGVEKAMMTTVHSYTASQRLHDAPAKNLREARAAAENIVPTTTGASIATTKVLPSLTGCFGGLSVRVPTPTVSMCDFVALIKRDVTADEVNQVFREAAGKPFYQGILDVTDEELVSMDFKGNSYSAIVDLALTDVVGGNLIKVVAWYDNEWGYSNRLVELTVDVGRASRAV---
433	GC_00000058	pan_Saccharibacteria_Core_Genes	CP040011_1_TM7_phylum_sp__oral_taxon_952_strain_TM7x_chromosome_complete_genome	456	7	7	1	1	0.808688	0.962479	0.878907	M00001|M00002|M00003|M00308|M00552|M00165|M00166|M00611|M00612	Glycolysis (Embden-Meyerhof pathway), glucose => pyruvate|Glycolysis, core module involving three-carbon compounds|Gluconeogenesis, oxaloacetate => fructose-6P|Semi-phosphorylative Entner-Doudoroff pathway, gluconate => glycerate-3P|D-galactonate degradation, De Ley-Doudoroff pathway, D-galactonate => glycerate-3P|Reductive pentose phosphate cycle (Calvin cycle)|Reductive pentose phosphate cycle,…	M00001|M00002|M00003|M00308|M00552|M00165|M00166|M00611|M00612	Pathway modules; Carbohydrate metabolism; Central carbohydrate metabolism|Pathway modules; Carbohydrate metabolism; Central carbohydrate metabolism|Pathway modules; Carbohydrate metabolism; Central carbohydrate metabolism|Pathway modules; Carbohydrate metabolism; Central carbohydrate metabolism|Pathway modules; Carbohydrate metabolism; Other carbohydrate metabolism|Pathway modules; Energy metabol…	COG0057	Glycolysis	G	Carbohydrate transport and metabolism	COG0057	Glyceraldehyde-3-phosphate dehydrogenase/erythrose-4-phosphate dehydrogenase (GapA) (PDB:3ZDF)	K00134	glyceraldehyde 3-phosphate dehydrogenase [EC:1.2.1.12]	--------MSVTRIAINGFGRIGRNAFKIARERSDLEIVAINDLTDTKTLAYLLKHDSNYGEYSRQVDFTENELIIEGQSVKVLAEKDPANLPWGDMNIDVVIESTGFFTDKDGAGKHLTAGAKRVVISGPTKSDGVDTIVLGTNDSKIKDATPIVSNASCTTNSLGAVMAVLDAEFGVEKSMLTTVHSYTASQRLQDAPSKDLREGRNAAENMVPTTTGAAIAVTKTLPQLTGRFDGLSVRVPTPVVSLSDVTVLLRRDVTVEQVNEAFKKAAQSNFYQGILGVSEEPLVSRDFIGNSHSGVVDLPLTKVVGGNLIKVMVWYDNEWGYSNRLVELVADVGHYLNQSE--
434	GC_00000058	pan_Saccharibacteria_Core_Genes	CP058260_1_Candidatus_Saccharibacteria_bacterium_oral_taxon_488_strain_HB001_chromosome_complete_genome	514	7	7	1	1	0.808688	0.962479	0.878907	M00001|M00002|M00003|M00308|M00552|M00165|M00166|M00611|M00612	Glycolysis (Embden-Meyerhof pathway), glucose => pyruvate|Glycolysis, core module involving three-carbon compounds|Gluconeogenesis, oxaloacetate => fructose-6P|Semi-phosphorylative Entner-Doudoroff pathway, gluconate => glycerate-3P|D-galactonate degradation, De Ley-Doudoroff pathway, D-galactonate => glycerate-3P|Reductive pentose phosphate cycle (Calvin cycle)|Reductive pentose phosphate cycle,…	M00001|M00002|M00003|M00308|M00552|M00165|M00166|M00611|M00612	Pathway modules; Carbohydrate metabolism; Central carbohydrate metabolism|Pathway modules; Carbohydrate metabolism; Central carbohydrate metabolism|Pathway modules; Carbohydrate metabolism; Central carbohydrate metabolism|Pathway modules; Carbohydrate metabolism; Central carbohydrate metabolism|Pathway modules; Carbohydrate metabolism; Other carbohydrate metabolism|Pathway modules; Energy metabol…	COG0057	Glycolysis	G	Carbohydrate transport and metabolism	COG0057	Glyceraldehyde-3-phosphate dehydrogenase/erythrose-4-phosphate dehydrogenase (GapA) (PDB:3ZDF)	K00134	glyceraldehyde 3-phosphate dehydrogenase [EC:1.2.1.12]	MLLGRGNYMAITKIAINGFGRIGRSAFKIARERSDLEIVAINDLTDTKTLAYLLKHDSNYGEYGRQVDFTENELVVDGKHVKVLAEKDPTNLPWGEMDVDVVIESTGFFTDKDGAGKHLTAGAKRVVISGPTKSEGVDTIVLGTNDSKIKDATPIVSNASCTTNSLGAVMAVLDAEFGVEKSMLTTVHSYTASQRLQDAPAKDLREGRNAAENIVPTTTGAAIAVTKTLPQLTGKFDGLSVRVPTPVVSLSDVTALLRRDVTVEQVNEVFKKAAADSFYQGILGVSEEPLVSRDFIGNSHSGIVDLPLTKVVGGNMVKIMVWYDNEWGYSNRLVELVADVGHYLQQSAMS
435	GC_00000058	pan_Saccharibacteria_Core_Genes	GCA_015257795_2_ASM1525779v2_JB001_complete_genome	421	7	7	1	1	0.808688	0.962479	0.878907	M00001|M00002|M00003|M00308|M00552|M00165|M00166|M00611|M00612	Glycolysis (Embden-Meyerhof pathway), glucose => pyruvate|Glycolysis, core module involving three-carbon compounds|Gluconeogenesis, oxaloacetate => fructose-6P|Semi-phosphorylative Entner-Doudoroff pathway, gluconate => glycerate-3P|D-galactonate degradation, De Ley-Doudoroff pathway, D-galactonate => glycerate-3P|Reductive pentose phosphate cycle (Calvin cycle)|Reductive pentose phosphate cycle,…	M00001|M00002|M00003|M00308|M00552|M00165|M00166|M00611|M00612	Pathway modules; Carbohydrate metabolism; Central carbohydrate metabolism|Pathway modules; Carbohydrate metabolism; Central carbohydrate metabolism|Pathway modules; Carbohydrate metabolism; Central carbohydrate metabolism|Pathway modules; Carbohydrate metabolism; Central carbohydrate metabolism|Pathway modules; Carbohydrate metabolism; Other carbohydrate metabolism|Pathway modules; Energy metabol…	COG0057	Glycolysis	G	Carbohydrate transport and metabolism	COG0057	Glyceraldehyde-3-phosphate dehydrogenase/erythrose-4-phosphate dehydrogenase (GapA) (PDB:3ZDF)	K00134	glyceraldehyde 3-phosphate dehydrogenase [EC:1.2.1.12]	---------MSKKIAINGFGRIGRNAFKLAFERDDIEVVAINDLTDTKTLAHLLKHDSTYGTYHYDVSYDENSIFVAGKQIRVLAERDPALLPWGEFGIDVVIEATGLFVQPEKARAHINAGAKKVVISAPAKGDGAKFIVLGVNERELTREDDIISNASCTTNCIAPVMAVLEREFGIEKSLMTTVHSYTASQRILDAPAKDLREARSAAENIVPTTTGAAIATAKVIPSLEGKFDGLSVRVPTAVVSLSDITAVLKRNTTKEEINEVFKRAAADPFYQGILAVTDEPLVSMDFKGNSHSSIVDLSLTNVVDGNLIKVVAWYDNEWGYSNRLVEIVADVAVNI------
436	GC_00000058	pan_Saccharibacteria_Core_Genes	JB002_complete_genome	412	7	7	1	1	0.808688	0.962479	0.878907	M00001|M00002|M00003|M00308|M00552|M00165|M00166|M00611|M00612	Glycolysis (Embden-Meyerhof pathway), glucose => pyruvate|Glycolysis, core module involving three-carbon compounds|Gluconeogenesis, oxaloacetate => fructose-6P|Semi-phosphorylative Entner-Doudoroff pathway, gluconate => glycerate-3P|D-galactonate degradation, De Ley-Doudoroff pathway, D-galactonate => glycerate-3P|Reductive pentose phosphate cycle (Calvin cycle)|Reductive pentose phosphate cycle,…	M00001|M00002|M00003|M00308|M00552|M00165|M00166|M00611|M00612	Pathway modules; Carbohydrate metabolism; Central carbohydrate metabolism|Pathway modules; Carbohydrate metabolism; Central carbohydrate metabolism|Pathway modules; Carbohydrate metabolism; Central carbohydrate metabolism|Pathway modules; Carbohydrate metabolism; Central carbohydrate metabolism|Pathway modules; Carbohydrate metabolism; Other carbohydrate metabolism|Pathway modules; Energy metabol…	COG0057	Glycolysis	G	Carbohydrate transport and metabolism	COG0057	Glyceraldehyde-3-phosphate dehydrogenase/erythrose-4-phosphate dehydrogenase (GapA) (PDB:3ZDF)	K00134	glyceraldehyde 3-phosphate dehydrogenase [EC:1.2.1.12]	---------MSKKIAINGFGRIGRNAFKLAFERDDIEVVAINDLTDTKTLAHLLKHDSTYGTYHHDVSYDDNSIFVAGKQIRVLAEKDPALLPWGEFGVDVVIEATGLFVQPEKARAHINAGAKKVVISAPAKGEGAKFIVLGVNEHELTREDDIISNASCTTNCIAPVMAILEREFGIEKSLMTTVHSYTASQRILDAPAKDLREARSAAENIVPTTTGAAIATAKVIPSLVGKFDGLSVRVPTAVVSLSDITAVLKRNTTKEEINEVFKRAAADPFYQGILTVTEEPLVSTDFKGNSHSSIVDLELTNVVGGNLVKIVAWYDNEWGYSNRLVEIVADVAANI------
437	GC_00000058	pan_Saccharibacteria_Core_Genes	JB003_complete_genome	421	7	7	1	1	0.808688	0.962479	0.878907	M00001|M00002|M00003|M00308|M00552|M00165|M00166|M00611|M00612	Glycolysis (Embden-Meyerhof pathway), glucose => pyruvate|Glycolysis, core module involving three-carbon compounds|Gluconeogenesis, oxaloacetate => fructose-6P|Semi-phosphorylative Entner-Doudoroff pathway, gluconate => glycerate-3P|D-galactonate degradation, De Ley-Doudoroff pathway, D-galactonate => glycerate-3P|Reductive pentose phosphate cycle (Calvin cycle)|Reductive pentose phosphate cycle,…	M00001|M00002|M00003|M00308|M00552|M00165|M00166|M00611|M00612	Pathway modules; Carbohydrate metabolism; Central carbohydrate metabolism|Pathway modules; Carbohydrate metabolism; Central carbohydrate metabolism|Pathway modules; Carbohydrate metabolism; Central carbohydrate metabolism|Pathway modules; Carbohydrate metabolism; Central carbohydrate metabolism|Pathway modules; Carbohydrate metabolism; Other carbohydrate metabolism|Pathway modules; Energy metabol…	COG0057	Glycolysis	G	Carbohydrate transport and metabolism	COG0057	Glyceraldehyde-3-phosphate dehydrogenase/erythrose-4-phosphate dehydrogenase (GapA) (PDB:3ZDF)	K00134	glyceraldehyde 3-phosphate dehydrogenase [EC:1.2.1.12]	---------MSKKIAINGFGRIGRNAFKLAFERDDIEVVAINDLTDTKTLAHLLKHDSTYGTYHYDVSYDENSIFVAGKQIRVLAERDPALLPWGEFGIDVVIEATGLFVQPEKARAHINAGAKKVVISAPAKGDGAKFIVLGVNERELTREDDIISNASCTTNCIAPVMAVLEREFGIEKSLMTTVHSYTASQRILDAPAKDLREARSAAENIVPTTTGAAIATAKVIPSLEGKFDGLSVRVPTAVVSLSDITAVLKRNTTKEEINEVFKRAAADPFYQGILAVTDEPLVSMDFKGNSHSSIVDLSLTNVVDGNLIKVVAWYDNEWGYSNRLVEIVADVAVNI------
438	GC_00000059	pan_Saccharibacteria_Core_Genes	CP040004_1_Candidatus_Saccharibacteria_bacterium_oral_taxon_957_strain_BB001_chromosome_complete_genome	70	7	7	1	1	0.793313	0.902271	0.844291					COG0360	Ribosome 30S subunit	J	Translation, ribosomal structure and biogenesis	COG0360	Ribosomal protein S6 (RpsF) (PDB:4V4H)	K02990	small subunit ribosomal protein S6	MNEYELTVLIHPDLEANLDAALDKVRALIKDNGGEITKEDNWGKKKLAYQIRREDFAVYVYFEATLPSDAPRKISSTLNITDEVLRYLLVKTDEKTRQALAEQRER-SEKMAAEAAEADA
439	GC_00000059	pan_Saccharibacteria_Core_Genes	CP040008_1_Candidatus_Saccharibacteria_bacterium_oral_taxon_955_strain_PM004_chromosome_complete_genome	82	7	7	1	1	0.793313	0.902271	0.844291					COG0360	Ribosome 30S subunit	J	Translation, ribosomal structure and biogenesis	COG0360	Ribosomal protein S6 (RpsF) (PDB:4V4H)	K02990	small subunit ribosomal protein S6	MKEYELTVLIHPDLEADLETPLDKVRKLVKDNGGEIVSEDNWGKKRLAYRIKGEDFAVYVAMDVKLPAEAPLKISNMLNITDDVIRYLLVKVDEKGRALLADAKKRADESADADDETSED
440	GC_00000059	pan_Saccharibacteria_Core_Genes	CP040011_1_TM7_phylum_sp__oral_taxon_952_strain_TM7x_chromosome_complete_genome	69	7	7	1	1	0.793313	0.902271	0.844291					COG0360	Ribosome 30S subunit	J	Translation, ribosomal structure and biogenesis	COG0360	Ribosomal protein S6 (RpsF) (PDB:4V4H)	K02990	small subunit ribosomal protein S6	MNEYELTVLIHPDLESNLDSALDKVRGLITDNGGEITKEDNWGKKKLAYTIKREDFAIYVCFEVKLPAPALLKISNTLNITDEVLRYLLVKTDEKTRQALSEQKAR-NEEADSSESNK--
441	GC_00000059	pan_Saccharibacteria_Core_Genes	CP058260_1_Candidatus_Saccharibacteria_bacterium_oral_taxon_488_strain_HB001_chromosome_complete_genome	94	7	7	1	1	0.793313	0.902271	0.844291					COG0360	Ribosome 30S subunit	J	Translation, ribosomal structure and biogenesis	COG0360	Ribosomal protein S6 (RpsF) (PDB:4V4H)	K02990	small subunit ribosomal protein S6	MNEYELTVLVHPDLEANLDAALDKVRSLVTTNGGEITKEDNWGKKKLAYAIRREDFAVYVYFEVKLPSSAPLKISNVLNITDEVLRYLLVKTDEKTRQALAEQKER-EAKAATEAADKEA
442	GC_00000059	pan_Saccharibacteria_Core_Genes	GCA_015257795_2_ASM1525779v2_JB001_complete_genome	61	7	7	1	1	0.793313	0.902271	0.844291					COG0360	Ribosome 30S subunit	J	Translation, ribosomal structure and biogenesis	COG0360	Ribosomal protein S6 (RpsF) (PDB:4V4H)	K02990	small subunit ribosomal protein S6	MKDYELTVLIHPDFENDLDKVLDKIRGLVAANGGEIAKEDNWGKKKLAYTIKGQDFAIYVAMDLKLPATAPLKISNTLNITDEVLRYLLVKAEER---PVVESEEK--------------
443	GC_00000059	pan_Saccharibacteria_Core_Genes	JB002_complete_genome	62	7	7	1	1	0.793313	0.902271	0.844291					COG0360	Ribosome 30S subunit	J	Translation, ribosomal structure and biogenesis	COG0360	Ribosomal protein S6 (RpsF) (PDB:4V4H)	K02990	small subunit ribosomal protein S6	MKDYELTVLVHPDFESDLEKVLDKVRSLITANGGEIAKEDNWGKKKLAYAIKGQDFAIYAAMDVKLPAAAPLKISNTLNITDEVLRYLLVKAEAR---PVVESEEK--------------
444	GC_00000059	pan_Saccharibacteria_Core_Genes	JB003_complete_genome	61	7	7	1	1	0.793313	0.902271	0.844291					COG0360	Ribosome 30S subunit	J	Translation, ribosomal structure and biogenesis	COG0360	Ribosomal protein S6 (RpsF) (PDB:4V4H)	K02990	small subunit ribosomal protein S6	MKDYELTVLIHPDFENDLDKVLDKIRGLVAANGGEIAKEDNWGKKKLAYTIKGQDFAIYVAMDLKLPATAPLKISNTLNITDEVLRYLLVKAEER---PVVESEEK--------------
445	GC_00000060	pan_Saccharibacteria_Core_Genes	CP040004_1_Candidatus_Saccharibacteria_bacterium_oral_taxon_957_strain_BB001_chromosome_complete_genome	135	7	7	1	1	0.778566	0.942993	0.852927													--MLDVFITSRVRRKIVVVYAKYPDFHTHVRGLAKLIKEDPGNIQRELKRLEKVGFLKSEKQGNSRTYFTNKQFPIFKELQGMVIKSQQHA--ARPKRSSVDRD---
446	GC_00000060	pan_Saccharibacteria_Core_Genes	CP040008_1_Candidatus_Saccharibacteria_bacterium_oral_taxon_955_strain_PM004_chromosome_complete_genome	151	7	7	1	1	0.778566	0.942993	0.852927							R	General function prediction only	COG1669	Predicted nucleotidyltransferase MJ0435 (MJ0435) (PDB:1WOT)			--MLDVFITSRVRRKIVVVYAKYPDFHTHVRGLAKLIKEDPGNIQRELKRLEKVGFLSAEKQGNTKIYSTNKQFPIFKELQSIVIKSQQHSGAGRPKRTTTDIQS--
447	GC_00000060	pan_Saccharibacteria_Core_Genes	CP040011_1_TM7_phylum_sp__oral_taxon_952_strain_TM7x_chromosome_complete_genome	131	7	7	1	1	0.778566	0.942993	0.852927													--MLDVFITSRVRRKIVVVYAKYPDFHTHVRGLAKLIKEDPGNIQRELKRLEKVGFLQSEKQGNSRTYFTNKQFPIFKELQSMVIKSQQYS--ARSKRGMADRD---
448	GC_00000060	pan_Saccharibacteria_Core_Genes	CP058260_1_Candidatus_Saccharibacteria_bacterium_oral_taxon_488_strain_HB001_chromosome_complete_genome	165	7	7	1	1	0.778566	0.942993	0.852927													--MLDIFITSRVRRKIVVVYAKYPDFHTHVRGLAKLIKEDPGNIQRELKRLEKVGFLRSEKQGNSRAYFTNKQFPIFKELQSMVIKSQQHA--ARPKRGSVDRD---
449	GC_00000060	pan_Saccharibacteria_Core_Genes	GCA_015257795_2_ASM1525779v2_JB001_complete_genome	119	7	7	1	1	0.778566	0.942993	0.852927													MVDLDIFITSRVKRKIVVFFVTYPVIKMHSRGLAKLLKEDPGNIQRELAKLEKAGFLFREKKKNTYTYFANTNFLFFSELQSIVVKVREQNSVARS-NNYIERSVKR
450	GC_00000060	pan_Saccharibacteria_Core_Genes	JB002_complete_genome	120	7	7	1	1	0.778566	0.942993	0.852927													MVDLDIFITSRVKRKIVVFFVTYPVIKMHSRGLAKLLKEDPGNIQRELAKLEKVGFLYREKKKNTYTYFANTNFLFFSELQSIVIKVREQNSVSRS-RNYIEKSVKR
451	GC_00000060	pan_Saccharibacteria_Core_Genes	JB003_complete_genome	119	7	7	1	1	0.778566	0.942993	0.852927													MVDLDIFITSRVKRKIVVFFVTYPVIKMHSRGLAKLLKEDPGNIQRELAKLEKAGFLFREKKKNTYTYFANTNFLFFSELQSIVVKVREQNSVARS-NNYIERSVKR
452	GC_00000061	pan_Saccharibacteria_Core_Genes	CP040004_1_Candidatus_Saccharibacteria_bacterium_oral_taxon_957_strain_BB001_chromosome_complete_genome	373	7	7	1	1	0.95069	1	0.974722					COG0093	Ribosome 50S subunit	J	Translation, ribosomal structure and biogenesis	COG0093	Ribosomal protein L14 (RplN) (PDB:4V4H)	K02874	large subunit ribosomal protein L14	MIQQESRLKVADNSGAKEVLCIRVLGGTRRRYARVGDVIVCSVKDASPTGNVKKKSVVKAVVVRTRDQIHRKDGSTICFDDNAVVIINDDKQPKATRVFGPVPRELRDMGYMKIISLAPEVL
453	GC_00000061	pan_Saccharibacteria_Core_Genes	CP040008_1_Candidatus_Saccharibacteria_bacterium_oral_taxon_955_strain_PM004_chromosome_complete_genome	411	7	7	1	1	0.95069	1	0.974722					COG0093	Ribosome 50S subunit	J	Translation, ribosomal structure and biogenesis	COG0093	Ribosomal protein L14 (RplN) (PDB:4V4H)	K02874	large subunit ribosomal protein L14	MIQQETRLKVTDNSGAKEILCIKVLGGSRRRYARVGDIITASVKEASPTGNVKKKSVVKAVVVRTRAQIRRKDGSTIKFDDNAAVIINEDKTPKATRVFGPVPRELRDMGYAKIISLAPEVL
454	GC_00000061	pan_Saccharibacteria_Core_Genes	CP040011_1_TM7_phylum_sp__oral_taxon_952_strain_TM7x_chromosome_complete_genome	359	7	7	1	1	0.95069	1	0.974722					COG0093	Ribosome 50S subunit	J	Translation, ribosomal structure and biogenesis	COG0093	Ribosomal protein L14 (RplN) (PDB:4V4H)	K02874	large subunit ribosomal protein L14	MIQQESRLKVADNSGAKEVLCIRVLGGTRRRYARVGDVIVCSVKDASPTGNVKKKSVVKAVVVRTRDQIHRKDGSTICFDDNAVVIINDDKQPKATRVFGPVPRELRDMGYMKIVSLAPEVL
455	GC_00000061	pan_Saccharibacteria_Core_Genes	CP058260_1_Candidatus_Saccharibacteria_bacterium_oral_taxon_488_strain_HB001_chromosome_complete_genome	444	7	7	1	1	0.95069	1	0.974722					COG0093	Ribosome 50S subunit	J	Translation, ribosomal structure and biogenesis	COG0093	Ribosomal protein L14 (RplN) (PDB:4V4H)	K02874	large subunit ribosomal protein L14	MIQQESRLKVADNSGAKEVLCIRVLGGTRRRYARVGDVIVCSVKDASPTGNVKKKSVVKAVVVRTRDQIHRKDGSTICFDDNAVVIINDDKQPKATRVFGPVPRELRDMGYMKIISLAPEVL
456	GC_00000061	pan_Saccharibacteria_Core_Genes	GCA_015257795_2_ASM1525779v2_JB001_complete_genome	330	7	7	1	1	0.95069	1	0.974722					COG0093	Ribosome 50S subunit	J	Translation, ribosomal structure and biogenesis	COG0093	Ribosomal protein L14 (RplN) (PDB:4V4H)	K02874	large subunit ribosomal protein L14	MIQQESRLKVTDNSGAKEILCIRVLGGSKRRYARVGDIIVATVKDANPTGNVKKKSVVKAVVVRTRDQIRRKDGSTICFDDNAAVIIADDKTPKATRVFGPVPRELRDLGYNKIISLAPEVL
457	GC_00000061	pan_Saccharibacteria_Core_Genes	JB002_complete_genome	309	7	7	1	1	0.95069	1	0.974722					COG0093	Ribosome 50S subunit	J	Translation, ribosomal structure and biogenesis	COG0093	Ribosomal protein L14 (RplN) (PDB:4V4H)	K02874	large subunit ribosomal protein L14	MIQQESRLKVTDNSGAKEILCIRVLGGSKRRYARVGDIIVATVKDANPTGNIKKKSVVKAVVVRTRDQIRRKDGSTICFDDNAAVIIADDKTPKATRVFGPVPRELRDLGYSKIISLAPEVL
458	GC_00000061	pan_Saccharibacteria_Core_Genes	JB003_complete_genome	330	7	7	1	1	0.95069	1	0.974722					COG0093	Ribosome 50S subunit	J	Translation, ribosomal structure and biogenesis	COG0093	Ribosomal protein L14 (RplN) (PDB:4V4H)	K02874	large subunit ribosomal protein L14	MIQQESRLKVTDNSGAKEILCIRVLGGSKRRYARVGDIIVCSVKDASPTGNVKKKSVVKAVVVRTRDQIRRKDGSTICFDDNAAVIIADDKTPKATRVFGPVPRELRDLGYNKIISLAPEVL
459	GC_00000062	pan_Saccharibacteria_Core_Genes	CP040004_1_Candidatus_Saccharibacteria_bacterium_oral_taxon_957_strain_BB001_chromosome_complete_genome	601	7	7	1	1	0.721029	0.935812	0.814499							O	Posttranslational modification, protein turnover, chaperones	COG0542	ATP-dependent Clp protease, ATP-binding subunit ClpA (ClpA) (PDB:1KSF)			-----------------------------MNIEPVIRYDSQRSQKARFSVRFGDVWHLLLGLCSLAMILLGCWSVIHHG-PVGWLFVGMSGPFVMLTIWWQGDLKTAEMSKHPTTLDDVMAADLLGQLSKNPTPQELVMAISKTRAGQFLAVRLGLTPNFLSNIASDDPRMTDAIWQAAIDIWQETDSPKVTGAVVAAAIVKVFPSHDAILASLKLDFQDVLEGIRWYERLKALVEDFKEKPLRTGGIARDWSFGYTPLLSRFAQNLSQQVSGGT--IMTRLDAHTDVLDQMLQIFNTGGRQNVALVGPDGVGKSTLIAAFAEMLIDGHKEVPSNLLYQQVFLLDASALISVAGGRGELEQLVTRLLNEAFASKNVILCLENAQLFFEEGVGSVDMSNL…
460	GC_00000062	pan_Saccharibacteria_Core_Genes	CP040008_1_Candidatus_Saccharibacteria_bacterium_oral_taxon_955_strain_PM004_chromosome_complete_genome	685	7	7	1	1	0.721029	0.935812	0.814499							O	Posttranslational modification, protein turnover, chaperones	COG0542	ATP-dependent Clp protease, ATP-binding subunit ClpA (ClpA) (PDB:1KSF)			--------------MASDSWVGCCTDGVGAVEDLKFEYYSRRSIAARFGVHVSDVAVSMMKWSTWLLILLGTVIVFVAGWSMGWAVMGVAVIPFMIGQYVAHYVRDLP-PKMTVAVTDRIEGSVLGHLPVRPTPADVASAVGRASSGQFMGARLGISPSLLSTMASTDANATPALWRTAEDIRVANNMSEITGAVLAVAIVRSFPQYESVIAQIHLDDSDLDKGIIWQQHLIQLIKAYKK-PRRTGGVGRDWSFGWIPTLQRFGQNISEQIGAGSGLLTVGVASHIQAIDQLVDTFGSGGRQNALLVGRPGVGKTTIIHAFAEKLLDASAKVPDNLKFRQVFLLDSSALISAAPGRGELENLITQVLNEAYRAKNIIVCLDNAQLFFEEGVGSVDLSNV…
461	GC_00000062	pan_Saccharibacteria_Core_Genes	CP040011_1_TM7_phylum_sp__oral_taxon_952_strain_TM7x_chromosome_complete_genome	558	7	7	1	1	0.721029	0.935812	0.814499							O	Posttranslational modification, protein turnover, chaperones	COG0542	ATP-dependent Clp protease, ATP-binding subunit ClpA (ClpA) (PDB:1KSF)			MDDSGNYSVADLAAIAVCGNCAVANGGFAMNVQPKFNYDSLRSQKARFSVRFGNAWHVVVIAIGIMIVVLGVWMLIEHG-SVGWLMLGLSGPMVMLSIWWEKDLKTAEINKNPQTIDDVMAADVLGKLPRRPTPTDIAEAITGTRAGQFLALRLGLTPNFLHNISVDNPDQTEQVWKAAIEIWQSTKSPKITSAVLAAAIVKQLPQHDSLLANMKIDFQDIEETIKWYERIKALIEEHNKKPLRTGGIARDWSFGYTPLLSRFAQNISANISGQM--LTTKLAAHESALEQMMKIFSSGGRQNIALIGADGAGKSTVVSAFAEMLIDGHQGVPGSLMYQQVFILDSSSLVSVASGRGELENLVTMILNEAFLSKNVILCLDNAQLFFEEGVGSVDLSNV…
462	GC_00000062	pan_Saccharibacteria_Core_Genes	CP058260_1_Candidatus_Saccharibacteria_bacterium_oral_taxon_488_strain_HB001_chromosome_complete_genome	666	7	7	1	1	0.721029	0.935812	0.814499							O	Posttranslational modification, protein turnover, chaperones	COG0542	ATP-dependent Clp protease, ATP-binding subunit ClpA (ClpA) (PDB:1KSF)			----------------------------MNEVRPEFRYHSLRAQKARFTARFGAVWHVLVVLVAVALGLGGVWLLIKHG-PIGWLMIGLVGPLAMLSVWWQGDLKTMAVSARAETIDDVMAADVLGRLSQRPTPKEIALAVGQSRAGQFLGVRLGLTPNFLANIASDDPNNTPAVWQSALRIWRDTNSPKVTGAVLAAAIVEQFPNHDALLANLKIDFRDVLGGIMWYERLKSLIERFRQKPLHTGGIARDWSFGYTPLLSRFAQNLSLQVSGGT--MISQLDAHQAALEQLMTIFGSNGRQNAALVGLDGAGKSTVVAAFAEMLIDGHKTVPSSLLYRQIFLLDASSLISAAAGRGELEALVTQILNEAFLSKNVILCLDNAQLFFEEGVGSVDLSNL…
463	GC_00000062	pan_Saccharibacteria_Core_Genes	GCA_015257795_2_ASM1525779v2_JB001_complete_genome	514	7	7	1	1	0.721029	0.935812	0.814499							O	Posttranslational modification, protein turnover, chaperones	COG0542	ATP-dependent Clp protease, ATP-binding subunit ClpA (ClpA) (PDB:1KSF)			---------------------------------MSFNYNHLRAKKSRLMNILRL-FLPLLNLLKIVGAISGFSLIFMDS-ALGWIVLAIVSVVTILINWWNGELHRLA-PSAEFTIEGQMASNILGRLSKNPTSEQIAKVVLESSGGKFIAARFGLGKTTIESLVQIPQNSPENIFQTALQIQQKLKTKTVSGSVLVLAIVRNFPNYETLLAQFYVDFEDLERGVLWHDHIFSLINKSKI-PMKTGGIARDWSFGYTPTLNRFGVNITNQVSNNI-LMSSNLEQHKELVSKMIEQFSGQGKQNIALIGVDGVGKTTVVNSFAAKIANGNEKIPSNLKFRQVISLDASSLIAAAPGRGEIENLLNYVLNEAYAAKNIIICLDNAQLFFEDGVGSVDVSNL…
464	GC_00000062	pan_Saccharibacteria_Core_Genes	JB002_complete_genome	498	7	7	1	1	0.721029	0.935812	0.814499							O	Posttranslational modification, protein turnover, chaperones	COG0542	ATP-dependent Clp protease, ATP-binding subunit ClpA (ClpA) (PDB:1KSF)			---------------------------------MIFDYNNLRAKKSRLMNGLRG-FLFLLKILKIVGILSGFCLMLMDS-NLGWLILAFSSIITILVHWWNGELHRLE-PTKDLNIEGRLASNILGKLSKNPTSEQIAKVVLESSGGKFIVSRFGLGKTTIESLVQIPQNSPENIFQTALQIQQKLKTKTVSGSVLTLAIIRNFPNYETLLAQFYLDFEDLERGVLWHDHIFSLISQSKI-PMKTGGIARDWSFGYTPTLNRFGVNITNQVSNNI-LMSSNLEQHKDLVLKMIEQFSSNGKQNIALIGADGAGKTTVVNSFAAKIANGSEKIPSNLKFRQVVSLDAASLIAAAPGRGEIENLLNYVLNEAYAAKNIIICLDNAQLFFEDGVGSVDVSNL…
465	GC_00000062	pan_Saccharibacteria_Core_Genes	JB003_complete_genome	513	7	7	1	1	0.721029	0.935812	0.814499							O	Posttranslational modification, protein turnover, chaperones	COG0542	ATP-dependent Clp protease, ATP-binding subunit ClpA (ClpA) (PDB:1KSF)			---------------------------------MSFNYNHLRAKKSRLMNILRL-FLPLLNLLKIVGAISGFSLIFMDS-ALGWIVLAIVSVVTILINWWNGELHRLA-PSAEFTIEGQMASNILGRLSKNPTSEQIAKVVLESSGGKFIAARFGLGKTTIESLVQIPQNSPENIFQTALQIQQKLKTKTVSGSVLVLAIVRNFPNYETLLAQFYVDFEDLERGVLWHDHIFSLINKSKI-PMKTGGIARDWSFGYTPTLNRFGVNITNQVSNNI-LMSSNLEQHKELVSKMIEQFSGQGKQNIALIGVDGVGKTTVVNSFAAKIANGNEKIPSNLKFRQVISLDASSLIAAAPGRGEIENLLNYVLNEAYAAKNIIICLDNAQLFFEDGVGSVDVSNL…
466	GC_00000063	pan_Saccharibacteria_Core_Genes	CP040004_1_Candidatus_Saccharibacteria_bacterium_oral_taxon_957_strain_BB001_chromosome_complete_genome	569	7	7	1	1	0.708862	0.958925	0.815146							E	Amino acid transport and metabolism	COG1104	Cysteine desulfurase/Cysteine sulfinate desulfinase IscS or related enzyme, NifS family (NifS) (PDB:4IXO) (PUBMED:22773787;25825430)	K04487	cysteine desulfurase [EC:2.8.1.7]	----------------MDPLVVEAMQPYFSEKFFNPSSPYAAGVAVKRDYQAAKARIAQVLGVVADELVMTAGATESVNLAFQAAERTV---CAVATIEHASVLSAAGRYREAVLIQPDHKGRISPEAVKQALAPDVGFVSIALANHELGYVQPIEEIARVIQVERERRRSAGESTPLLFHTDASQAAALLDIKVKRLGVDLLTLSAAKVYGPKQVGLLWVRPGVHIAPTIVGGGQELGLRSGTENVAGVIGFAEALELAAKRRKAEVKRLQGLRDAMIRKMKAELP--EMIISSDRKKSLANFLNISFPGLDAERLVFLLEMNGVMVATGSACAANSGTRSHVLSAIGLSASDIDGSLRITLGRLNDEAMVVRAAEFIIQSVRKEQERIK-
467	GC_00000063	pan_Saccharibacteria_Core_Genes	CP040008_1_Candidatus_Saccharibacteria_bacterium_oral_taxon_955_strain_PM004_chromosome_complete_genome	619	7	7	1	1	0.708862	0.958925	0.815146							E	Amino acid transport and metabolism	COG1104	Cysteine desulfurase/Cysteine sulfinate desulfinase IscS or related enzyme, NifS family (NifS) (PDB:4IXO) (PUBMED:22773787;25825430)	K04487	cysteine desulfurase [EC:2.8.1.7]	MKTSDLIYLDHAAATPMDERVIAAMTPYMREFFYNPSSPYAPAVEVRHAYEYAKHRLAQCIGAKADEIVITAGATESINLMVGSVS-GH---IVTSNIEHHAVLRAVEAH-DHTLVKADEKGTVSPDAVERAIRPDTELVTIHLANNELGTIQPLRAIAEVVKRERQRRFEAGEKTPIWFHTDASQGAGQLDLNVARLGVDAMTVNAGKMYGPKQVGLLWADREVTLRPIIRGGGQERAIRSGTENVAGTIGFATAFELVSTHRNGEAKRLEALRDELEARLITAFP--GAVVSGNRKKRLSGHLHISFPGIDAERLVFALESRGVLVATGSACAANKGTRSHVLTAIGLDDQTADGSLRITLGRLSDESNIARAADILIEVIMSEIERTSR
468	GC_00000063	pan_Saccharibacteria_Core_Genes	CP040011_1_TM7_phylum_sp__oral_taxon_952_strain_TM7x_chromosome_complete_genome	526	7	7	1	1	0.708862	0.958925	0.815146							E	Amino acid transport and metabolism	COG1104	Cysteine desulfurase/Cysteine sulfinate desulfinase IscS or related enzyme, NifS family (NifS) (PDB:4IXO) (PUBMED:22773787;25825430)	K04487	cysteine desulfurase [EC:2.8.1.7]	#NAME?
469	GC_00000063	pan_Saccharibacteria_Core_Genes	CP058260_1_Candidatus_Saccharibacteria_bacterium_oral_taxon_488_strain_HB001_chromosome_complete_genome	547	7	7	1	1	0.708862	0.958925	0.815146							E	Amino acid transport and metabolism	COG1104	Cysteine desulfurase/Cysteine sulfinate desulfinase IscS or related enzyme, NifS family (NifS) (PDB:4IXO) (PUBMED:22773787;25825430)	K04487	cysteine desulfurase [EC:2.8.1.7]	-----MIYLDHAAATPMDPLVVEAMQPYFSEKFFNPSSPYAPVVTVKRDYREAKSRIARMLGVGADELVMTAGATESINLAFTAAS-SV---SLVSAIEHSSVINAAKARSSVRLIPPLKNGRIDPQAVKTLLAPDVSFMSIALANHELGYIQPIEEIAEVVRAERLRRQENGESTPLMFHTDASQTAALMDVKIKRLGVDLLTLSAAKVYGPKQVGLLWIRPGVKLQPNIVGGGQEAGLRSGTENVAGVVGFTAALELAAKRRSGEIKRLRGLRDMLAKKLLAAFP--DMIISSDQKKSLVNFLNISFSGVDAERLVFLLEARGVLVATGSACAANSGTRSHVLAAIGLSDAAIDGSLRLTLGRLNDEAQVMRAADEIIAAVRTERERTR-
470	GC_00000063	pan_Saccharibacteria_Core_Genes	GCA_015257795_2_ASM1525779v2_JB001_complete_genome	299	7	7	1	1	0.708862	0.958925	0.815146							E	Amino acid transport and metabolism	COG1104	Cysteine desulfurase/Cysteine sulfinate desulfinase IscS or related enzyme, NifS family (NifS) (PDB:4IXO) (PUBMED:22773787;25825430)	K04487	cysteine desulfurase [EC:2.8.1.7]	-MNNEIIYLDHAATTPVSEKVLAAMLPYFSEKFYNPSAPYVQALEVRRDYEDAKHLIAQNIGAKSDEIVMTAGATESINLAFSAASKDAGDEILVGEFEHHAVLNSAEKYGVRKLIKIKKDSVIDIDDLRAKISPKTKIVSVMLANNETGVIQPISKIAEIIREERMRRLSNGEKTPIYLHSDASQGVGQLDISVSRLGVDMLTLNAGKIYGPKQTGLLWANREIQFNAQIVGGGQERNLRSGTENVPSVIGFAKAMQLAEKHRKKENERLRKLKEIFKNILSENFSDEEMIFLGNIKKQLASHVSVSFPGIDAERMVFALEMQGVLVATGSACAANKGTRSHTLTAMGLKESEADGSLRISFGALSNEENTKRAAEIISKTIRAEFERIKK
471	GC_00000063	pan_Saccharibacteria_Core_Genes	JB002_complete_genome	296	7	7	1	1	0.708862	0.958925	0.815146							E	Amino acid transport and metabolism	COG1104	Cysteine desulfurase/Cysteine sulfinate desulfinase IscS or related enzyme, NifS family (NifS) (PDB:4IXO) (PUBMED:22773787;25825430)	K04487	cysteine desulfurase [EC:2.8.1.7]	-MNEEIIYLDHAATTPVSEKVLAAMLPYFSEKFYNPSAPYVQALDVRRDYEDAKHQIAQNIGAKSDEIVITAGATESINLAFSAASKENGDEILVGEFEHHAVLNSAKKYGIQKLVRIKKDSIIDLEDLRAKISPKTKIVSVMLANNETGVIQPISKIAEIVREERMRRLSNGEKTPIYLHSDASQGVGQLDISVARLGVDMLTLNAGKIYGPKQTGLLWANREIEFNAQIVGGGQERNLRSGTENVPSVIGFAKAIQLAEKHRKKENERLRKLKELFKKTLSENFSNEEIIFLGNPKKQLASHISVSFPGIDAERMVFALETQGVLVATGSACAANKGTRSHTLTAMGLSDSEADGSLRISLGKLSNEENIKRAAEIISKTVQAEFKRIQK
472	GC_00000063	pan_Saccharibacteria_Core_Genes	JB003_complete_genome	299	7	7	1	1	0.708862	0.958925	0.815146							E	Amino acid transport and metabolism	COG1104	Cysteine desulfurase/Cysteine sulfinate desulfinase IscS or related enzyme, NifS family (NifS) (PDB:4IXO) (PUBMED:22773787;25825430)	K04487	cysteine desulfurase [EC:2.8.1.7]	-MNNEIIYLDHAATTPVSEKVLAAMLPYFSEKFYNPSAPYVQALEVRRDYEDAKHLIAQNIGAKSDEIVMTAGATESINLAFSAASKDAGDEILVGEFEHHAVLNSAEKYGVRKLIKIKKDSVIDIDDLRAKISPKTKIVSVMLANNETGVIQPISKIAEIIREERMRRLSNGEKTPIYLHSDASQGVGQLDISVSRLGVDMLTLNAGKIYGPKQTGLLWANREIQFNAQIVGGGQERNLRSGTENVPSVIGFAKAMQLAEKHRKKENERLRKLKEIFKNILSENFSDEEMIFLGNIKKQLASHVSVSFPGIDAERMVFALEMQGVLVATGSACAANKGTRSHTLTAMGLKESEADGSLRISFGALSNEENTKRAAEIISKTIRAEFERIKK
473	GC_00000064	pan_Saccharibacteria_Core_Genes	CP040004_1_Candidatus_Saccharibacteria_bacterium_oral_taxon_957_strain_BB001_chromosome_complete_genome	537	7	7	1	1	0.729981	0.985951	0.838874							L	Replication, recombination and repair	COG0272	NAD-dependent DNA ligase (Lig) (PDB:5TT5)	K01972	DNA ligase (NAD+) [EC:6.5.1.2]	-MTARQLDRQAAEQRIVKLRDLINDYRYHYHVLDESIMSEAAADSLKHELSQLEEQFPDLITPDSPTQRVAGKALSKFAKVQHQTRMISLQDVFDRAEVAAWIQRMHKVRSDITEEFLCDIKMDGLACALIYEDGVLTRAVTRGDGLVGEDVTMNVRTIQNVPLTLRANQRFAHFLRGRTEIRGEIVMHKEDFAALNQRRRATGQPEFANPRNLAAGTIRQLDPKLVAERPLHFVGYDIIRDNLEDTPTIAFGYQMMNELGITTSRQTQIVYGLDEVMSYVNHLDELRQSLQFNTDGAVIKLNDRRQFAQLGIVGKTPRAAVAYKFAAEEATTVVRDIVISIGRTGAATPVAVFDPVVVAGTTVQHASLHNADEIARLDVRRGDTVVIFKAGDIIPQVQ…
474	GC_00000064	pan_Saccharibacteria_Core_Genes	CP040008_1_Candidatus_Saccharibacteria_bacterium_oral_taxon_955_strain_PM004_chromosome_complete_genome	586	7	7	1	1	0.729981	0.985951	0.838874							L	Replication, recombination and repair	COG0272	NAD-dependent DNA ligase (Lig) (PDB:5TT5)	K01972	DNA ligase (NAD+) [EC:6.5.1.2]	MMMQSQLSLADARERVAKLREVINDYRYHYHVLDESTMSEAAADSLKHELSQLEERYPELVTPDSPTQRVAGKALDKFTKVTHRTPMISLADVFNREEVVAWVERMRRTLPTVDDEFLCDIKMDGLACSLIYEDGLLVQAVTRGDSRVGEDVTMNVRTISSVPLRLRPNQRFAHFLRGRTEIRGEIVMYKDEFMCLNKEREALGEPLFKNPRNLAAGTIRQLDPTLVAARPLHFVGYDIIRDSLDDTPTIAFGYQMMSELGIATSKLTKVVRGVDEVMEYIDHLGEIRDGLRFNTDGAVIKVNDRVKFTELGVVGKTPRAAVAYKFAAEEATTVVKDIVISIGRTGAATPVAVFDPVQIAGTTVQHASLHNADEIARLDIRIGDTVIIYKAGDIIPQVQ…
475	GC_00000064	pan_Saccharibacteria_Core_Genes	CP040011_1_TM7_phylum_sp__oral_taxon_952_strain_TM7x_chromosome_complete_genome	497	7	7	1	1	0.729981	0.985951	0.838874							L	Replication, recombination and repair	COG0272	NAD-dependent DNA ligase (Lig) (PDB:5TT5)	K01972	DNA ligase (NAD+) [EC:6.5.1.2]	--------MIAKKARADEIKSLLNRYSYEYYTLDKPSVSDAVYDSLMDELKSIEAECPELITIDSPTQRVGNKLLDGFQKVKHERRMVSLNDVFNKGEIEAWIERTDKLMPGHKHEFFTDIKMDGLACALIYIDGVLTQAVTRGDSFVGEDVTNNVRTIKNVPLRLHEAPGFEQFLRGRTEIRGEIVMLKRDFAELNEKQKALGQPEFANPRNLAAGTIRQLDPSLVAARPLHFRGYDVLRDDDAEVPTNSFAYEALTALGITRNHQASTFTNLADVMNFVNEWDNKRHDLPFNTDGLVIKINDRSLYESLGLVGKNPRGAVAYKYAAEQATTIVRDIVISIGRTGPATPVAVFDPVVVAGTTVQHASLHNADEIARLDVRRGDTVVIFKAGDIIPQVE…
476	GC_00000064	pan_Saccharibacteria_Core_Genes	CP058260_1_Candidatus_Saccharibacteria_bacterium_oral_taxon_488_strain_HB001_chromosome_complete_genome	582	7	7	1	1	0.729981	0.985951	0.838874							L	Replication, recombination and repair	COG0272	NAD-dependent DNA ligase (Lig) (PDB:5TT5)	K01972	DNA ligase (NAD+) [EC:6.5.1.2]	-MTARQLDRQAAEQRIVKLRDLINDYRYHYHVLDESIMSEAAADSLKHELSQLEEQFPELITPDSPTQRVAGKALSKFTKVQHQTRMISLQDVFDRAEVAAWIERMHKVRSDITEEFLCDIKMDGLACALIYEDGVLTRAVTRGDGLVGEDVTMNVRTIQNVPLTLRANQRFAHFLRGRTEIRGEIVMHKADFAALNQRRRAAGQPEFANPRNLAAGTIRQLDPKLVAERPLNFVGYDIIRDNLEDTPTIAFGYQMMNELGITTSRQTQIVYGLDEVMSYVDHLDEVRQSLQFNTDGAVIKLNDRRQFAELGIVGKTPRAAVAYKFAAEEATTIVRDIVISIGRTGAATPVAVFDPVVVAGTTVQHASLHNADEIARLDVRRGDTVVIFKAGDIIPQVE…
477	GC_00000064	pan_Saccharibacteria_Core_Genes	GCA_015257795_2_ASM1525779v2_JB001_complete_genome	482	7	7	1	1	0.729981	0.985951	0.838874							L	Replication, recombination and repair	COG0272	NAD-dependent DNA ligase (Lig) (PDB:5TT5)	K01972	DNA ligase (NAD+) [EC:6.5.1.2]	------MATIDKKNRYQDLVKLLNQYSFEYHTLDNASVPDSVYDSLFSELKKIEAEHPELISRNSPTQRVGNVVKGGFLKVEHASRMLSLNDVFSEGEIVEWFERIKKIDPTLEDVFFADIKMDGLACSLIFENGEFVRAVTRGDSFVGEDVSSNVRTIKNIPFFLRAEKEFAFFENGKTEVRGEIVILKDDFDKINKIRKEQGDPEFANPRNLAAGTIRQLDPLITASRPLYFRAYDIIRENPEEVKTNEFAYSALKNLGFSVNEQAKKIIGIKQVVDFIEFWSEKRKELPFNTDGLVVKINNRDKFSKLGVVGKQPRAAIAFKYSPEEATAVVSDIVISIGRTGIATPVAVFAPIQLAGTTVRHASLHNADEISRLDIRIGDTVVVFKAGDIIPKIL…
478	GC_00000064	pan_Saccharibacteria_Core_Genes	JB002_complete_genome	463	7	7	1	1	0.729981	0.985951	0.838874							L	Replication, recombination and repair	COG0272	NAD-dependent DNA ligase (Lig) (PDB:5TT5)	K01972	DNA ligase (NAD+) [EC:6.5.1.2]	-------MGTDKNTRYKDLLEILNRYSFEYHTLDNPSVPDSVYDSLFSELKKIEAENPEIISKNSPTQRVGNTVKGGFIKVSHASRMLSLNDIFSSKEIFDWFERIKKLEPNIEEDFFADIKMDGLACSLIFENGEFVRAVTRGDSFVGEDVSSNIRTIKNIPLFLQASGKFENFKNGRTEVRGEIVILKEDFEKINLVRKEHGEPEFANPRNLAAGTIRQLDPSIAASRPLHFRAYDLIRENPQDIPTNQFAYEALKNLGFTINEQASKINGLKKVIEFIDFWSEKRKELPFNTDGLVVKINNREHFSKLGIVGKQPRAAIAFKYSPEEVTAVISDIVISIGRTGIATPVAVFSPVQLAGTTVRHASLHNADEIKRLDVRIGDTAVVFKAGDIIPKIL…
479	GC_00000064	pan_Saccharibacteria_Core_Genes	JB003_complete_genome	481	7	7	1	1	0.729981	0.985951	0.838874							L	Replication, recombination and repair	COG0272	NAD-dependent DNA ligase (Lig) (PDB:5TT5)	K01972	DNA ligase (NAD+) [EC:6.5.1.2]	------MATIDKKNRYQDLVKLLNQYSFEYHTLDNASVPDSVYDSLFSELKKIEAEHPELISRNSPTQRVGNVVKGGFLKVEHASRMLSLNDVFSEGEIVEWFERIKKIDPTLEDVFFADIKMDGLACSLIFENGEFVRAVTRGDSFVGEDVSSNVRTIKNIPFFLRAEKEFAFFENGKTEVRGEIVILKDDFDKINKIRKEQGDPEFANPRNLAAGTIRQLDPLITASRPLYFRAYDIIRENPEEVKTNEFAYSALKNLGFSVNEQAKKIIGIKQVVDFIEFWSEKRKELPFNTDGLVVKINNRDKFSKLGVVGKQPRAAIAFKYSPEEATAVVSDIVISIGRTGIATPVAVFAPIQLAGTTVRHASLHNADEISRLDIRIGDTVVVFKAGDIIPKIL…
480	GC_00000065	pan_Saccharibacteria_Core_Genes	CP040004_1_Candidatus_Saccharibacteria_bacterium_oral_taxon_957_strain_BB001_chromosome_complete_genome	369	7	7	1	1	0.839357	0.870488	0.854639					COG0096	Ribosome 30S subunit	J	Translation, ribosomal structure and biogenesis	COG0096	Ribosomal protein S8 (RpsH) (PDB:4V4H)			MSMQTTDPIADLLTRIRNAKLVGKTEVRVPSSKMKK------------------------------------SSLNN--------------------------------------------------------
481	GC_00000065	pan_Saccharibacteria_Core_Genes	CP040008_1_Candidatus_Saccharibacteria_bacterium_oral_taxon_955_strain_PM004_chromosome_complete_genome	407	7	7	1	1	0.839357	0.870488	0.854639					COG0096	Ribosome 30S subunit	J	Translation, ribosomal structure and biogenesis	COG0096	Ribosomal protein S8 (RpsH) (PDB:4V4H)	K02994	small subunit ribosomal protein S8	MSLQSTDPIADLLTRIRNAAMVGKTEIRVPTSKLKKVVAEQLVKNNYLADVKVEDGKPRGTLVVTLAKEGESCPITEIARVSKPGRRVYTSAVDIPKVKQGRGLVLVSTSKGVMTGQEAVKNKLGGEILLKVY
482	GC_00000065	pan_Saccharibacteria_Core_Genes	CP040011_1_TM7_phylum_sp__oral_taxon_952_strain_TM7x_chromosome_complete_genome	355	7	7	1	1	0.839357	0.870488	0.854639					COG0096	Ribosome 30S subunit	J	Translation, ribosomal structure and biogenesis	COG0096	Ribosomal protein S8 (RpsH) (PDB:4V4H)	K02994	small subunit ribosomal protein S8	MSMQTTDPIADLLTRIRNAKLVGKTEVRVPSSKMKKVIAEQLVKNGYLADVKLEDAKPRGVLVVTINEEGTNSTINEITRVSKPGRRVYVGASEIPKVKSGRGLVLISTSKGVMTGAEAAKAKLGGELLLKVY
483	GC_00000065	pan_Saccharibacteria_Core_Genes	CP058260_1_Candidatus_Saccharibacteria_bacterium_oral_taxon_488_strain_HB001_chromosome_complete_genome	440	7	7	1	1	0.839357	0.870488	0.854639					COG0096	Ribosome 30S subunit	J	Translation, ribosomal structure and biogenesis	COG0096	Ribosomal protein S8 (RpsH) (PDB:4V4H)	K02994	small subunit ribosomal protein S8	MSMQTTDPIADLLTRIRNAKLVGKTEVRVPSSKMKKVIAEQLVKNGYLADVKLEDAKPRGVLVVTINEEGTNSTINEITRVSKPGRRVYVGASEIPKVKSGRGLVLISTSKGVMTGAEAAKAKLGGELLLKVY
484	GC_00000065	pan_Saccharibacteria_Core_Genes	GCA_015257795_2_ASM1525779v2_JB001_complete_genome	326	7	7	1	1	0.839357	0.870488	0.854639					COG0096	Ribosome 30S subunit	J	Translation, ribosomal structure and biogenesis	COG0096	Ribosomal protein S8 (RpsH) (PDB:4V4H)	K02994	small subunit ribosomal protein S8	MSLQSTDPIADLLTRIRNAAMVGKNEIRVPSSKLKEVVAKELAKANYIESVKVESAKPRDILVVKIAKDGEAARFNELTRMSKPGRRMYVGVEEIPRIKSGRGMVLLSTSKGVMNGFEAKKQRLGGELLLKVW
485	GC_00000065	pan_Saccharibacteria_Core_Genes	JB002_complete_genome	305	7	7	1	1	0.839357	0.870488	0.854639					COG0096	Ribosome 30S subunit	J	Translation, ribosomal structure and biogenesis	COG0096	Ribosomal protein S8 (RpsH) (PDB:4V4H)	K02994	small subunit ribosomal protein S8	MSLQSTDPIADLLTRIRNAKLVGKTEVRVPASKMKKVVAKELAKANYIESVKVESAKPRDILVVKIAKDGEAARFNELTRMSKPGRRMYVGVEEIPRIKSGRGMVLLSTSKGVMSGFEAKKQRLGGELLLKVW
486	GC_00000065	pan_Saccharibacteria_Core_Genes	JB003_complete_genome	326	7	7	1	1	0.839357	0.870488	0.854639					COG0096	Ribosome 30S subunit	J	Translation, ribosomal structure and biogenesis	COG0096	Ribosomal protein S8 (RpsH) (PDB:4V4H)	K02994	small subunit ribosomal protein S8	MSLQSTDPIADLLTRIRNAAMVGKNEIRVPSSKLKEVVAKELAKANYIESVKVESAKPRDILVVKIAKDGEAARFNELTRMSKPGRRMYVGVEEIPRIKSGRGMVLLSTSKGVMNGFEAKKQRLGGELLLKVW
487	GC_00000066	pan_Saccharibacteria_Core_Genes	CP040004_1_Candidatus_Saccharibacteria_bacterium_oral_taxon_957_strain_BB001_chromosome_complete_genome	194	7	7	1	1	0.862203	0.946302	0.902297							U	Intracellular trafficking, secretion, and vesicular transport	COG0653	Preprotein translocase subunit SecA (ATPase, RNA helicase) (SecA) (PDB:2FSF)	K03070	preprotein translocase subunit SecA [EC:7.4.2.8]	-----------------------------------------------MAMTQQKA---LSKVFGDPQKKILKRLEKRVAVINGLSEKYEKLSDEELQAQTEALKKRLTKKNVTLDTILPDAFAVVREAAKRVIGERPYDVQLIGGMALHEGNVAEMKTGEGKTLVATLPTYLNALEGKGVHVVTVNDYLAQRDAGWMGQVYDFLGLTTGVIINEASFVYDKDYDNEHHDDPRMRKLRPVTRKEAYAADITYGTNNEFGFDYLRDNMVNDVALLRQRELNFAIVDEVDSILIDEARTPLIISAPAAENPDNYYTFAKVASKLVPDDYVLDEKRRSVALTDEGVEKVQKLLGIKNLYTPDHVRSVYHMDQALRAQTLFKRDKDYVVTNDGEVIIVDEHTGR…
488	GC_00000066	pan_Saccharibacteria_Core_Genes	CP040008_1_Candidatus_Saccharibacteria_bacterium_oral_taxon_955_strain_PM004_chromosome_complete_genome	199	7	7	1	1	0.862203	0.946302	0.902297							U	Intracellular trafficking, secretion, and vesicular transport	COG0653	Preprotein translocase subunit SecA (ATPase, RNA helicase) (SecA) (PDB:2FSF)	K03070	preprotein translocase subunit SecA [EC:7.4.2.8]	------------------------------------------------MVNQQQA---LTKIFGDPQKRILKRLGKKVDEINKLGPKYKKMTKKELAEQTEVLKKRLKKKGVTLDTILPDAFAVVREMADRVIGERHYDVQLIGSMVLHEGNVAELKTGEGKTLMSTLAAYLNALEGKGVHIVTVNDYLAQRDAGWMGQIYEALGVSTGVIINDASYVYDGSYDNELHTDVRMKKLRPCTRKEAYQADITYGTNNEFGFDYLRDNMVNELDLVRQRELNFAIVDEVDSILIDEARTPLIISAPAAENPDAYYQFAKVAAQLVPEDYILDEKRKSVALTDEGVEKVQKMLGIKNLYTPEYVRSVYHMDQALRAQTLFHRDKDYVVTNDGEVIIVDEHTGR…
489	GC_00000066	pan_Saccharibacteria_Core_Genes	CP040011_1_TM7_phylum_sp__oral_taxon_952_strain_TM7x_chromosome_complete_genome	186	7	7	1	1	0.862203	0.946302	0.902297							U	Intracellular trafficking, secretion, and vesicular transport	COG0653	Preprotein translocase subunit SecA (ATPase, RNA helicase) (SecA) (PDB:2FSF)	K03070	preprotein translocase subunit SecA [EC:7.4.2.8]	-------------------------------------MPESEGVLSFMAITQQKA---LSKIFGDPQKKILKRLRKQVDVINGLNDKYEKMSDKELREQTEALKKRLDKKNVTLDTILPDAFAVVREAAKRVIGERPYDVQLIGGMVLHGGNVAEMKTGEGKTLVATLPTYLNALEGKGVHVVTVNDYLAQRDAGWMGQVYDFLGLTTGVIINEASFVYDKDYDNEHHDDPRMRKLRPVTRKEAYAADITYGTNNEFGFDYLRDNMVNDVDLLRQRELNFAIVDEVDSILIDEARTPLIISAPAAENPDNYYTFAKVASKLVPDDYVLDEKRRSVALTDEGVEKVQKLLGIKNLYTPDHVRSVYHMDQALRAQTLFKRDKDYVVTNDGEVIIVDEHTGR…
490	GC_00000066	pan_Saccharibacteria_Core_Genes	CP058260_1_Candidatus_Saccharibacteria_bacterium_oral_taxon_488_strain_HB001_chromosome_complete_genome	227	7	7	1	1	0.862203	0.946302	0.902297							U	Intracellular trafficking, secretion, and vesicular transport	COG0653	Preprotein translocase subunit SecA (ATPase, RNA helicase) (SecA) (PDB:2FSF)	K03070	preprotein translocase subunit SecA [EC:7.4.2.8]	-----------------------------------------------MAMTQQKA---LSKIFGDPQKKILKRLRKQVDVINGLSEKYEKLSDKELRAQTETLKKRLTKKNVTLDTILPDAFAVVREAAKRVIGERPYDVQLIGGMVLHEGNVAEMKTGEGKTLVATLPTYLNALEEKGVHVVTVNDYLAQRDAGWMGQVYDFLGLTTGVIINEASFVYDKEYDNEHHDDPRMRKLRPVTRKEAYAADITYGTNNEFGFDYLRDNMVNDVDLLRQRELNFAIVDEVDSILIDEARTPLIISAPAAENPDNYYTFAKVASKLVPEDYVLDEKRRSVALTDEGVEKVQKLLGIKNLYTPDHVRSVYHMDQALRAQTLFKRDKDYVVTNDGEVIIVDEHTGR…
491	GC_00000066	pan_Saccharibacteria_Core_Genes	GCA_015257795_2_ASM1525779v2_JB001_complete_genome	163	7	7	1	1	0.862203	0.946302	0.902297							U	Intracellular trafficking, secretion, and vesicular transport	COG0653	Preprotein translocase subunit SecA (ATPase, RNA helicase) (SecA) (PDB:2FSF)	K03070	preprotein translocase subunit SecA [EC:7.4.2.8]	-------------------------------------MSRKTAKKKNVMVEDNKVDKILTTVFGDPQKKILRRLQRKVDEINKLSEKYEKMSDEKLKKTFEKLKKSLSKKS--LDDILPDVFALVREASNRVLGMRHFDVQLIGGMVLHEGKVAEMKTGEGKTLVATLPVSLNAMEGKGVHVVTVNDYLAQRDASWMGKLYDFLGLSVGVIINDASFIFDPEYDNEEHEDENMRKLRPATRKEAYAADITYGTNNEFGFDYLRDNMVNEVELLRQRELNFAIVDEVDSILIDEARTPLIISAPAAENPESYIQFAKVVSQLSKEDYEVDEKRRSVALTESGIDKIEKLLNMKNLYTPEHSRAVYHVEQALRAETLFKRDKDYVVTNDGEVIIVDEHTGR…
492	GC_00000066	pan_Saccharibacteria_Core_Genes	JB002_complete_genome	163	7	7	1	1	0.862203	0.946302	0.902297							U	Intracellular trafficking, secretion, and vesicular transport	COG0653	Preprotein translocase subunit SecA (ATPase, RNA helicase) (SecA) (PDB:2FSF)	K03070	preprotein translocase subunit SecA [EC:7.4.2.8]	MMLSTRFLNKVLKGAFFNIQIMVKYKIDFILFLMEREMSKKTAKKKNVMVEENKVDKLLTTVFGDPQKKVLRRLQRKVDEINNLSEKYKKMSDEKLKEAFKKLKKSLSKKD--LDDILPDVFALVREASTRVLGMRHFDVQMIGGMVLHEGNVAEMKTGEGKTLVATLPVYLNALEGKGVHVVTVNDYLAQRDASWMGNLYDFLGLSVGVIINETSFIFDPDYDNEAHDDEKMRKLRPVGRKEAYAADITYGTNNEFGFDYLRDNMVNEVELLRQRELNFAIVDEVDSILIDEARTPLIISAPAAENPESYIQFAQVISQLSKDDYEVDEKRRSVALTESGIDKIEKLLNMKNLYTPEHSRAVYHVEQALRAETLFKRDKDYVVTNDGEVIIVDEHTGR…
493	GC_00000066	pan_Saccharibacteria_Core_Genes	JB003_complete_genome	163	7	7	1	1	0.862203	0.946302	0.902297							U	Intracellular trafficking, secretion, and vesicular transport	COG0653	Preprotein translocase subunit SecA (ATPase, RNA helicase) (SecA) (PDB:2FSF)	K03070	preprotein translocase subunit SecA [EC:7.4.2.8]	-------------------------------------MSRKTAKKKNVMVEDNKVDKILTTVFGDPQKKILRRLQRKVDEINKLSEKYEKMSDEKLKKTFEKLKKSLSKKS--LDDILPDVFALVREASNRVLGMRHFDVQLIGGMVLHEGKVAEMKTGEGKTLVATLPVSLNAMEGKGVHVVTVNDYLAQRDASWMGKLYDFLGLSVGVIINDASFIFDPEYDNEEHEDENMRKLRPATRKEAYAADITYGTNNEFGFDYLRDNMVNEVELLRQRELNFAIVDEVDSILIDEARTPLIISAPAAENPESYIQFAKVVSQLSKEDYEVDEKRRSVALTESGIDKIEKLLNMKNLYTPEHSRAVYHVEQALRAETLFKRDKDYVVTNDGEVIIVDEHTGR…
494	GC_00000067	pan_Saccharibacteria_Core_Genes	CP040004_1_Candidatus_Saccharibacteria_bacterium_oral_taxon_957_strain_BB001_chromosome_complete_genome	156	7	7	1	1	0.822656	0.986341	0.897093							D|N	Cell cycle control, cell division, chromosome partitioning|Cell motility	COG1192	ParA-like ATPase involved in chromosome/plasmid partitioning or cellulose biosynthesis protein BcsQ (ParA) (PDB:6NOO)	K03496	chromosome partitioning protein	MTKIIAVTNQKGGVGKTTTSVNVAYYLAKSGKKTLLIDFDPQGNATSGLGIDKSNLSRTMTEVITGQATLQSAIIQTEYKNLALAPSTPHLANTEVELAQAEGRFIRLRRAINNLQGYYDYIIIDSPPSLSLLTVNGLIAANYILLPVQAEFYALEGLGQLLETMKLIRKGLNPQLDLLGVLPTMMDSRTTLSTQVHEEIKKHFPDRVFQTTIPRNIRLAEAPSHGLPVGAYDRFSKGARAYKALTKEIIGRIG---
495	GC_00000067	pan_Saccharibacteria_Core_Genes	CP040008_1_Candidatus_Saccharibacteria_bacterium_oral_taxon_955_strain_PM004_chromosome_complete_genome	170	7	7	1	1	0.822656	0.986341	0.897093							D|N	Cell cycle control, cell division, chromosome partitioning|Cell motility	COG1192	ParA-like ATPase involved in chromosome/plasmid partitioning or cellulose biosynthesis protein BcsQ (ParA) (PDB:6NOO)	K03496	chromosome partitioning protein	MTHIIAVTNQKGGVGKTTSSINIAYYLSKFGNRTLLIDFDPQGNATSGLGIDKQGLDFTMAEVILGKKKLAEVIVDTEFKNLRIAPATPTLANTEVELAQAEHRFSRLKYAVQALQTEYDYIIIDCPPSLSLLTVNALIVARYVLLPVQAEFYALEGLGQLLETMKLVRQKLNPTLDLVGVLATMVDNRTSLSGQVLAEIQKHFPGKVFQNTIPRNVRLAEAPSHGLPIGVYDRFSKGARAYKAVAKEVTERVS---
496	GC_00000067	pan_Saccharibacteria_Core_Genes	CP040011_1_TM7_phylum_sp__oral_taxon_952_strain_TM7x_chromosome_complete_genome	153	7	7	1	1	0.822656	0.986341	0.897093							D|N	Cell cycle control, cell division, chromosome partitioning|Cell motility	COG1192	ParA-like ATPase involved in chromosome/plasmid partitioning or cellulose biosynthesis protein BcsQ (ParA) (PDB:6NOO)	K03496	chromosome partitioning protein	MTKIIAVTNQKGGVGKTTTSINVAYFLAKAGKKTLLVDFDPQGNATSGLGVDKQNLGATISEVIMRQIDLANIVLPTEYKNLSIAPATPHLANTEVELAQAEGRFIRLREALKK-ATDYDYIIIDSPPSLSLLTVNGMIAANYVLLPVQAEFYALEGLGQLLESMKLIKKGLNPPLELLGVLLTMMDSRTTLSGQVHAEIKKYFPDKIFKNNIPRNIRLAEAPSHGAPVGAYDRFSKGSRAYKALTKEIIERVER--
497	GC_00000067	pan_Saccharibacteria_Core_Genes	CP058260_1_Candidatus_Saccharibacteria_bacterium_oral_taxon_488_strain_HB001_chromosome_complete_genome	189	7	7	1	1	0.822656	0.986341	0.897093							D|N	Cell cycle control, cell division, chromosome partitioning|Cell motility	COG1192	ParA-like ATPase involved in chromosome/plasmid partitioning or cellulose biosynthesis protein BcsQ (ParA) (PDB:6NOO)	K03496	chromosome partitioning protein	MTKIIAVTNQKGGVGKTTTSINVAYFLAKAGKRTLIVDFDPQGNATSGLGIDKQELGITMTEVVTGQAALNNIIIQTDIKNLSIAPATPHLANTEVELAQAEGRFVRLRQALASLAG-YDYVIIDSPPSLSLLTVNGLIAAQYVLLPVQAEFYALEGLGQLMETMKLVRKGLNPHLRLLGVVTTMVDSRTTLSSQVYDEIKKHFADTLFKTTIPRNIRLAEAPSHGVPVGVYDRFSKGSRAYHALTKEIIERIEG--
498	GC_00000067	pan_Saccharibacteria_Core_Genes	GCA_015257795_2_ASM1525779v2_JB001_complete_genome	140	7	7	1	1	0.822656	0.986341	0.897093							D|N	Cell cycle control, cell division, chromosome partitioning|Cell motility	COG1192	ParA-like ATPase involved in chromosome/plasmid partitioning or cellulose biosynthesis protein BcsQ (ParA) (PDB:6NOO)	K03496	chromosome partitioning protein	-MKVISITNQKGGVGKTTSAINIAYYIAKRGFRTLLVDFDPQGNATSGLGIDKNELEFTMADVISGEKELKDIIIKTNFSKLSIAPSTPVLANAEVELASVKGRFSRLKDALKTVEADFDYIILDSPPSLSLLTVNGFIASDYLILPVQAEFYAMEGLGQLLESMKLVKKGMNPNLELLGVLPTMVDARTTLGNQVLEEIKKFFPDKIFSNAIPRNIRLAEAPSHGVPIGVYDRFSKGSRAYKAVAKEVIQRIERGK
499	GC_00000067	pan_Saccharibacteria_Core_Genes	JB002_complete_genome	142	7	7	1	1	0.822656	0.986341	0.897093							D|N	Cell cycle control, cell division, chromosome partitioning|Cell motility	COG1192	ParA-like ATPase involved in chromosome/plasmid partitioning or cellulose biosynthesis protein BcsQ (ParA) (PDB:6NOO)	K03496	chromosome partitioning protein	-MKVISITNQKGGVGKTTSAINIAYFIAKKGFRTLLVDFDPQGNATSGLGIDKNNLDFTMADVVSGEKQLGEIIIETEFSKLKIAPSTPILANAEVELASAKGRFTRLKDALKSVEADFDYVILDSPPSLSLLTVNGFIASDYLILPVQAEFYAMEGLGQLLESMKLVKKGMNPNLELLGVLPTMVDSRTTLGGQVLEEIKKFFPDKIFSNAIPRNIRLAEAPSHGVPIGVYDRFSKGARAYKAVSKEIIQRIEGSK
500	GC_00000067	pan_Saccharibacteria_Core_Genes	JB003_complete_genome	140	7	7	1	1	0.822656	0.986341	0.897093							D|N	Cell cycle control, cell division, chromosome partitioning|Cell motility	COG1192	ParA-like ATPase involved in chromosome/plasmid partitioning or cellulose biosynthesis protein BcsQ (ParA) (PDB:6NOO)	K03496	chromosome partitioning protein	-MKVISITNQKGGVGKTTSAINIAYYIAKRGFRTLLVDFDPQGNATSGLGIDKNELEFTMADVISGEKELKDIIIKTNFSKLSIAPSTPVLANAEVELASVKGRFSRLKDALKTVEADFDYIILDSPPSLSLLTVNGFIASDYLILPVQAEFYAMEGLGQLLESMKLVKKGMNPNLELLGVLPTMVDARTTLGNQVLEEIKKFFPDKIFSNAIPRNIRLAEAPSHGVPIGVYDRFSKGSRAYKAVAKEVIQRIERGK
501	GC_00000068	pan_Saccharibacteria_Core_Genes	CP040004_1_Candidatus_Saccharibacteria_bacterium_oral_taxon_957_strain_BB001_chromosome_complete_genome	185	7	7	1	1	0.759926	0.935459	0.838605							K	Transcription	COG1695	DNA-binding transcriptional regulator, PadR family (PadR) (PDB:1XMA) (PUBMED:19096365)	K10947	PadR family transcriptional regulator, regulatory protein PadR	#NAME?
502	GC_00000068	pan_Saccharibacteria_Core_Genes	CP040008_1_Candidatus_Saccharibacteria_bacterium_oral_taxon_955_strain_PM004_chromosome_complete_genome	788	7	7	1	1	0.759926	0.935459	0.838605							K	Transcription	COG1695	DNA-binding transcriptional regulator, PadR family (PadR) (PDB:1XMA) (PUBMED:19096365)	K10947	PadR family transcriptional regulator, regulatory protein PadR	#NAME?
503	GC_00000068	pan_Saccharibacteria_Core_Genes	CP040011_1_TM7_phylum_sp__oral_taxon_952_strain_TM7x_chromosome_complete_genome	181	7	7	1	1	0.759926	0.935459	0.838605							K	Transcription	COG1695	DNA-binding transcriptional regulator, PadR family (PadR) (PDB:1XMA) (PUBMED:19096365)	K10947	PadR family transcriptional regulator, regulatory protein PadR	----MNPSDYAESLTIQLRKGFLVYCVLLSCAKQDQYAGDIVRRLSDSELMVVEGTIYPLLNRLQKYGYLLHEWRESEQGPPRKYYSLTDSGFQLVDELKHRIKMLNSSLKDLEKGVN-
504	GC_00000068	pan_Saccharibacteria_Core_Genes	CP058260_1_Candidatus_Saccharibacteria_bacterium_oral_taxon_488_strain_HB001_chromosome_complete_genome	219	7	7	1	1	0.759926	0.935459	0.838605							K	Transcription	COG1695	DNA-binding transcriptional regulator, PadR family (PadR) (PDB:1XMA) (PUBMED:19096365)	K10947	PadR family transcriptional regulator, regulatory protein PadR	#NAME?
505	GC_00000068	pan_Saccharibacteria_Core_Genes	GCA_015257795_2_ASM1525779v2_JB001_complete_genome	584	7	7	1	1	0.759926	0.935459	0.838605							K	Transcription	COG1695	DNA-binding transcriptional regulator, PadR family (PadR) (PDB:1XMA) (PUBMED:19096365)	K10947	PadR family transcriptional regulator, regulatory protein PadR	MKEQESIEKYASQISTQMRKGFMAFCVLKVCAKKPVYTSDIIRELREAKMVVVEGTIYPLLSRLQKDGLLSHEWQESEQGPPRKYYSITDFGTKVLANISEEIEKLTKTINNL------
506	GC_00000068	pan_Saccharibacteria_Core_Genes	JB002_complete_genome	562	7	7	1	1	0.759926	0.935459	0.838605							K	Transcription	COG1695	DNA-binding transcriptional regulator, PadR family (PadR) (PDB:1XMA) (PUBMED:19096365)	K10947	PadR family transcriptional regulator, regulatory protein PadR	MKEQESIEKYASQISTQMRKGFMAFCVLKVCAKKPVYTSDIIKELREAKMVVVEGTIYPLLSRLQKDGLLSHEWQESEQGPPRKYYSITEFGASVCEKVSEEISKLNKTISKL------
507	GC_00000068	pan_Saccharibacteria_Core_Genes	JB003_complete_genome	582	7	7	1	1	0.759926	0.935459	0.838605							K	Transcription	COG1695	DNA-binding transcriptional regulator, PadR family (PadR) (PDB:1XMA) (PUBMED:19096365)	K10947	PadR family transcriptional regulator, regulatory protein PadR	MKEQESIEKYASQISTQMRKGFMAFCVLKVCAKKPVYTSDIIRELREAKMVVVEGTIYPLLSRLQKDGLLSHEWQESEQGPPRKYYSITDFGTKVLANISEEIEKLTKTINNL------
508	GC_00000069	pan_Saccharibacteria_Core_Genes	CP040004_1_Candidatus_Saccharibacteria_bacterium_oral_taxon_957_strain_BB001_chromosome_complete_genome	615	7	7	1	1	0.70008	0.881458	0.780368							O	Posttranslational modification, protein turnover, chaperones	COG2137	SOS response regulatory protein OraA/RecX, interacts with RecA (RecX) (PDB:3C1D)	K03565	regulatory protein	#NAME?
509	GC_00000069	pan_Saccharibacteria_Core_Genes	CP040008_1_Candidatus_Saccharibacteria_bacterium_oral_taxon_955_strain_PM004_chromosome_complete_genome	706	7	7	1	1	0.70008	0.881458	0.780368							O	Posttranslational modification, protein turnover, chaperones	COG2137	SOS response regulatory protein OraA/RecX, interacts with RecA (RecX) (PDB:3C1D)	K03565	regulatory protein	------------------------------MKITDISLQTRDKNRVNVSVDGKYRFSLDVFQVGELGLKIGQECTDEELMALEAESQFGKLYARAMEYCLTRPRSIREMRDYLWRKTRSTKKRLPETGKIIERPGV-KTEIAERVLARLVEKKYLDDEKFARFWLEHRFLQKGTSVRRLKLELAQKGIENDIVERLIAENIRSDDEELQKIIAKKRRKYADDEQKFIAYLVRQGFAYDDVKRALSAE-----
510	GC_00000069	pan_Saccharibacteria_Core_Genes	CP040011_1_TM7_phylum_sp__oral_taxon_952_strain_TM7x_chromosome_complete_genome	577	7	7	1	1	0.70008	0.881458	0.780368							O	Posttranslational modification, protein turnover, chaperones	COG2137	SOS response regulatory protein OraA/RecX, interacts with RecA (RecX) (PDB:3C1D)	K03565	regulatory protein	------------------------------MKITDISLQARDKNRVNVSVDGKYRFSLDVFQVGELGVKIGREYTEEEISKLEDDSQFGKLYARSIEYCLMRPRAIKEVRDYLRRKTLATRRRSVKTGKIIERPGI-KLEITERVLDRLIEKKYLDDEKFARFWFEQRFIKKGASIRRLKLELAQKGIDNTTIESLVKENIRSDDEELRKVIDKKRYRYS-DQQKLMQYLARQGFSYDDIKKALENPKD---
511	GC_00000069	pan_Saccharibacteria_Core_Genes	CP058260_1_Candidatus_Saccharibacteria_bacterium_oral_taxon_488_strain_HB001_chromosome_complete_genome	769	7	7	1	1	0.70008	0.881458	0.780368							O	Posttranslational modification, protein turnover, chaperones	COG2137	SOS response regulatory protein OraA/RecX, interacts with RecA (RecX) (PDB:3C1D)	K03565	regulatory protein	------------------------------MKITDISLQTRDKNRVNVSIDGKYCFSLDVFQVGELGIKVGREYSDEELTALEDESQFGKLYARAMEYCLARPRSVKELRDYLWRKTRPTKKRSPKTGEITERPGV-KLEITERVLARLIEKKYLDDEKFARFWLEHRFLQKGASVRRLKLELAQKGIERETIEQLIAENIRSDDEELRKIIAKKRYKYAGDQQKFMAYLARQGFSYDDIRAALGGESDE--
512	GC_00000069	pan_Saccharibacteria_Core_Genes	GCA_015257795_2_ASM1525779v2_JB001_complete_genome	633	7	7	1	1	0.70008	0.881458	0.780368							O	Posttranslational modification, protein turnover, chaperones	COG2137	SOS response regulatory protein OraA/RecX, interacts with RecA (RecX) (PDB:3C1D)	K03565	regulatory protein	MALDIFDQNDFKEKVAKKSFRKEDIFKDGHFTITDIKQAVKNPNRANIFVNGKYRFSLDIFQLTQLNVKIGAKFSEDEILNLEQQSEFGKLYALGLNYCLMRPHSEKEISDYLWKKTLNRKLRNKKTGEFYEKKGV-SKVSAEQALQRLIEKGYVDDFKFAKFWIENRNQRKGSSIKKLKSELFSKGVSDEIIEQILASSKRNDSEEIQKIIAKKAKKYA-DEKKLVAYLARQGFSYDEIKRALSKDEF---
513	GC_00000069	pan_Saccharibacteria_Core_Genes	JB002_complete_genome	604	7	7	1	1	0.70008	0.881458	0.780368							O	Posttranslational modification, protein turnover, chaperones	COG2137	SOS response regulatory protein OraA/RecX, interacts with RecA (RecX) (PDB:3C1D)	K03565	regulatory protein	MALEIFDHSDFENKKIKNS-SKEATFKDGFFIITDIKQAVKNQNRVNIFVNGKYRFSLDIFQLTQLNIKIGSKFTKTEIENLEQQSEFGKLYALALNYCLMRPHSKKEISDYLWKKTLNRKLKNRKTGEFYEKKGV-SKISVEQVLNRLIEKKYIDDEKFAKFWVENRNQRKGSSIKKLKSELFSKGVSSDIIEQVLSESNRNDEDEIQKIIAKKAKKYT-DEQKLIAYLARQGFSFDEIKKALSKE-----
514	GC_00000069	pan_Saccharibacteria_Core_Genes	JB003_complete_genome	631	7	7	1	1	0.70008	0.881458	0.780368							O	Posttranslational modification, protein turnover, chaperones	COG2137	SOS response regulatory protein OraA/RecX, interacts with RecA (RecX) (PDB:3C1D)	K03565	regulatory protein	MALDIFDQNDFKEKVAKKSFRKEDIFKDGHFTITDIKQAVKNPNRANIFVNGKYRFSLDIFQLTQLNVKIGAKFSEDEILNLEQQSEFGKLYALGLNYCLMRPHSEKEISDYLWKKTLNRKLRNKKTGEFYEKKGV-SKVSAEQALQRLIEKGYVDDFKFAKFWIENRNQRKGSSIKKLKSELFSKGVSDEIIEQILASSKRNDSEEIQKIIAKKAKKYA-DEKKLVAYLARQGFSYDEIKRALSKDEF---
515	GC_00000070	pan_Saccharibacteria_Core_Genes	CP040004_1_Candidatus_Saccharibacteria_bacterium_oral_taxon_957_strain_BB001_chromosome_complete_genome	17	7	7	1	1	0.739413	0.8655	0.797504							O	Posttranslational modification, protein turnover, chaperones	COG0071	Small heat shock protein IbpA, HSP20 family (IbpA) (PDB:1GME)	K13993	HSP20 family protein	#NAME?
516	GC_00000070	pan_Saccharibacteria_Core_Genes	CP040008_1_Candidatus_Saccharibacteria_bacterium_oral_taxon_955_strain_PM004_chromosome_complete_genome	20	7	7	1	1	0.739413	0.8655	0.797504							O	Posttranslational modification, protein turnover, chaperones	COG0071	Small heat shock protein IbpA, HSP20 family (IbpA) (PDB:1GME)	K13993	HSP20 family protein	MRKVEDIMARKQNDD-LLIEDELAAAF-LND---------DSLADDSSVAAPQQD---ANVTNDANWEDSEDDFPGQLAVDVYETDEQLIIKARTAGVNKEDLDVSISDGILTISGTLSSGDDSAATNWHIQECYWGEFSRTLALPVAVKEDEVAAVLKDGVLTITFAKVKQEQAKKITIQ
517	GC_00000070	pan_Saccharibacteria_Core_Genes	CP040011_1_TM7_phylum_sp__oral_taxon_952_strain_TM7x_chromosome_complete_genome	21	7	7	1	1	0.739413	0.8655	0.797504							O	Posttranslational modification, protein turnover, chaperones	COG0071	Small heat shock protein IbpA, HSP20 family (IbpA) (PDB:1GME)	K13993	HSP20 family protein	#NAME?
518	GC_00000070	pan_Saccharibacteria_Core_Genes	CP058260_1_Candidatus_Saccharibacteria_bacterium_oral_taxon_488_strain_HB001_chromosome_complete_genome	19	7	7	1	1	0.739413	0.8655	0.797504							O	Posttranslational modification, protein turnover, chaperones	COG0071	Small heat shock protein IbpA, HSP20 family (IbpA) (PDB:1GME)	K13993	HSP20 family protein	#NAME?
519	GC_00000070	pan_Saccharibacteria_Core_Genes	GCA_015257795_2_ASM1525779v2_JB001_complete_genome	16	7	7	1	1	0.739413	0.8655	0.797504							O	Posttranslational modification, protein turnover, chaperones	COG0071	Small heat shock protein IbpA, HSP20 family (IbpA) (PDB:1GME)	K13993	HSP20 family protein	#NAME?
520	GC_00000070	pan_Saccharibacteria_Core_Genes	JB002_complete_genome	17	7	7	1	1	0.739413	0.8655	0.797504							O	Posttranslational modification, protein turnover, chaperones	COG0071	Small heat shock protein IbpA, HSP20 family (IbpA) (PDB:1GME)	K13993	HSP20 family protein	#NAME?
521	GC_00000070	pan_Saccharibacteria_Core_Genes	JB003_complete_genome	16	7	7	1	1	0.739413	0.8655	0.797504							O	Posttranslational modification, protein turnover, chaperones	COG0071	Small heat shock protein IbpA, HSP20 family (IbpA) (PDB:1GME)	K13993	HSP20 family protein	#NAME?
522	GC_00000071	pan_Saccharibacteria_Core_Genes	CP040004_1_Candidatus_Saccharibacteria_bacterium_oral_taxon_957_strain_BB001_chromosome_complete_genome	92	7	7	1	1	0.808348	0.979711	0.885818							L	Replication, recombination and repair	COG4974	Site-specific recombinase XerD (XerD) (PDB:1A0P)	K04763	integrase/recombinase XerD	MFVSEALTDFLEHLEIEGGRSQNTIRNYSLYLERFIEFAG-DIEVVKITSEMIRRYRLWLNRYKNDNDGKELSILTQSYHLIALRGFLTYLSRRDIPSLSADKIILPKTVRKQVTFLQYDEVVNLIDNIPLDSE-QGLRDRAIIELLFSSGLRVSELVNLNRDHINLKRREFMVRGKGQKDRPVFVSQHAAEHVENYLQARQDSLPALFLSYSRRSTKPTMSGDYRRLSARSIQRMISHYARLAGITKHVSPHTMRHSFATDLLMNGADLRSVQSLLGHSSISTTQVYTHVTDQHLKDIHERFHSDTSQ--
523	GC_00000071	pan_Saccharibacteria_Core_Genes	CP040008_1_Candidatus_Saccharibacteria_bacterium_oral_taxon_955_strain_PM004_chromosome_complete_genome	104	7	7	1	1	0.808348	0.979711	0.885818							L	Replication, recombination and repair	COG4974	Site-specific recombinase XerD (XerD) (PDB:1A0P)	K04763	integrase/recombinase XerD	MDMSELIIDFVEHLEVEQGRSSKTAENYRRYLERFLEFAGTDLTVDKITPELVRKFRLWLNRQETDR-GDTLTTLTQSYHLIALRGFLNYLSKREIISMAPNKIELPKIHRKQVTFLHVDEIERLTGAIPNDDTLAHLRDRAIVELLFSSGLRVSELAGLDRDHINTKRREFTVRGKGQKDRPVFITQTAADHIEAYLSKRQDSLSPLFLNHSRNSSIDTS-GNFRRLSPRSIQRMVEKYAKLAGITKHVSPHTMRHSFATDLLMNGADIRSVQNMLGHADISTTQVYTHVTDAHLRDVYNQFHSDTATAD
524	GC_00000071	pan_Saccharibacteria_Core_Genes	CP040011_1_TM7_phylum_sp__oral_taxon_952_strain_TM7x_chromosome_complete_genome	89	7	7	1	1	0.808348	0.979711	0.885818							L	Replication, recombination and repair	COG4974	Site-specific recombinase XerD (XerD) (PDB:1A0P)	K04763	integrase/recombinase XerD	MFISEALTDFLEHLEVESGRSQKTIINYQLYLERFIDFAG-DIPVDKITSELIRQYRLWLNRYKNDNTGESLSLITQSYHLIALRGLLTYLSRRDIKSLAADKIILPKTVRKQVTFLQYDEVLRMIEQIPTDTE-SGLRDRAIVELLFSSGLRVSELVNLNRDHINLTRREFMVRGKGQKDRPVFISKGAAKHVSTYLNSRTDSLPALFLSCSKRTITPSTSGDYRRLSARSIQRMVSQYARLAGITKHVSPHTMRHSFATDLLMNGADLRSVQSMLGHSNISTTQVYTHVTDQHLKDIHERFHSDT----
525	GC_00000071	pan_Saccharibacteria_Core_Genes	CP058260_1_Candidatus_Saccharibacteria_bacterium_oral_taxon_488_strain_HB001_chromosome_complete_genome	116	7	7	1	1	0.808348	0.979711	0.885818							L	Replication, recombination and repair	COG4974	Site-specific recombinase XerD (XerD) (PDB:1A0P)	K04763	integrase/recombinase XerD	MYFSEALADFLEHLEVEGGRSPRTIENYKLYLERFIDFAG-DIDVAKITSETIRKYRLWLNRYKNSNTGEELLLITQNYHLIALRGLLTYLSQRDISSLAADKITLPKTVRKQVTFLHYDEVVRLIEQIPLDNE-PGLRDRAIIELLFSSGLRVSELVNLNRDHINFARREFMVRGKGQKDRPVFVSMSAAEHVKNYLDARSDSLPALFISYSRRLAKPSVSGDYRRLGARSIQRMVSHYARLAGITKHVSPHTMRHSFATDLLMNGADLRAVQSMLGHSNIATTQIYTHVTDQHLKDVHERFHSDTR---
526	GC_00000071	pan_Saccharibacteria_Core_Genes	GCA_015257795_2_ASM1525779v2_JB001_complete_genome	78	7	7	1	1	0.808348	0.979711	0.885818							L	Replication, recombination and repair	COG4974	Site-specific recombinase XerD (XerD) (PDB:1A0P)	K04763	integrase/recombinase XerD	MYISEGIEDFIESLEVEGGRSKKTAENYQLYLERLVEFSG-DIPVKEITSELVRKYRLWLNRYENDS-GKSLSRTTQAYHLIALRRFLTYLSRRDIKSLEPSKIELPKIVKPQVNFLHYEEIERLISAIPNETE-SDLRDRAIIELLFSSGLRVSELVSLNRGSINTKRREFTVRGKGNKDRPIFISKKAAEHIENYLQAREDNLQPLFLNYSKRYKKPSTDGNYRRITARSVQRMVEKYARLAGITKHVSPHTMRHSFATDLLVNGADLRSVQGMLGHASIATTQIYTHITDQHLKEIHERFHSETE---
527	GC_00000071	pan_Saccharibacteria_Core_Genes	JB002_complete_genome	79	7	7	1	1	0.808348	0.979711	0.885818							L	Replication, recombination and repair	COG4974	Site-specific recombinase XerD (XerD) (PDB:1A0P)	K04763	integrase/recombinase XerD	MYISEGIEDFIESLEVEGGRSKKTAENYRLYLERFVEFAG-DIPAKEITSELVRKYRLWLNRYENEF-GKDLGRATQAYHLIALRRFLTYLARRDIKSLEPSKIELPKIVKPQVNFLHYEEIERLIAEIPNETE-SDLRDRAIVELLFSSGLRVSELVNLNRGSINTKRREFTVRGKGNKDRPIFISKKAAEHIENYLDARNDNLQPLFLNYSRRYKKPSTDGNYRRITPRSVQRMVEKYAKLAGITKHVSPHTMRHSFATDLLVNGADLRSVQGMLGHASIATTQIYTHITDQHLKEIHEKFHSETE---
528	GC_00000071	pan_Saccharibacteria_Core_Genes	JB003_complete_genome	79	7	7	1	1	0.808348	0.979711	0.885818							L	Replication, recombination and repair	COG4974	Site-specific recombinase XerD (XerD) (PDB:1A0P)	K04763	integrase/recombinase XerD	MYISEGIEDFIESLEVEGGRSKKTAENYQLYLERLVEFSG-DIPVKEITSELVRKYRLWLNRYENDS-GKSLSRTTQAYHLIALRRFLTYLSRRDIKSLEPSKIELPKIVKPQVNFLHYEEIERLISAIPNETE-SDLRDRAIIELLFSSGLRVSELVSLNRGSINTKRREFTVRGKGNKDRPIFISKKAAEHIENYLQAREDNLQPLFLNYSKRYKKPSTDGNYRRITARSVQRMVEKYARLAGITKHVSPHTMRHSFATDLLVNGADLRSVQGMLGHASIATTQIYTHITDQHLKEIHERFHSETE---
529	GC_00000072	pan_Saccharibacteria_Core_Genes	CP040004_1_Candidatus_Saccharibacteria_bacterium_oral_taxon_957_strain_BB001_chromosome_complete_genome	460	7	7	1	1	0.85529	0.873967	0.864527					COG0335	Ribosome 50S subunit	J	Translation, ribosomal structure and biogenesis	COG0335	Ribosomal protein L19 (RplS) (PDB:1VS6) (PUBMED:27941785)	K02884	large subunit ribosomal protein L19	MSFELINKVNQAQKKQAVVDARSGDTVRVYQKIKEGNKERIQMFEGVVIRTDNKGSHTSRITVRKIASGVGVEKSFLLHSPLIEKVEIVRRAKVRRKFLSFLRKRSGKSARLTAKNFDRVAVNNVHDAKAEAEAERLKEEAAQAAAAKQAEKDAAQAELDAKAAEVEARHKEA-
530	GC_00000072	pan_Saccharibacteria_Core_Genes	CP040008_1_Candidatus_Saccharibacteria_bacterium_oral_taxon_955_strain_PM004_chromosome_complete_genome	478	7	7	1	1	0.85529	0.873967	0.864527					COG0335	Ribosome 50S subunit	J	Translation, ribosomal structure and biogenesis	COG0335	Ribosomal protein L19 (RplS) (PDB:1VS6) (PUBMED:27941785)	K02884	large subunit ribosomal protein L19	MSFALIQKVNDEQKKSQVVDVRSGDTVRVHQKIKEGNKERIQVFEGVVIRTGNKGQHVSRITVRKIASGVGVEKSFLLHSPLVEKVEVMRRAKVRRNFLSYLRQRSGKSARLTAVQFDREAVNSVKNDHAEEDEARIKEQKAAEAAEHAAAKEAEEAELAAKQAEVEARHAENK
531	GC_00000072	pan_Saccharibacteria_Core_Genes	CP040011_1_TM7_phylum_sp__oral_taxon_952_strain_TM7x_chromosome_complete_genome	430	7	7	1	1	0.85529	0.873967	0.864527					COG0335	Ribosome 50S subunit	J	Translation, ribosomal structure and biogenesis	COG0335	Ribosomal protein L19 (RplS) (PDB:1VS6) (PUBMED:27941785)	K02884	large subunit ribosomal protein L19	MSFELINKVNQAQKKQAVVDARSGDTVRVYQKIKEGNKERIQMFEGVVIRTDNKGSHTSRITVRKIASGVGVEKSFLLHSPLIEKVEIVRRAKVRRKFLSFLRKRSGKSARLTAKSFDRVAVNNVHDAKAEAEAERLKEEAAQAAAAKQAEKDAAQAELDAKAAEVEARHKDA-
532	GC_00000072	pan_Saccharibacteria_Core_Genes	CP058260_1_Candidatus_Saccharibacteria_bacterium_oral_taxon_488_strain_HB001_chromosome_complete_genome	622	7	7	1	1	0.85529	0.873967	0.864527					COG0335	Ribosome 50S subunit	J	Translation, ribosomal structure and biogenesis	COG0335	Ribosomal protein L19 (RplS) (PDB:1VS6) (PUBMED:27941785)	K02884	large subunit ribosomal protein L19	MSFELINKVNQAQKKQAVVDVRSGDTVRVYQKIKEGNKERIQMFEGVVIRTDNKQSHTSRITVRKIASGVGVEKSFLLHSPLIEKVEIIRRAKVRRKFLSFLRKRSGKSARLTAKNFDRAAVNDVHDAKAEAEAERLKEEAAKEAAAKQAEKDAAQAELDAKAAEVAARHKEA-
533	GC_00000072	pan_Saccharibacteria_Core_Genes	GCA_015257795_2_ASM1525779v2_JB001_complete_genome	433	7	7	1	1	0.85529	0.873967	0.864527					COG0335	Ribosome 50S subunit	J	Translation, ribosomal structure and biogenesis	COG0335	Ribosomal protein L19 (RplS) (PDB:1VS6) (PUBMED:27941785)	K02884	large subunit ribosomal protein L19	MSFELIKKVNDAQKKHAVLDIKSGDTVRVHQKIKEGNKERIQIFEGVVIRTDRKKSHTSRITVRKIASGVGVEKSFLLHSPLVEKIEIVRRSKVRRNYLSFLRNRSGKSARLKPVVFDREAVNTLPEAPKAEEKVEEKEEA---------------------------------
534	GC_00000072	pan_Saccharibacteria_Core_Genes	JB002_complete_genome	428	7	7	1	1	0.85529	0.873967	0.864527					COG0335	Ribosome 50S subunit	J	Translation, ribosomal structure and biogenesis	COG0335	Ribosomal protein L19 (RplS) (PDB:1VS6) (PUBMED:27941785)	K02884	large subunit ribosomal protein L19	MSFELIKKVNDAQKKEAVLDIKSGDTVRVHQKIKEGNKERIQIFEGVVIRTDRKKSHTSRITVRKIASGVGVEKSFLLHSPLIEKIEIVRRSKVRRNYLSFLRNRSGKSARLKQVSFDREAVNTLPEAPKAEEKVEAK------------------------------------
535	GC_00000072	pan_Saccharibacteria_Core_Genes	JB003_complete_genome	433	7	7	1	1	0.85529	0.873967	0.864527					COG0335	Ribosome 50S subunit	J	Translation, ribosomal structure and biogenesis	COG0335	Ribosomal protein L19 (RplS) (PDB:1VS6) (PUBMED:27941785)	K02884	large subunit ribosomal protein L19	MSFELIKKVNDAQKKHAVLDIKSGDTVRVHQKIKEGNKERIQIFEGVVIRTDRKKSHTSRITVRKIASGVGVEKSFLLHSPLVEKIEIVRRSKVRRNYLSFLRNRSGKSARLKPVVFDREAVNTLPEAPKAEEKVEEKEEA---------------------------------
536	GC_00000073	pan_Saccharibacteria_Core_Genes	CP040004_1_Candidatus_Saccharibacteria_bacterium_oral_taxon_957_strain_BB001_chromosome_complete_genome	356	7	7	1	1	0.891982	0.979482	0.933686					COG0100	Ribosome 30S subunit	J	Translation, ribosomal structure and biogenesis	COG0100	Ribosomal protein S11 (RpsK) (PDB:4V4H)	K02948	small subunit ribosomal protein S11	MADAK--STKKKQRRSVPAGQLHIQATFNNTIVTFSDKKGNVLTASSAGACGFRGSKKGTAYASQVAAEKAAEAAKTQYGLKSVDVFVKGVGLGRDAAIRAVGAFDISVESIKDVTGVPHGGVRPRKARRA
537	GC_00000073	pan_Saccharibacteria_Core_Genes	CP040008_1_Candidatus_Saccharibacteria_bacterium_oral_taxon_955_strain_PM004_chromosome_complete_genome	397	7	7	1	1	0.891982	0.979482	0.933686					COG0100	Ribosome 30S subunit	J	Translation, ribosomal structure and biogenesis	COG0100	Ribosomal protein S11 (RpsK) (PDB:4V4H)	K02948	small subunit ribosomal protein S11	MADAKSASSKKKQRRSVPTGQLHIQATFNNTIVTFADTKGNVLSASSAGACGFRGSKKGTAYAAQVAAEKAAEAAKTGYGLSTVDVFVKGVGLGRDAAIRALSNFDMTVNSIKDVTGVPHGGVRPRKARRA
538	GC_00000073	pan_Saccharibacteria_Core_Genes	CP040011_1_TM7_phylum_sp__oral_taxon_952_strain_TM7x_chromosome_complete_genome	339	7	7	1	1	0.891982	0.979482	0.933686					COG0100	Ribosome 30S subunit	J	Translation, ribosomal structure and biogenesis	COG0100	Ribosomal protein S11 (RpsK) (PDB:4V4H)	K02948	small subunit ribosomal protein S11	MADAR--STKKKQRRSVPAGQLHIQATFNNTIVTFSDKKGNVLTASSAGACGFRGSKKGTAYASQVAAEKAAEAAKTQYGLKSVDVFVKGVGLGRDAAIRAVGAFDISVESIKDVTGVPHGGVRPRKVRRA
539	GC_00000073	pan_Saccharibacteria_Core_Genes	CP058260_1_Candidatus_Saccharibacteria_bacterium_oral_taxon_488_strain_HB001_chromosome_complete_genome	423	7	7	1	1	0.891982	0.979482	0.933686					COG0100	Ribosome 30S subunit	J	Translation, ribosomal structure and biogenesis	COG0100	Ribosomal protein S11 (RpsK) (PDB:4V4H)	K02948	small subunit ribosomal protein S11	MADAK--STKKKQRRSVPTGQLHIQATFNNTIVTFSDKKGNVLTASSAGACGFRGSKKGTAYASQVAAEKAAEAAKTQYGLKSVDVFVKGVGLGRDAAIRAVGAFDISVESIKDVTGVPHGGVRPRKARRA
540	GC_00000073	pan_Saccharibacteria_Core_Genes	GCA_015257795_2_ASM1525779v2_JB001_complete_genome	406	7	7	1	1	0.891982	0.979482	0.933686					COG0100	Ribosome 30S subunit	J	Translation, ribosomal structure and biogenesis	COG0100	Ribosomal protein S11 (RpsK) (PDB:4V4H)	K02948	small subunit ribosomal protein S11	MAEK---VSRKKQRRSVPSGQMHIQATFNNTIITFTDKKGNALAAASAGACGFRGSKKGTAYAAQVATEKAAENAQALYGLKSVDVFVKGVGLGRDSAIRSLSNVNIAVESIKDVTGVPHGGVRPKKARRA
541	GC_00000073	pan_Saccharibacteria_Core_Genes	JB002_complete_genome	358	7	7	1	1	0.891982	0.979482	0.933686					COG0100	Ribosome 30S subunit	J	Translation, ribosomal structure and biogenesis	COG0100	Ribosomal protein S11 (RpsK) (PDB:4V4H)	K02948	small subunit ribosomal protein S11	MAEK---VSRKKQRRSVPSGQMHIQATFNNTIITFTDKKGNALAAASAGACGFRGSKKGTAYAAQVATEKAAENVQALYGLKSVDVFVKGVGLGRDSAIRSLSNVNINVESIKDVTGVPHGGVRPKKARRA
542	GC_00000073	pan_Saccharibacteria_Core_Genes	JB003_complete_genome	406	7	7	1	1	0.891982	0.979482	0.933686					COG0100	Ribosome 30S subunit	J	Translation, ribosomal structure and biogenesis	COG0100	Ribosomal protein S11 (RpsK) (PDB:4V4H)	K02948	small subunit ribosomal protein S11	MAEK---VSRKKQRRSVPSGQMHIQATFNNTIITFTDKKGNALAAASAGACGFRGSKKGTAYAAQVATEKAAENAQALYGLKSVDVFVKGVGLGRDSAIRSLSNVNIAVESIKDVTGVPHGGVRPKKARRA
543	GC_00000074	pan_Saccharibacteria_Core_Genes	CP040004_1_Candidatus_Saccharibacteria_bacterium_oral_taxon_957_strain_BB001_chromosome_complete_genome	623	7	7	1	1	0.797553	0.9717	0.876056							L	Replication, recombination and repair	COG0632	Holliday junction resolvasome RuvABC DNA-binding subunit (RuvA) (PDB:1BDX)	K03550	holliday junction DNA helicase RuvA [EC:3.6.4.12]	MIAHVFGKVAEKFN-GSLVIDVHGVGYEVSVAAGDFDAVILDQDVKFYTYHHVREQAEELFGFSSLAAKKMFEMLITVQGVGPKAALAILSLGDAEHVRNAIANADSAFVQKAAGVGKKTAERVVVDLSDKVGLPTQYGRADTTVQTELN-TSDEALEALMALGYTLADATKALENVDTNLPTAQRVTEALKK--
544	GC_00000074	pan_Saccharibacteria_Core_Genes	CP040008_1_Candidatus_Saccharibacteria_bacterium_oral_taxon_955_strain_PM004_chromosome_complete_genome	713	7	7	1	1	0.797553	0.9717	0.876056							L	Replication, recombination and repair	COG0632	Holliday junction resolvasome RuvABC DNA-binding subunit (RuvA) (PDB:1BDX)	K03550	holliday junction DNA helicase RuvA [EC:3.6.4.12]	MIAHISGTVAEKFG-GAVIVDVMGVGYEINTTAGDFDVVKLGDEVKFYTYHHIREQSQELFGFSSLAAKKLFEMLITVQGVGPKAALAILSLGEAEHVRNAIANSDSAYLAKASGVGKKTAERIVVDLSDKVGMPIVYRRESDGVQTELN-VSDEALEALIALGYTLNDATKALAHVDPRLSTSERVREALKAR-
545	GC_00000074	pan_Saccharibacteria_Core_Genes	CP040011_1_TM7_phylum_sp__oral_taxon_952_strain_TM7x_chromosome_complete_genome	584	7	7	1	1	0.797553	0.9717	0.876056							L	Replication, recombination and repair	COG0632	Holliday junction resolvasome RuvABC DNA-binding subunit (RuvA) (PDB:1BDX)	K03550	holliday junction DNA helicase RuvA [EC:3.6.4.12]	MIAHVFGKVAEKFN-GSLVIDVHGVGYEVSVAAGDFDAVVLDQDVKFYTYHHVREQAEELFGFSSLAAKKMFEMLITVQGVGPKAALAILSLGDAEQVRNAIANADSAFVQKAAGVGKKTAERVVVDLSDKVGLPTQYGQADAPVQTELN-TSDEALEALMALGYTLADATKALENVDVNLPTAQRVTEALKR--
546	GC_00000074	pan_Saccharibacteria_Core_Genes	CP058260_1_Candidatus_Saccharibacteria_bacterium_oral_taxon_488_strain_HB001_chromosome_complete_genome	707	7	7	1	1	0.797553	0.9717	0.876056							L	Replication, recombination and repair	COG0632	Holliday junction resolvasome RuvABC DNA-binding subunit (RuvA) (PDB:1BDX)	K03550	holliday junction DNA helicase RuvA [EC:3.6.4.12]	MIAHLSGTIAEKFGAGSIVIDVHGVGYEVSVSAGDFEAVTLDQDAKFYTYHHVREQAEELFGFSSLAAKKMFEMLITVQGVGPKAALAILGLGDAEQVRNAIANADSTFVQKAAGVGKKTAERVVVDLSDKVGLPTQYGRAAAPVQTELN-TSDEALEALMALGYTLADATKALENVDVNLPTAQRVTEALKK--
547	GC_00000074	pan_Saccharibacteria_Core_Genes	GCA_015257795_2_ASM1525779v2_JB001_complete_genome	639	7	7	1	1	0.797553	0.9717	0.876056							L	Replication, recombination and repair	COG0632	Holliday junction resolvasome RuvABC DNA-binding subunit (RuvA) (PDB:1BDX)	K03550	holliday junction DNA helicase RuvA [EC:3.6.4.12]	MIAHISGKIAEKFA-GSVIVDVSGVGYEVIVPVGEFERAVLNEQIKFYTYHNITDRSQELFGFSSLAAKKLFELLITVQGVGPRAGIAIMSLGETEEVRNAIACEDAKFIQKAAGVGKKSAERVILDLKDKVGMAIS---KPDGVGDNISLASDEALEALIALGFNLNDATKALEQIPRDLPTEERITLALKAGI
548	GC_00000074	pan_Saccharibacteria_Core_Genes	JB002_complete_genome	611	7	7	1	1	0.797553	0.9717	0.876056							L	Replication, recombination and repair	COG0632	Holliday junction resolvasome RuvABC DNA-binding subunit (RuvA) (PDB:1BDX)	K03550	holliday junction DNA helicase RuvA [EC:3.6.4.12]	MIAHISGKIVEKFA-GSVIVDVAGVGYEVIVPINEFERAVLGDDIKFYTYHNITDRSQELFGFSSLAAKKLFELLITVQGIGPRAGVAIMSLGETEDVRNSIACEDAKFIQKASGVGKKSAERVILDLKDKVGMAIS---KHNSVGTNISLASDEALEALIALGFNLNDATKALEQIPRDLPTEERITLALKAGI
549	GC_00000074	pan_Saccharibacteria_Core_Genes	JB003_complete_genome	637	7	7	1	1	0.797553	0.9717	0.876056							L	Replication, recombination and repair	COG0632	Holliday junction resolvasome RuvABC DNA-binding subunit (RuvA) (PDB:1BDX)	K03550	holliday junction DNA helicase RuvA [EC:3.6.4.12]	MIAHISGKIAEKFA-GSVIVDVSGVGYEVIVPVGEFERAVLNEQIKFYTYHNITDRSQELFGFSSLAAKKLFELLITVQGVGPRAGIAIMSLGETEEVRNAIACEDAKFIQKAAGVGKKSAERVILDLKDKVGMAIS---KPDGVGDNISLASDEALEALIALGFNLNDATKALEQIPRDLPTEERITLALKAGI
550	GC_00000075	pan_Saccharibacteria_Core_Genes	CP040004_1_Candidatus_Saccharibacteria_bacterium_oral_taxon_957_strain_BB001_chromosome_complete_genome	675	7	7	1	1	0.841571	0.940435	0.888261					COG0173	Aminoacyl-tRNA synthetases	J	Translation, ribosomal structure and biogenesis	COG0173	Aspartyl-tRNA synthetase (AspS) (PDB:1C0A)	K01876	aspartyl-tRNA synthetase [EC:6.1.1.12]	MMKRILSSNVADTVGQTITVAGWVHSRRDHGGLIFIDLRDHTGLVQLVINPEQAEAFRLAESLRDEFVIRASGVVTERGEGLKNPNIASGDVEIVVENLEILNRAETLPIQPFAEENQAGEDLRFKYRYLDLRRPKMQQMLKKRAEMYRCMHQYMDDRDFIEIQTPILANSSPEGARDFLIPSRLQENKFYALPQAPQQFKQLLMVGGVPRYYQLAACFRDEDPRADRLYGEFYQLDLEMSFVEDGEEVRQEVEPLMRQLATEFAGKKLLDLSDLPVGNGQPIPRISYRDAMETYGSDKPDLRFGMELIELTDVFANTEFGVFKNAECIKAICVKNGASLSRKQIDQFTDIAKSEGAGGLAYITY--------QDG-------------EAKSPIAKFL…
551	GC_00000075	pan_Saccharibacteria_Core_Genes	CP040008_1_Candidatus_Saccharibacteria_bacterium_oral_taxon_955_strain_PM004_chromosome_complete_genome	780	7	7	1	1	0.841571	0.940435	0.888261					COG0173	Aminoacyl-tRNA synthetases	J	Translation, ribosomal structure and biogenesis	COG0173	Aspartyl-tRNA synthetase (AspS) (PDB:1C0A)	K01876	aspartyl-tRNA synthetase [EC:6.1.1.12]	-MKRTYTKLTPAMVNQRVMVSGWVHSRRDHGGLIFIDLRDHTGIVQLVANPESSDAFACAEELRDEYVIRAEGQVRERASDLQNDKIPTGAIEIAVDSIVILNRAETLPIQPFAEENRAGEDLRFKYRYLDLRRPKMQQMLKKRAEMYRRMHQYMDDRDFIEIQTPILANSSPEGARDFLIPSRLQENKFYALPQAPQQFKQLLMVGGVPRYYQLAACFRDEDPRADRLYGEFYQLDLEMSFVEDGEEVRQEVEPLMCQLATEFAGKELLDLSDLAVGDGSPIPRISYRDAMETYGSDKPDLRFGMELIELTDVFANTEFGVFKNAECIKAICVKNGASLSRKQIDQFTDVAKSEGAGGLAYITY--------QDG-------------EAKSPIAKFL…
552	GC_00000075	pan_Saccharibacteria_Core_Genes	CP040011_1_TM7_phylum_sp__oral_taxon_952_strain_TM7x_chromosome_complete_genome	624	7	7	1	1	0.841571	0.940435	0.888261					COG0173	Aminoacyl-tRNA synthetases	J	Translation, ribosomal structure and biogenesis	COG0173	Aspartyl-tRNA synthetase (AspS) (PDB:1C0A)	K01876	aspartyl-tRNA synthetase [EC:6.1.1.12]	MKNRILAAKTSDEVGKSITVAGWVHSRRDHGGLIFIDLRDHTGLVQLVINPEQAEAFRLAESLRDEFVIRASGVVTERGEGLKNPNIASGNVEIVVENLEILNRAETLPIQPFAEENQAGEDLRFKYRYLDLRRPKMQQMLKKRAEMYRRMHQYMDERQFIEIQTPILANSSPEGARDFLIPSRLQEGKFYALPQAPQQFKQLLMVGGVPRYYQLAACFRDEDPRADRLYGEFYQLDLEMSFVEDGEEVRREVEPLMRQLATEFAGKKLLDLSDLSVGEGSPIPRISYRDAMETYGSDKPDLRFGMELIELTDVFADTEFGVFKNAECIKAICVKNGASLSRKQIDQFTDIAKSEGAGGLAYIKYATIKNTDEAQGHVIPMHTNAPCFYDVISPVAKFL…
553	GC_00000075	pan_Saccharibacteria_Core_Genes	CP058260_1_Candidatus_Saccharibacteria_bacterium_oral_taxon_488_strain_HB001_chromosome_complete_genome	704	7	7	1	1	0.841571	0.940435	0.888261					COG0173	Aminoacyl-tRNA synthetases	J	Translation, ribosomal structure and biogenesis	COG0173	Aspartyl-tRNA synthetase (AspS) (PDB:1C0A)	K01876	aspartyl-tRNA synthetase [EC:6.1.1.12]	----------------MITVAGWVHSRRDHGGLIFIDLRDHTGLVQLVINPDRAEAFRLAESLRDEFVIRASGVVTERGEGLKNPNIASGDVEIVVENLEILNRAETLPIQPFAGENQAGEDLRFKYRYLDLRRPKMQDMLKKRAEMYRRMHQYMDDRDFIEIQTPILANSSPEGARDFLIPSRLQENKFYALPQAPQQFKQLLMVGGVPRYYQLAACFRDEDPRADRLYGEFYQLDLEMSFVEDGEEVRQEVEPLMRQLATEFASKKLLDLSGLAVGDGSPIPRISYRDAMETYGSDKPDLRFGMELIELTDVLANTEFGVFKNAECIKAICVKHGASLSRKQIDQFTDIAKSEGAGGLAYIKYVTIKNADEAQGYTIPVVGSNFYGYDAISPVAKYL…
554	GC_00000075	pan_Saccharibacteria_Core_Genes	GCA_015257795_2_ASM1525779v2_JB001_complete_genome	591	7	7	1	1	0.841571	0.940435	0.888261					COG0173	Aminoacyl-tRNA synthetases	J	Translation, ribosomal structure and biogenesis	COG0173	Aspartyl-tRNA synthetase (AspS) (PDB:1C0A)	K01876	aspartyl-tRNA synthetase [EC:6.1.1.12]	--MRTLTKNSKNMVGEKITVKGWVNSRRDHGGLIFIDLRDHSGLLQLVISPDFMDSFKLAEKCRDEFVVSATGVVKERDENLKNPHILTGDIELVVEDFEILNRSEPLPVTVSDNGQKSNEELRLKYRFLDLRREKMQKMLRRRAEFYREIRKFMENHEFVEIATPILANSSPEGARDFLIPSRVHPGKFYALPQAPQQFKQLLMVGGIDKYYQIATCFRDEDPRADRLYGDFYQLDLEKAFVESGEEVRAEMEVLIKDLVKNFAGKKLL---------SEEIPRIPYEVAMEKYGSDKPDLRFGMELIDLNDALAETEFGVFKNAKCVKAICVKNGASLSRKQIDNFTEIAKSEGAGGLAYITY--------AEG-------------EAKSPIVKFL…
555	GC_00000075	pan_Saccharibacteria_Core_Genes	JB002_complete_genome	568	7	7	1	1	0.841571	0.940435	0.888261					COG0173	Aminoacyl-tRNA synthetases	J	Translation, ribosomal structure and biogenesis	COG0173	Aspartyl-tRNA synthetase (AspS) (PDB:1C0A)	K01876	aspartyl-tRNA synthetase [EC:6.1.1.12]	--MRILAKNSIDKIGEKITVKGWVNSRRDHGGLIFIDLRDHSGLLQLVISPEFAESFELAEKCRDEFVISATGVVKERAENLKNPNISTGEVELIVENLEILNRSDPLPIAVSDNGQKSNEELRLKYRFLDLRREKMQKMLRRRAEFYCEIRKFMENHEFIEVATPILANSSPEGARDFLIPSRVHPGKFYALPQAPQQFKQLLMVGGIDKYYQIATCFRDEDPRADRLYGDFYQLDLEKAFVENGEDIRSEMEVLIKDLVKNFAKKELL---------SEEIPRIPYEVAMEKYGSDKPDLRFGMELVDLNDVLAETEFGVFKNAECLKAICVKNGASLSRKQIDNFTEIAKSEGAGGLAYITY--------TEG-------------EVKSPIVKFL…
556	GC_00000075	pan_Saccharibacteria_Core_Genes	JB003_complete_genome	589	7	7	1	1	0.841571	0.940435	0.888261					COG0173	Aminoacyl-tRNA synthetases	J	Translation, ribosomal structure and biogenesis	COG0173	Aspartyl-tRNA synthetase (AspS) (PDB:1C0A)	K01876	aspartyl-tRNA synthetase [EC:6.1.1.12]	--MRTLTKNSKNMVGEKITVKGWVNSRRDHGGLIFIDLRDHSGLLQLVISPDFMDSFKLAEKCRDEFVVSATGVVKERDENLKNPHILTGDIELVVEDFEILNRSEPLPVTVSDNGQKSNEELRLKYRFLDLRREKMQKMLRRRAEFYREIRKFMENHEFVEIATPILANSSPEGARDFLIPSRVHPGKFYALPQAPQQFKQLLMVGGIDKYYQIATCFRDEDPRADRLYGDFYQLDLEKAFVESGEEVRAEMEVLIKDLVKNFAGKKLL---------SEEIPRIPYEVAMEKYGSDKPDLRFGMELIDLNDALAETEFGVFKNAKCVKAICVKNGASLSRKQIDNFTEIAKSEGAGGLAYITY--------AEG-------------EAKSPIVKFL…
557	GC_00000076	pan_Saccharibacteria_Core_Genes	CP040004_1_Candidatus_Saccharibacteria_bacterium_oral_taxon_957_strain_BB001_chromosome_complete_genome	639	7	7	1	1	0.835169	0.949318	0.888592							K	Transcription	COG1420	Transcriptional regulator of heat shock response (HrcA) (PDB:1STZ)	K03705	heat-inducible transcriptional repressor	#NAME?
558	GC_00000076	pan_Saccharibacteria_Core_Genes	CP040008_1_Candidatus_Saccharibacteria_bacterium_oral_taxon_955_strain_PM004_chromosome_complete_genome	736	7	7	1	1	0.835169	0.949318	0.888592							K	Transcription	COG1420	Transcriptional regulator of heat shock response (HrcA) (PDB:1STZ)	K03705	heat-inducible transcriptional repressor	#NAME?
559	GC_00000076	pan_Saccharibacteria_Core_Genes	CP040011_1_TM7_phylum_sp__oral_taxon_952_strain_TM7x_chromosome_complete_genome	597	7	7	1	1	0.835169	0.949318	0.888592							K	Transcription	COG1420	Transcriptional regulator of heat shock response (HrcA) (PDB:1STZ)	K03705	heat-inducible transcriptional repressor	MSYNQVMTERQQAILVAIIEQYAEIAAPVGSVTLAKLFGVSSATIRSEMAKLEEMGFIEAPHTSAGRIPTDKGYRVYVNGITDAQ-------MTELPSGID--RSARAIEAHVNSHVDKSDRAIRSAVDSLVELTGNFGFASFGEHLYMNGMTQLFSQPEFIEGGHVQAIARLIDNIERWLREAVPNEPLNVFIGSENPIGKSSGATLIISRFCSQFSNNSYIGVIGPTRQNYRRTMELVRRTGAMLEEML
560	GC_00000076	pan_Saccharibacteria_Core_Genes	CP058260_1_Candidatus_Saccharibacteria_bacterium_oral_taxon_488_strain_HB001_chromosome_complete_genome	726	7	7	1	1	0.835169	0.949318	0.888592							K	Transcription	COG1420	Transcriptional regulator of heat shock response (HrcA) (PDB:1STZ)	K03705	heat-inducible transcriptional repressor	#NAME?
561	GC_00000076	pan_Saccharibacteria_Core_Genes	GCA_015257795_2_ASM1525779v2_JB001_complete_genome	559	7	7	1	1	0.835169	0.949318	0.888592							K	Transcription	COG1420	Transcriptional regulator of heat shock response (HrcA) (PDB:1STZ)	K03705	heat-inducible transcriptional repressor	#NAME?
562	GC_00000076	pan_Saccharibacteria_Core_Genes	JB002_complete_genome	542	7	7	1	1	0.835169	0.949318	0.888592							K	Transcription	COG1420	Transcriptional regulator of heat shock response (HrcA) (PDB:1STZ)	K03705	heat-inducible transcriptional repressor	#NAME?
563	GC_00000076	pan_Saccharibacteria_Core_Genes	JB003_complete_genome	558	7	7	1	1	0.835169	0.949318	0.888592							K	Transcription	COG1420	Transcriptional regulator of heat shock response (HrcA) (PDB:1STZ)	K03705	heat-inducible transcriptional repressor	#NAME?
564	GC_00000077	pan_Saccharibacteria_Core_Genes	CP040004_1_Candidatus_Saccharibacteria_bacterium_oral_taxon_957_strain_BB001_chromosome_complete_genome	376	7	7	1	1	0.899063	0.987727	0.941312					COG0197	Ribosome 50S subunit	J	Translation, ribosomal structure and biogenesis	COG0197	Ribosomal protein L16/L10AE (RplP) (PDB:1WKI)	K02878	large subunit ribosomal protein L16	#NAME?
565	GC_00000077	pan_Saccharibacteria_Core_Genes	CP040008_1_Candidatus_Saccharibacteria_bacterium_oral_taxon_955_strain_PM004_chromosome_complete_genome	414	7	7	1	1	0.899063	0.987727	0.941312					COG0197	Ribosome 50S subunit	J	Translation, ribosomal structure and biogenesis	COG0197	Ribosomal protein L16/L10AE (RplP) (PDB:1WKI)	K02878	large subunit ribosomal protein L16	#NAME?
566	GC_00000077	pan_Saccharibacteria_Core_Genes	CP040011_1_TM7_phylum_sp__oral_taxon_952_strain_TM7x_chromosome_complete_genome	362	7	7	1	1	0.899063	0.987727	0.941312					COG0197	Ribosome 50S subunit	J	Translation, ribosomal structure and biogenesis	COG0197	Ribosomal protein L16/L10AE (RplP) (PDB:1WKI)	K02878	large subunit ribosomal protein L16	#NAME?
567	GC_00000077	pan_Saccharibacteria_Core_Genes	CP058260_1_Candidatus_Saccharibacteria_bacterium_oral_taxon_488_strain_HB001_chromosome_complete_genome	447	7	7	1	1	0.899063	0.987727	0.941312					COG0197	Ribosome 50S subunit	J	Translation, ribosomal structure and biogenesis	COG0197	Ribosomal protein L16/L10AE (RplP) (PDB:1WKI)	K02878	large subunit ribosomal protein L16	#NAME?
568	GC_00000077	pan_Saccharibacteria_Core_Genes	GCA_015257795_2_ASM1525779v2_JB001_complete_genome	332	7	7	1	1	0.899063	0.987727	0.941312					COG0197	Ribosome 50S subunit	J	Translation, ribosomal structure and biogenesis	COG0197	Ribosomal protein L16/L10AE (RplP) (PDB:1WKI)	K02878	large subunit ribosomal protein L16	MAILLPKKTAHRKVRKGKNPGRATRGNTVAFGDYGLMSLENERINSRQIESARTAMTRYIKRGGQVWIRIFPHTPVTRKPQDVKMGSGKGNPEFFVAKVKAGTVMFEMNGVSEEVAREAMRLAGHKLPVKVKFVKKGEI
569	GC_00000077	pan_Saccharibacteria_Core_Genes	JB002_complete_genome	311	7	7	1	1	0.899063	0.987727	0.941312					COG0197	Ribosome 50S subunit	J	Translation, ribosomal structure and biogenesis	COG0197	Ribosomal protein L16/L10AE (RplP) (PDB:1WKI)	K02878	large subunit ribosomal protein L16	MAILLPKKTAHRKVRKGKNPGRATRGNTVAFGDYGLVSLENERINSRQIESARTAMTRYIKRGGQVWIRIFPHTPVTRKPQDVKMGSGKGNPEFFVAKVKAGTVMFEMNGVSEEVAREAMRLAGHKLPVKVKFVKKGEI
570	GC_00000077	pan_Saccharibacteria_Core_Genes	JB003_complete_genome	332	7	7	1	1	0.899063	0.987727	0.941312					COG0197	Ribosome 50S subunit	J	Translation, ribosomal structure and biogenesis	COG0197	Ribosomal protein L16/L10AE (RplP) (PDB:1WKI)	K02878	large subunit ribosomal protein L16	MAILLPKKTAHRKVRKGKNPGRATRGNTVAFGDYGLMSLENERINSRQIESARTAMTRYIKRGGQVWIRIFPHTPVTRKPQDVKMGSGKGNPEFFVAKVKAGTVMFEMNGVSEEVAREAMRLAGHKLPVKVKFVKKGEI
571	GC_00000078	pan_Saccharibacteria_Core_Genes	CP040004_1_Candidatus_Saccharibacteria_bacterium_oral_taxon_957_strain_BB001_chromosome_complete_genome	314	7	7	1	1	0.828882	0.982628	0.899231							K	Transcription	COG0718	DNA-binding nucleoid-associated protein YbaB/EfbC (YbaB) (PDB:1J8B) (PUBMED:19594923;22544270)	K09747	uncharacterized protein	#NAME?
572	GC_00000078	pan_Saccharibacteria_Core_Genes	CP040008_1_Candidatus_Saccharibacteria_bacterium_oral_taxon_955_strain_PM004_chromosome_complete_genome	341	7	7	1	1	0.828882	0.982628	0.899231							K	Transcription	COG0718	DNA-binding nucleoid-associated protein YbaB/EfbC (YbaB) (PDB:1J8B) (PUBMED:19594923;22544270)	K09747	uncharacterized protein	#NAME?
573	GC_00000078	pan_Saccharibacteria_Core_Genes	CP040011_1_TM7_phylum_sp__oral_taxon_952_strain_TM7x_chromosome_complete_genome	296	7	7	1	1	0.828882	0.982628	0.899231							K	Transcription	COG0718	DNA-binding nucleoid-associated protein YbaB/EfbC (YbaB) (PDB:1J8B) (PUBMED:19594923;22544270)	K09747	uncharacterized protein	#NAME?
574	GC_00000078	pan_Saccharibacteria_Core_Genes	CP058260_1_Candidatus_Saccharibacteria_bacterium_oral_taxon_488_strain_HB001_chromosome_complete_genome	378	7	7	1	1	0.828882	0.982628	0.899231							K	Transcription	COG0718	DNA-binding nucleoid-associated protein YbaB/EfbC (YbaB) (PDB:1J8B) (PUBMED:19594923;22544270)	K09747	uncharacterized protein	#NAME?
575	GC_00000078	pan_Saccharibacteria_Core_Genes	GCA_015257795_2_ASM1525779v2_JB001_complete_genome	267	7	7	1	1	0.828882	0.982628	0.899231							K	Transcription	COG0718	DNA-binding nucleoid-associated protein YbaB/EfbC (YbaB) (PDB:1J8B) (PUBMED:19594923;22544270)	K09747	uncharacterized protein	MAGIKDQMKMVRELQKAQKELKKEIIEVEAGEGAVVIQFTGELKVKSVKLDPELIDFDDIEELEHWIQIAIRDGLEEAQKAAAEKMQPLMGGLGNLGL
576	GC_00000078	pan_Saccharibacteria_Core_Genes	JB002_complete_genome	256	7	7	1	1	0.828882	0.982628	0.899231							K	Transcription	COG0718	DNA-binding nucleoid-associated protein YbaB/EfbC (YbaB) (PDB:1J8B) (PUBMED:19594923;22544270)	K09747	uncharacterized protein	MAGIKDQMKMVRELQKAQKELKKEIIEVEAGEGAVVIQFTGELKVKSVKLNPELIDFEDTEELEHWIQIAIRDGLEEAQKVAAEKMQPLMGGLGNLGL
577	GC_00000078	pan_Saccharibacteria_Core_Genes	JB003_complete_genome	267	7	7	1	1	0.828882	0.982628	0.899231							K	Transcription	COG0718	DNA-binding nucleoid-associated protein YbaB/EfbC (YbaB) (PDB:1J8B) (PUBMED:19594923;22544270)	K09747	uncharacterized protein	MAGIKDQMKMVRELQKAQKELKKEIIEVEAGEGAVVIQFTGELKVKSVKLDPELIDFDDIEELEHWIQIAIRDGLEEAQKAAAEKMQPLMGGLGNLGL
578	GC_00000079	pan_Saccharibacteria_Core_Genes	CP040004_1_Candidatus_Saccharibacteria_bacterium_oral_taxon_957_strain_BB001_chromosome_complete_genome	355	7	7	1	1	0.870241	0.995839	0.928814					COG0522	Ribosome 30S subunit	J	Translation, ribosomal structure and biogenesis	COG0522	Ribosomal protein S4 or related protein (RpsD) (PDB:4V4H)	K02986	small subunit ribosomal protein S4	MARDNSPIVKQSRREGYALHPKAHKVLARKSGIPGQHAHSRHNKPSLYATQLREKQKVRRLYGLVEKQFARLMDEATRAQEGLAGENLLKLLERRLDNVVYRAGFATSRRAARQLVGHGHFLLNGRRVDIPSIRVKAGDVIEVRPKSTKSVYFTHIDDVVSNSIQGPLSWMKSDVKKLKIEITGQPKREEAEADINEQLIVEYYSR
579	GC_00000079	pan_Saccharibacteria_Core_Genes	CP040008_1_Candidatus_Saccharibacteria_bacterium_oral_taxon_955_strain_PM004_chromosome_complete_genome	396	7	7	1	1	0.870241	0.995839	0.928814					COG0522	Ribosome 30S subunit	J	Translation, ribosomal structure and biogenesis	COG0522	Ribosomal protein S4 or related protein (RpsD) (PDB:4V4H)	K02986	small subunit ribosomal protein S4	MARDTSPIVKQSRREGVALHPKAHKIMARKSGIPGEHAGGRQGKQSMYATQLREKQKVRRMYGLLEKQFAKLMDEATR-KPGLSGENLLRFLELRLDNAVYRAGFATSRRAARQLVSHGHFMLNDRRVDIPSIRLKVGDVITVRPKSTKSGYFSQINDIHGSTTQGPLSWIKSDIKKLKIEVTGLPKREEAEADINEQLIVEYYSR
580	GC_00000079	pan_Saccharibacteria_Core_Genes	CP040011_1_TM7_phylum_sp__oral_taxon_952_strain_TM7x_chromosome_complete_genome	338	7	7	1	1	0.870241	0.995839	0.928814					COG0522	Ribosome 30S subunit	J	Translation, ribosomal structure and biogenesis	COG0522	Ribosomal protein S4 or related protein (RpsD) (PDB:4V4H)	K02986	small subunit ribosomal protein S4	MARDNSPIVKQSRREGYALHPKAHKVLARKSGIPGQHAHGRQNKPSLYATQLREKQKVRRLYGLVEKQFARLMNEATRAQEGLAGENLLKLLERRLDNVVYRSGFAVSRRAARQLVSHGHFELNGRRVDIPSIRVKAGDVITVRPKSTKSEYFTHIEDVINNSIQGPLSWLKSDSKKLKIEVTGLPKREEAEADINEQLIVEYYSR
581	GC_00000079	pan_Saccharibacteria_Core_Genes	CP058260_1_Candidatus_Saccharibacteria_bacterium_oral_taxon_488_strain_HB001_chromosome_complete_genome	422	7	7	1	1	0.870241	0.995839	0.928814					COG0522	Ribosome 30S subunit	J	Translation, ribosomal structure and biogenesis	COG0522	Ribosomal protein S4 or related protein (RpsD) (PDB:4V4H)	K02986	small subunit ribosomal protein S4	MARDNSPIVKQSRREGYALHPKAHKVLARKSGIPGQHAHGRQSKPSLYATQLREKQKVRRLYGLVEKQFTRLMDEATRAQEGLAGENLLKLLERRLDNVVYRSGFAVSRRAARQLVSHGHFELNGRRVDIPSIRVKAGDVITVRPKSTKSEYFTHIDDVINNSIQGPLSWLKSDSKKLKIEVTGLPKREEAEADINEQLIVEYYSR
582	GC_00000079	pan_Saccharibacteria_Core_Genes	GCA_015257795_2_ASM1525779v2_JB001_complete_genome	405	7	7	1	1	0.870241	0.995839	0.928814					COG0522	Ribosome 30S subunit	J	Translation, ribosomal structure and biogenesis	COG0522	Ribosomal protein S4 or related protein (RpsD) (PDB:4V4H)	K02986	small subunit ribosomal protein S4	MARDRSPIVKQSRREGYALHRKAVKIMARKSGIPGQHSGSRQGKPSLYAIQLREKQKVRRLYGLLEKQFARLMKEASR-REGLAGENLLQLLELRLDNAIYRAGFATSRRQARQLVSHGHFLLNGRRVDIPSIRLKSGDEIVVRPKSQKSGYFTNLENVIADAAPAPLSWLKADGKKMTVSITGLPKREEAEAGINEQLIVEYYSR
583	GC_00000079	pan_Saccharibacteria_Core_Genes	JB002_complete_genome	357	7	7	1	1	0.870241	0.995839	0.928814					COG0522	Ribosome 30S subunit	J	Translation, ribosomal structure and biogenesis	COG0522	Ribosomal protein S4 or related protein (RpsD) (PDB:4V4H)	K02986	small subunit ribosomal protein S4	MARDRSPIVKQSRREGYALHRKAAKIMARKSGIPGQHSGSRQGKPSLYAVQLREKQKVRRLYGLLEKQFARLMKEASR-REGLAGENLLQLLELRLDNAVYRAGFASSRRAARQLVSHGHFILNGRRVDIPSIRLKAGDEIVVRPKSQKSGYFTNLEDVVADAAPAPLSWLKADSKKMTVSISGLPKREEAEAGINEQLIVEYYSR
584	GC_00000079	pan_Saccharibacteria_Core_Genes	JB003_complete_genome	405	7	7	1	1	0.870241	0.995839	0.928814					COG0522	Ribosome 30S subunit	J	Translation, ribosomal structure and biogenesis	COG0522	Ribosomal protein S4 or related protein (RpsD) (PDB:4V4H)	K02986	small subunit ribosomal protein S4	MARDRSPIVKQSRREGYALHRKAVKIMARKSGIPGQHSGSRQGKPSLYAIQLREKQKVRRLYGLLEKQFARLMKEASR-REGLAGENLLQLLELRLDNAIYRAGFATSRRQARQLVSHGHFLLNGRRVDIPSIRLKSGDEIVVRPKSQKSGYFTNLENVIADAAPAPLSWLKADGKKMTVSITGLPKREEAEAGINEQLIVEYYSR
585	GC_00000080	pan_Saccharibacteria_Core_Genes	CP040004_1_Candidatus_Saccharibacteria_bacterium_oral_taxon_957_strain_BB001_chromosome_complete_genome	233	7	7	1	1	0.688265	0.924101	0.788936					COG0707	Mureine biosynthesis	M	Cell wall/membrane/envelope biogenesis	COG0707	UDP-N-acetylglucosamine:LPS N-acetylglucosamine transferase (MurG) (PDB:1F0K)	K02563	UDP-N-acetylglucosamine--N-acetylmuramyl-(pentapeptide) pyrophosphoryl-undecaprenol N-acetylglucosamine transferase [EC:2.4.1.227]	#NAME?
586	GC_00000080	pan_Saccharibacteria_Core_Genes	CP040008_1_Candidatus_Saccharibacteria_bacterium_oral_taxon_955_strain_PM004_chromosome_complete_genome	251	7	7	1	1	0.688265	0.924101	0.788936					COG0707	Mureine biosynthesis	M	Cell wall/membrane/envelope biogenesis	COG0707	UDP-N-acetylglucosamine:LPS N-acetylglucosamine transferase (MurG) (PDB:1F0K)	K02563	UDP-N-acetylglucosamine--N-acetylmuramyl-(pentapeptide) pyrophosphoryl-undecaprenol N-acetylglucosamine transferase [EC:2.4.1.227]	---------------------------------------------MKH-FDDSIRVDVVVSGKLRRYHHLTFIQQLIKLRTIVLPNLIDGIKVAVGAIQSFAKLIAWRPDVVFTKGGFVCLPIGFAAHMLRIPLVIHDSDAHPGLTNRILARWAFRIGTGAPLKFYSYPSSLSRYVGVPVRAEFTPYSEGDRQKVKRSLGFDSNRPLVVITGGGLGARRINMAVATVLNELMERANIVLISGEGQYDEMRALTPQNDERYQLHAFV-GQGMADMLGAADVVVARAGATTILELAALAKPTILVPNGYLTGGHQLKNAAVYAEKGAVSVIDENQLEKHPDILLDEVINILSDDTRRKQMSRLFYEFAKPNAARDMATLIVSAVKK-----
587	GC_00000080	pan_Saccharibacteria_Core_Genes	CP040011_1_TM7_phylum_sp__oral_taxon_952_strain_TM7x_chromosome_complete_genome	226	7	7	1	1	0.688265	0.924101	0.788936					COG0707	Mureine biosynthesis	M	Cell wall/membrane/envelope biogenesis	COG0707	UDP-N-acetylglucosamine:LPS N-acetylglucosamine transferase (MurG) (PDB:1F0K)	K02563	UDP-N-acetylglucosamine--N-acetylmuramyl-(pentapeptide) pyrophosphoryl-undecaprenol N-acetylglucosamine transferase [EC:2.4.1.227]	#NAME?
588	GC_00000080	pan_Saccharibacteria_Core_Genes	CP058260_1_Candidatus_Saccharibacteria_bacterium_oral_taxon_488_strain_HB001_chromosome_complete_genome	276	7	7	1	1	0.688265	0.924101	0.788936					COG0707	Mureine biosynthesis	M	Cell wall/membrane/envelope biogenesis	COG0707	UDP-N-acetylglucosamine:LPS N-acetylglucosamine transferase (MurG) (PDB:1F0K)	K02563	UDP-N-acetylglucosamine--N-acetylmuramyl-(pentapeptide) pyrophosphoryl-undecaprenol N-acetylglucosamine transferase [EC:2.4.1.227]	#NAME?
589	GC_00000080	pan_Saccharibacteria_Core_Genes	GCA_015257795_2_ASM1525779v2_JB001_complete_genome	206	7	7	1	1	0.688265	0.924101	0.788936					COG0707	Mureine biosynthesis	M	Cell wall/membrane/envelope biogenesis	COG0707	UDP-N-acetylglucosamine:LPS N-acetylglucosamine transferase (MurG) (PDB:1F0K)	K02563	UDP-N-acetylglucosamine--N-acetylmuramyl-(pentapeptide) pyrophosphoryl-undecaprenol N-acetylglucosamine transferase [EC:2.4.1.227]	----------MVPVVAVFKEILKKKPDTELYFWCDKKFAPQATKIMQQSFGEQVSVSKISSGKFRRYNHLSFWQHL-TVPSVVFGNFIDIFKNIAGIFQAFTKLVVNRPDVIFCKGGFVCVPAGLAAWALRIPIVIHDSDAHPGLANRIISRFAKKIATGAPLEFYNYPIEKTEYVGIPVLDKFKKYSKSERQQFKKELGFLSEKPLVLVTGGGLGAARLNNAVVYEGTKLSRKAQIILISGVAQFEELQKEIEGFPEDFHLLSFV-SKDMWKFLAAADLVVARAGATSNLELASLHKPTILVPNARLTGGHQLKNAQVYEKSGAVEVVSDDLIEENPEILSNKIIRILDDPNRMNKLGEEFGNFAKPNAAKDVAKLIFESIDM-----
590	GC_00000080	pan_Saccharibacteria_Core_Genes	JB002_complete_genome	204	7	7	1	1	0.688265	0.924101	0.788936					COG0707	Mureine biosynthesis	M	Cell wall/membrane/envelope biogenesis	COG0707	UDP-N-acetylglucosamine:LPS N-acetylglucosamine transferase (MurG) (PDB:1F0K)	K02563	UDP-N-acetylglucosamine--N-acetylmuramyl-(pentapeptide) pyrophosphoryl-undecaprenol N-acetylglucosamine transferase [EC:2.4.1.227]	MAVGGGSGGHVVPIVAVFKEILKKNPKVELHFWCDKKFAPQAKKIMTDSFGERVKISKISSGKFRRYNHLTFWQHL-TIPSVVFGNLIDIFRNIAGIFQSFFKLFFWQPDVIFCKGGFVCVPVGISAWILRIPIVIHDSDAHPGLANRIISKFAKRIATGAPLEFYNYPKEISKYVGIPVLENFKKYSKKEQDNFKVELGFSKDKPLVLVTGGGLGAARLNNAVVSKGEELSKSAQIVLISGVSQFDELKRKTEGFSKDFYLLSFV-SKDMWKFLAAADLVVARAGATSNLELAALHKPTILVPNARLTGGHQLKNAQVYQKSNAVKIVSDDEIEKNPEILSDEILRTLENPEEMLKLGKEFSKFAKPNAAKDVTEMIFEAAKL-----
591	GC_00000080	pan_Saccharibacteria_Core_Genes	JB003_complete_genome	206	7	7	1	1	0.688265	0.924101	0.788936					COG0707	Mureine biosynthesis	M	Cell wall/membrane/envelope biogenesis	COG0707	UDP-N-acetylglucosamine:LPS N-acetylglucosamine transferase (MurG) (PDB:1F0K)	K02563	UDP-N-acetylglucosamine--N-acetylmuramyl-(pentapeptide) pyrophosphoryl-undecaprenol N-acetylglucosamine transferase [EC:2.4.1.227]	----------MVPVVAVFKEILKKKPDTELYFWCDKKFAPQATKIMQQSFGEQVSVSKISSGKFRRYNHLSFWQHL-TVPSVVFGNFIDIFKNIAGIFQAFTKLVVNRPDVIFCKGGFVCVPAGLAAWALRIPIVIHDSDAHPGLANRIISRFAKKIATGAPLEFYNYPIEKTEYVGIPVLDKFKKYSKSERQQFKKELGFLSEKPLVLVTGGGLGAARLNNAVVYEGTKLSRKAQIILISGVAQFEELQKEIEGFPEDFHLLSFV-SKDMWKFLAAADLVVARAGATSNLELASLHKPTILVPNARLTGGHQLKNAQVYEKSGAVEVVSDDLIEENPEILSNKIIRILDDPNRMNKLGEEFGNFAKPNAAKDVAKLIFESIDM-----
592	GC_00000081	pan_Saccharibacteria_Core_Genes	CP040004_1_Candidatus_Saccharibacteria_bacterium_oral_taxon_957_strain_BB001_chromosome_complete_genome	107	7	7	1	1	0.874289	0.986813	0.927149					COG0291	Ribosome 50S subunit	J	Translation, ribosomal structure and biogenesis	COG0291	Ribosomal protein L35 (RpmI) (PDB:1VS6) (PUBMED:28373563)	K02916	large subunit ribosomal protein L35	MPKLKTHKGTAKRIKLTSTGKLTRQRAFGGHLLAKKSKSRKRAINTTATVKGSMAKNARRAMGV-
593	GC_00000081	pan_Saccharibacteria_Core_Genes	CP040008_1_Candidatus_Saccharibacteria_bacterium_oral_taxon_955_strain_PM004_chromosome_complete_genome	120	7	7	1	1	0.874289	0.986813	0.927149					COG0291	Ribosome 50S subunit	J	Translation, ribosomal structure and biogenesis	COG0291	Ribosomal protein L35 (RpmI) (PDB:1VS6) (PUBMED:28373563)	K02916	large subunit ribosomal protein L35	MPKMKTHKGTAKRVKLTSTGKLTRRRAFGNHMLSKKSKSRKRNINTTAVIKGSMAKNVKRALGV-
594	GC_00000081	pan_Saccharibacteria_Core_Genes	CP040011_1_TM7_phylum_sp__oral_taxon_952_strain_TM7x_chromosome_complete_genome	103	7	7	1	1	0.874289	0.986813	0.927149					COG0291	Ribosome 50S subunit	J	Translation, ribosomal structure and biogenesis	COG0291	Ribosomal protein L35 (RpmI) (PDB:1VS6) (PUBMED:28373563)	K02916	large subunit ribosomal protein L35	MPKLKTHKGTAKRIKLTSTGKLTRQRAFGGHFLAKKSKSRKRAINTTATVTGSMAKNARRAMGV-
595	GC_00000081	pan_Saccharibacteria_Core_Genes	CP058260_1_Candidatus_Saccharibacteria_bacterium_oral_taxon_488_strain_HB001_chromosome_complete_genome	133	7	7	1	1	0.874289	0.986813	0.927149					COG0291	Ribosome 50S subunit	J	Translation, ribosomal structure and biogenesis	COG0291	Ribosomal protein L35 (RpmI) (PDB:1VS6) (PUBMED:28373563)	K02916	large subunit ribosomal protein L35	MPKLKTHKGTAKRIKLTSSGKLTRQRAFGGHFLAKKSKSRKRAINTTAKVTGSMAKNARRAMGV-
596	GC_00000081	pan_Saccharibacteria_Core_Genes	GCA_015257795_2_ASM1525779v2_JB001_complete_genome	93	7	7	1	1	0.874289	0.986813	0.927149					COG0291	Ribosome 50S subunit	J	Translation, ribosomal structure and biogenesis	COG0291	Ribosomal protein L35 (RpmI) (PDB:1VS6) (PUBMED:28373563)	K02916	large subunit ribosomal protein L35	MPKMKTHKGTAKRMKLTGSGKVVRRRAFKNHMLSKKSKSRKRRINTTATVEGAMAKNIKRALGVK
597	GC_00000081	pan_Saccharibacteria_Core_Genes	JB002_complete_genome	94	7	7	1	1	0.874289	0.986813	0.927149					COG0291	Ribosome 50S subunit	J	Translation, ribosomal structure and biogenesis	COG0291	Ribosomal protein L35 (RpmI) (PDB:1VS6) (PUBMED:28373563)	K02916	large subunit ribosomal protein L35	MPKLKTHKGTAKRMKLTGSGKVVRRRAFKNHMLSKKSKSRKRRINTTATVEGAMAKNIKRALGVK
598	GC_00000081	pan_Saccharibacteria_Core_Genes	JB003_complete_genome	94	7	7	1	1	0.874289	0.986813	0.927149					COG0291	Ribosome 50S subunit	J	Translation, ribosomal structure and biogenesis	COG0291	Ribosomal protein L35 (RpmI) (PDB:1VS6) (PUBMED:28373563)	K02916	large subunit ribosomal protein L35	MPKMKTHKGTAKRMKLTGSGKVVRRRAFKNHMLSKKSKSRKRRINTTATVEGAMAKNIKRALGVK
599	GC_00000082	pan_Saccharibacteria_Core_Genes	CP040004_1_Candidatus_Saccharibacteria_bacterium_oral_taxon_957_strain_BB001_chromosome_complete_genome	67	7	7	1	1	0.785113	0.884014	0.831633							J	Translation, ribosomal structure and biogenesis	COG0595	mRNA degradation ribonuclease J1/J2 (RnjA) (PDB:3T3N)	K12574	ribonuclease J [EC:3.1.-.-]	---------------------------------------MGQRRLATPQKDDAKKRPQS--KKSNNAVLN-STTTRKGEVFRAQRRTSENVNLRASQHVINIPVNKSVYNGYGGEQFSAKMQPKRTRGGKPKLRIIPIGGVGEMGIGKNMNAIEYDDEIIIVDMGFLFPGSDYPGINYITPDITWLEENKHKIKAHVFTHGHLDHIGSFRHFIHRI--PAPVYASKFTIGMLDKSLADADTDFQPDFWVMDPLSHEIVQVSKHFSVELVRVNHSIPDSTAVIIRTPLGVIIDSGDWRFEESPVDGQKFDLKRMTEVASKEGVLMFMNESTNCESAGTHTHTEFDIQYSIGQVMDKFSNSRVILSCFSSQVHRLQLILEEAHKHGRKVAFAGFSMIQNLE…
600	GC_00000082	pan_Saccharibacteria_Core_Genes	CP040008_1_Candidatus_Saccharibacteria_bacterium_oral_taxon_955_strain_PM004_chromosome_complete_genome	79	7	7	1	1	0.785113	0.884014	0.831633							J	Translation, ribosomal structure and biogenesis	COG0595	mRNA degradation ribonuclease J1/J2 (RnjA) (PDB:3T3N)	K12574	ribonuclease J [EC:3.1.-.-]	---------------------------------------MGQRRLAKPQADDASKRPSQTKQKSNNTVLN-ATTTRKGEVFRAQRRTSEGVNMQASQHIINVPVNKSRYNGYDGRQFSLADQPKKPRAPRPTLKIIPIGGVGEMGIGKNMTAIEYDNDIMIIDMGFLFPGADYPGINYITPDITWLEENKHRIRGHVFTHGHLDHIGAFRHLIPKI--PAPVYASKFTLGMLQRTMEETDGSFEPDYRELNPEAHDIVQICDSFSIELVRVNHSIPDSTAVVVRTPVGNILSSGDWRIEENPVDGKKFDFPRITEIQQKEGFLVFLNESTNCESDGTHTHGEFDIQHSMGEVMDKFPNSRVIISSFSSQLHRMQLILEEAQRHGRKVAFAGYSMIQNLE…
601	GC_00000082	pan_Saccharibacteria_Core_Genes	CP040011_1_TM7_phylum_sp__oral_taxon_952_strain_TM7x_chromosome_complete_genome	66	7	7	1	1	0.785113	0.884014	0.831633							J	Translation, ribosomal structure and biogenesis	COG0595	mRNA degradation ribonuclease J1/J2 (RnjA) (PDB:3T3N)	K12574	ribonuclease J [EC:3.1.-.-]	---------------------------------------MGQRRLATPQKDDAKKRPQS--KKSNNAVLN-STTTRKGEVFRAQRRTSENVNLRASQHLIDIPVNKSVYNGYGGEQFSMKMQPKPQRGGQPKLRIIPIGGVGEMGIGKNMNAIEYDDEIIIVDMGFLFPGSDYPGINYITPDITWLEENKHKIKAHVFTHGHLDHIGSFRHFIHRI--PAPVYGSKFTIGMLDKSMADADTDFQPDFRVMDPLSHEIVQVSKHFSVELVRVNHSIPDSTAVIIRTPLGVVIDSGDWRFEESPVDGQKFDLERMTEVASKEGVLMFMNESTNCESAGTHTHTEFDIQYSIGQVMDKFSNSRVILSCFSSQVHRLQLILEEAHKHGRKVAFAGFSMIQNLE…
602	GC_00000082	pan_Saccharibacteria_Core_Genes	CP058260_1_Candidatus_Saccharibacteria_bacterium_oral_taxon_488_strain_HB001_chromosome_complete_genome	90	7	7	1	1	0.785113	0.884014	0.831633							J	Translation, ribosomal structure and biogenesis	COG0595	mRNA degradation ribonuclease J1/J2 (RnjA) (PDB:3T3N)	K12574	ribonuclease J [EC:3.1.-.-]	---------------------------------------MGQRRLATPKGDDQSKRPAT--KKSNTAVMN-STTTRKGEVFRAQRRTSENVNLRASQHVIDIPVNKSVYNGYGGEQFSAKMQPKRTRGGKPKLRIIPIGGVGEMGIGKNMNAIEYDDEIIVVDMGFLFPGSDYPGINYITPDITWLEENKHKIKAHVFTHGHLDHIGSFRHFIHRI--PAPVYGSKFTIGMLDKSMADADTDFQPDFRVMDPLSHEVVQVSKHFSVELVRVNHSIPDSTAVVIRTPLGVVIDSGDWRFEESPVDGQKFDLERMTEIAAKEGVLMFMNESTNCESAGTHTHTEFDIQYSIGQVMDKFSNSRVILSCFSSQVHRLQLILEEAHKHGRKVAFAGFSMIQNLE…
603	GC_00000082	pan_Saccharibacteria_Core_Genes	GCA_015257795_2_ASM1525779v2_JB001_complete_genome	384	7	7	1	1	0.785113	0.884014	0.831633							J	Translation, ribosomal structure and biogenesis	COG0595	mRNA degradation ribonuclease J1/J2 (RnjA) (PDB:3T3N)	K12574	ribonuclease J [EC:3.1.-.-]	MTNNFNEKQARKRANLQKKAQDLQKNRDKYVGNSKKESEKKSAKVAQQKAKNIAKHNHS--QKNDAKKVNLPTTTRRGAVIRAQRMISNDINMRATQHIVNIPVNKSLFNGFDGEQLTAS-KLKKLRPEKDSVRVIPLGGLGEFGIGKNMFAIEYMDEILVIDMGSIFPNEDYPGVNFMTPDITYLKDNMHKVKAVAFTHAHLDHIGAVRQLLPEFGNNIPIYATDFTIGMIKRQMEEAVVEVSPNYQVVDPFKHEQIRISEHMTLEFVHVLHSIPGCVAMVIRTPNGNIVHMGDWRFENDPVDTQ-FDLPRLAEIAQKEGVDLLMNESTNIDTPGTHPHSEYSIGESVGEVMTAYPHARLIFSCFSSQIYRLQLILDEAVKHNRKVAFAGFSMINAIE…
604	GC_00000082	pan_Saccharibacteria_Core_Genes	JB002_complete_genome	389	7	7	1	1	0.785113	0.884014	0.831633							J	Translation, ribosomal structure and biogenesis	COG0595	mRNA degradation ribonuclease J1/J2 (RnjA) (PDB:3T3N)	K12574	ribonuclease J [EC:3.1.-.-]	MTDNFNEKQARKRANLQKKAQDLQKNRDKYVGNTKNESNEKNAKIAQ-KAKNISKQTRV--QKSDTKKVNLPTTTRRGAVVRAQRMISNDINMRATQHIVNIPVNKSLFNGFNGEQLTAS-KLKKLRPEKDSVRVIPLGGLGEFGIGKNMFAIEYMDEILVIDMGSIFPNEDYPGVNFMTPDITYLKDNMHKVKAVAFTHAHLDHIGAVRQLLPEFGNNIPIYATDFTIGMIKRQMEEAVVEVSPNYQIVDPFKHEQIRISKYMTLEFVHVLHSIPGCVAMVIRTPNGNIVHMGDWRFENDPVDTQ-FDLPRLAEIAQTEGVDLLMNESTNIDTPGTHPHSEYSIGESVGEVMTAYPHARLIFSCFSSQIYRLQLILDEAVKHDRKVAFAGFSMINAIE…
605	GC_00000082	pan_Saccharibacteria_Core_Genes	JB003_complete_genome	384	7	7	1	1	0.785113	0.884014	0.831633							J	Translation, ribosomal structure and biogenesis	COG0595	mRNA degradation ribonuclease J1/J2 (RnjA) (PDB:3T3N)	K12574	ribonuclease J [EC:3.1.-.-]	MTNNFNEKQARKRANLQKKAQDLQKNRDKYVGNSKKESEKKSAKVAQQKAKNIAKHNHS--QKNDAKKVNLPTTTRRGAVIRAQRMISNDINMRATQHIVNIPVNKSLFNGFDGEQLTAS-KLKKLRPEKDSVRVIPLGGLGEFGIGKNMFAIEYMDEILVIDMGSIFPNEDYPGVNFMTPDITYLKDNMHKVKAVAFTHAHLDHIGAVRQLLPEFGNNIPIYATDFTIGMIKRQMEEAVVEVSPNYQVVDPFKHEQIRISEHMTLEFVHVLHSIPGCVAMVIRTPNGNIVHMGDWRFENDPVDTQ-FDLPRLAEIAQKEGVDLLMNESTNIDTPGTHPHSEYSIGESVGEVMTAYPHARLIFSCFSSQIYRLQLILDEAVKHNRKVAFAGFSMINAIE…
606	GC_00000083	pan_Saccharibacteria_Core_Genes	CP040004_1_Candidatus_Saccharibacteria_bacterium_oral_taxon_957_strain_BB001_chromosome_complete_genome	352	7	7	1	1	0.808061	0.974345	0.883447					COG0102	Ribosome 50S subunit	J	Translation, ribosomal structure and biogenesis	COG0102	Ribosomal protein L13 (RplM) (PDB:1VS6)	K02871	large subunit ribosomal protein L13	#NAME?
607	GC_00000083	pan_Saccharibacteria_Core_Genes	CP040008_1_Candidatus_Saccharibacteria_bacterium_oral_taxon_955_strain_PM004_chromosome_complete_genome	393	7	7	1	1	0.808061	0.974345	0.883447					COG0102	Ribosome 50S subunit	J	Translation, ribosomal structure and biogenesis	COG0102	Ribosomal protein L13 (RplM) (PDB:1VS6)	K02871	large subunit ribosomal protein L13	#NAME?
608	GC_00000083	pan_Saccharibacteria_Core_Genes	CP040011_1_TM7_phylum_sp__oral_taxon_952_strain_TM7x_chromosome_complete_genome	335	7	7	1	1	0.808061	0.974345	0.883447					COG0102	Ribosome 50S subunit	J	Translation, ribosomal structure and biogenesis	COG0102	Ribosomal protein L13 (RplM) (PDB:1VS6)	K02871	large subunit ribosomal protein L13	#NAME?
609	GC_00000083	pan_Saccharibacteria_Core_Genes	CP058260_1_Candidatus_Saccharibacteria_bacterium_oral_taxon_488_strain_HB001_chromosome_complete_genome	419	7	7	1	1	0.808061	0.974345	0.883447					COG0102	Ribosome 50S subunit	J	Translation, ribosomal structure and biogenesis	COG0102	Ribosomal protein L13 (RplM) (PDB:1VS6)	K02871	large subunit ribosomal protein L13	#NAME?
610	GC_00000083	pan_Saccharibacteria_Core_Genes	GCA_015257795_2_ASM1525779v2_JB001_complete_genome	402	7	7	1	1	0.808061	0.974345	0.883447					COG0102	Ribosome 50S subunit	J	Translation, ribosomal structure and biogenesis	COG0102	Ribosomal protein L13 (RplM) (PDB:1VS6)	K02871	large subunit ribosomal protein L13	MAINAKTYSQKPAEVKRDWILIDAAESATLGRLSAKIATFLTGKNKPTYTPHTDGGDYVIVINAEKVKVTGNKEEDKMYYRHSGFPGGLSEASLKELREKNAAMIIEKAVSGMLPKNKLQAERMKRLKVYVGSEHNHSAQKPKKVEVK
611	GC_00000083	pan_Saccharibacteria_Core_Genes	JB002_complete_genome	354	7	7	1	1	0.808061	0.974345	0.883447					COG0102	Ribosome 50S subunit	J	Translation, ribosomal structure and biogenesis	COG0102	Ribosomal protein L13 (RplM) (PDB:1VS6)	K02871	large subunit ribosomal protein L13	MAVNAKTYSQKPTEVERKWLLIDAAESATLGRLSAKIATLLTGKNKPTYTPHTDGGDYVIVINAEKVKVTGNKEEAKMYYRHSGFPGGLSEASLKELREKNAAMIIEKAVYGMLPKNKLQADRMKRLKVYTGAEHNHAAQKPEKVEVK
612	GC_00000083	pan_Saccharibacteria_Core_Genes	JB003_complete_genome	402	7	7	1	1	0.808061	0.974345	0.883447					COG0102	Ribosome 50S subunit	J	Translation, ribosomal structure and biogenesis	COG0102	Ribosomal protein L13 (RplM) (PDB:1VS6)	K02871	large subunit ribosomal protein L13	MAINAKTYSQKPAEVKRDWILIDAAESATLGRLSAKIATFLTGKNKPTYTPHTDGGDYVIVINAEKVKVTGNKEEDKMYYRHSGFPGGLSEASLKELREKNAAMIIEKAVSGMLPKNKLQAERMKRLKVYVGSEHNHSAQKPKKVEVK
613	GC_00000084	pan_Saccharibacteria_Core_Genes	CP040004_1_Candidatus_Saccharibacteria_bacterium_oral_taxon_957_strain_BB001_chromosome_complete_genome	117	7	7	1	1	0.851423	0.97963	0.911038							L	Replication, recombination and repair	COG0188	DNA gyrase/topoisomerase IV, subunit A (GyrA) (PDB:1SUU)	K02469	DNA gyrase subunit A [EC:5.6.2.2]	MSDQDKQMQPTNEHESIEATPDMVTEASAGLERRRLENVMQDNFFRYSMSVIVDRALPDVRDGLKPVHRRILYSMNQNGNRSTAKFVKSARIIGDVMGKYHPHGDSAIYDSMVRLAQDWAMRYTLVQGQGNFGSMDGDPPAAHRYTEARLDKPAEELLTDIEKETVDFKDNFDGSEREPIVLPAKLPNLLLNGQIGIAVGMATSIPTHNLGELVDATIELIDNPEATVDDLLQHVKGPDFPTGAIVYGGAPMRQAYATGRGSVMMRAVAEIQETKRGRHQIVVTEIPYGVNKATLIEKIGELHKEKRV-QLADLRDESSRGKVRIVIELKKDAYPKKVLNQLYKLTALQTSFNYNMLALVNTMQPRILGLHDILSEFVKHRQSVVRRRTEFELKKAKAR…
614	GC_00000084	pan_Saccharibacteria_Core_Genes	CP040008_1_Candidatus_Saccharibacteria_bacterium_oral_taxon_955_strain_PM004_chromosome_complete_genome	131	7	7	1	1	0.851423	0.97963	0.911038							L	Replication, recombination and repair	COG0188	DNA gyrase/topoisomerase IV, subunit A (GyrA) (PDB:1SUU)	K02469	DNA gyrase subunit A [EC:5.6.2.2]	MDDEKVNTPLEGEVVEPEQTHSKV------LEHRTVEDVMEDSFLRYSMSVIIDRALPDVRDGMKPVHRRILYTMGEQGLRPGGRFAKSARIAGDVMGKYHPHGDSSIYDSMVRLAQDWVMRYPLVQGQGNFGSMDGDPAAASRYTEARLGRAGNELLTDLDKETVDFRDNYDGSEQEPVVLPAKLPNLLLNGQVGIAVGMATSIPTHNLGELVDATVELIDNPDATVDDLLRYVKGPDFPTGAVVYGGDPMRQAYMTGRGSVTIRAVATIEEAKKGRHQIVVTEMPYAVNKANLIEKIADLVKDKKLTTISDLRDESARGNVRVVIELKKDAYPKKVLNQLYKLTALQTTFHYNMLALIDGIQPRILGLHDILSEFIKHRQQVVRRRTEYELRKAKER…
615	GC_00000084	pan_Saccharibacteria_Core_Genes	CP040011_1_TM7_phylum_sp__oral_taxon_952_strain_TM7x_chromosome_complete_genome	112	7	7	1	1	0.851423	0.97963	0.911038							L	Replication, recombination and repair	COG0188	DNA gyrase/topoisomerase IV, subunit A (GyrA) (PDB:1SUU)	K02469	DNA gyrase subunit A [EC:5.6.2.2]	MADNDNKNIVEPEILNEEPEIRGI-------EKSTVESVMEDSFLKYSMSVIIDRALPDVRDGLKPVNRRILYAMNKNGWRAPHATVKSAKIVGEVMGNYHPHGDSSIYDAMVNLAQPWKMRYTLVEGQGNFGSMDGDEPAASRYTEARMDKVGGELLADIDKETVDFRDNFDGTEKEPVVLPSAVPNILLNGQMGIAVGMATNIPPHNLGEVVDATVAQIDNPEITLDELLTHIKGPDFPTGAEVYGGAPMRQAYETGRGSVTIRAVATIEERKNGRYSIIITEVPYGMSKEGFVDKVRELVLAKKITHIADARDESARGKVRVVVELKKDAYPKKILNQLYKLTGLQTSFHYNVLALVNGIQPKVMGLKEILAEFIKHRQGVIRRRTEFELRKAKER…
616	GC_00000084	pan_Saccharibacteria_Core_Genes	CP058260_1_Candidatus_Saccharibacteria_bacterium_oral_taxon_488_strain_HB001_chromosome_complete_genome	142	7	7	1	1	0.851423	0.97963	0.911038							L	Replication, recombination and repair	COG0188	DNA gyrase/topoisomerase IV, subunit A (GyrA) (PDB:1SUU)	K02469	DNA gyrase subunit A [EC:5.6.2.2]	MSDQDKQIQSTGDHESIEATPDMVTETPTGLERRRLEHVMQDNFFRYSMSVIVDRALPDVRDGLKPVHRRILYSMNQNGNRSTAKFVKSARIIGDVMGKYHPHGDSAIYDSMVRLAQDWAMRYTLVQGQGNFGSMDGDPPAAHRYTEARLDKPAEELLTDIEKETVDFKDNFDGSEREPIVLPAKLPNLLLNGQIGIAVGMATSIPTHNLGELVDATVELINNPEATVDDLLKHVKGPDFPTGAIVYGGAPMRQAYATGRGSVMMRAVAEIQETKKGRHQIVVTEIPYGVNKATLIEKIGELHKEKRV-QLADLRDESSRGKVRIVIELKKDAYPKKVLNQLYKLTALQTSFNYNMLALVNTMQPRILGLHDILSEFVKHRQSVVRRRTEFELKKAKAR…
617	GC_00000084	pan_Saccharibacteria_Core_Genes	GCA_015257795_2_ASM1525779v2_JB001_complete_genome	102	7	7	1	1	0.851423	0.97963	0.911038							L	Replication, recombination and repair	COG0188	DNA gyrase/topoisomerase IV, subunit A (GyrA) (PDB:1SUU)	K02469	DNA gyrase subunit A [EC:5.6.2.2]	MEDKNKK-PLEGEIVE-QQNHSKV------LEYRTVEDVMEDSFLRYSMSVIIDRALPDVRDGMKPVHRRVLYTMGEMGVRPGSAFKKSARIVGDVMGKYHPHGDSSIYDSMVRLAQDWVMRYPLVEGQGNFGSMDGDPAAAMRYTEARLGRIGDILLNDLDKDTVDFRPNYDGSESEPSVLPAKLPNLLLNGQMGIAVGMATSIPTHNLSEIVDATVELINNPEAKLEDLMKHVKGPDFPTGAVVYGGAPMIQAYRTGRGSVTMRAIAEIVETKRGRHQIVVSEIPYNVNKASLIEKIAELVKEKKVTSIADLRDESARGMVKIVIDLKKDAYPKKVLNQLYKLTPLQSNFHYNMLALVDGVQPRVLGLKEMLDEFVKHRRHVVRRRTEFELKKAKAR…
618	GC_00000084	pan_Saccharibacteria_Core_Genes	JB002_complete_genome	104	7	7	1	1	0.851423	0.97963	0.911038							L	Replication, recombination and repair	COG0188	DNA gyrase/topoisomerase IV, subunit A (GyrA) (PDB:1SUU)	K02469	DNA gyrase subunit A [EC:5.6.2.2]	MEDENKK-PLEGEIIE-QQNHSKV------LEYRTVEDVMEDSFLRYSMSVIIDRALPDVRDGMKPVHRRVLYTMGEMGVRPGSSFKKSARIVGDVMGKYHPHGDSSIYDSMVRLAQDWVMRYPLVEGQGNFGSMDGDPAAAMRYTEARLGRIGDILLNDLDKDTVDFRPNYDGSESEPSVLPAKLPNLLLNGQMGIAVGMATSIPTHNLSEIVDATVELISNPEAKLEDLMKYVKGPDFPTGAVVYGGAPMIQAYRTGRGSVTMRAVAEIIETKRGRHQIVVSEIPYNVNKASLIEKIADLVKEKKITTIADLRDESARGTVKIVIDLKKDAYPKKVLNQLYKLTPLQSNFHYNMLALVDGVQPRVLGLKEMLDEFVKHRRNVVRRRTEFELKKAKAR…
619	GC_00000084	pan_Saccharibacteria_Core_Genes	JB003_complete_genome	103	7	7	1	1	0.851423	0.97963	0.911038							L	Replication, recombination and repair	COG0188	DNA gyrase/topoisomerase IV, subunit A (GyrA) (PDB:1SUU)	K02469	DNA gyrase subunit A [EC:5.6.2.2]	MEDKNKK-PLEGEIVE-QQNHSKV------LEYRTVEDVMEDSFLRYSMSVIIDRALPDVRDGMKPVHRRVLYTMGEMGVRPGSAFKKSARIVGDVMGKYHPHGDSSIYDSMVRLAQDWVMRYPLVEGQGNFGSMDGDPAAAMRYTEARLGRIGDILLNDLDKDTVDFRPNYDGSESEPSVLPAKLPNLLLNGQMGIAVGMATSIPTHNLSEIVDATVELINNPEAKLEDLMKHVKGPDFPTGAVVYGGAPMIQAYRTGRGSVTMRAIAEIVETKRGRHQIVVSEIPYNVNKASLIEKIAELVKEKKVTSIADLRDESARGMVKIVIDLKKDAYPKKVLNQLYKLTPLQSNFHYNMLALVDGVQPRVLGLKEMLDEFVKHRRHVVRRRTEFELKKAKAR…
620	GC_00000085	pan_Saccharibacteria_Core_Genes	CP040004_1_Candidatus_Saccharibacteria_bacterium_oral_taxon_957_strain_BB001_chromosome_complete_genome	480	7	7	1	1	0.688484	0.966338	0.804084					COG0524	Glycolysis	G	Carbohydrate transport and metabolism	COG0524	Sugar or nucleoside kinase, ribokinase family (RbsK) (PDB:2QCV)	K00852	ribokinase [EC:2.7.1.15]	--MAKIITIGAAVQDVFLSHSPALAPVCESPERCFQRLELGSKIDVNQIHFSTGGGATNAAVTFARQGHQTQFMGVVGRDPAGQAVLDALDSESVGTQLVKFSDKYNTGYSVMLLAPNGERTILTYRG-ASTHYHPSDFSLENV-QADWLYVSNLA-GQMQTLSKLFTQARERGIKICFNPGKKELAQRELLLGLLQDVDILTVNKEEMQQLVEGSDLESLIRHGLYLVPTLLVTDGANGSMASDGKTIVRAGMYEDVPAIDRTGAGDAFASGFLSRWAEGGSLRESVIFGSANSSAVVAKISAKAGILYKGTSLHEMPLQERSI-----
621	GC_00000085	pan_Saccharibacteria_Core_Genes	CP040008_1_Candidatus_Saccharibacteria_bacterium_oral_taxon_955_strain_PM004_chromosome_complete_genome	500	7	7	1	1	0.688484	0.966338	0.804084					COG0524	Glycolysis	G	Carbohydrate transport and metabolism	COG0524	Sugar or nucleoside kinase, ribokinase family (RbsK) (PDB:2QCV)			--MVKILAIGKGTQDVFL-RSDEFDPHKEG-EHMYTHLPLGLKMEVEDVTFETGGNATNVAVTFARQGLESGYLWGLGEDPASQAILHELDKEGVDTSHVIQDPEYQSGYSVIMIATNGERTILNHRGKAFGRTGRHNFDLSAISKYDWVYPTSLGNGGLTLLRQIIDTAEKNGVKVMLNPAGPELAEKDKLVGLLDGVDILCTNKEEMQLLVSGDTCEELALHALHYVPVAIVSDGPNGVVATDGKTIVRAGMYEDVPVLDRTGAGDAFASGFLSQWSQGKSLRESVIFASANSTSVVTKIGAKAGILRRGVVLHEMPIHEKKITTKEM
622	GC_00000085	pan_Saccharibacteria_Core_Genes	CP040011_1_TM7_phylum_sp__oral_taxon_952_strain_TM7x_chromosome_complete_genome	448	7	7	1	1	0.688484	0.966338	0.804084					COG0524	Glycolysis	G	Carbohydrate transport and metabolism	COG0524	Sugar or nucleoside kinase, ribokinase family (RbsK) (PDB:2QCV)	K00856	adenosine kinase [EC:2.7.1.20]	--MAKIITVGAAIQDVFLSQSDALTPVCESPEHCFARLDLGAKADVNQIHFATGGGATNAAVTFARQGHYVSFMGAIGHDPAGQAVLADLDKENIDTHLVRYSPKYSTGYSVLLLASNGERTILTYRG-ASTHYHEADFDLSDE-DADWLYVSTLA-GNMPMLHKLFHQAKRRDMKICFNPGKKELAQKDKLLGLLSDVDVLTLNKEEMQQLVSGDDLETLVRRGLNLVPVVLVTDGVNGSMASDGKTIVRALMYDDSPSIDRTGAGDAFASGFLSEWARSGNLKNSVIMGSANASSVVMKIGAKAGILYSGTPLHTMPIQEREL-----
623	GC_00000085	pan_Saccharibacteria_Core_Genes	CP058260_1_Candidatus_Saccharibacteria_bacterium_oral_taxon_488_strain_HB001_chromosome_complete_genome	612	7	7	1	1	0.688484	0.966338	0.804084					COG0524	Glycolysis	G	Carbohydrate transport and metabolism	COG0524	Sugar or nucleoside kinase, ribokinase family (RbsK) (PDB:2QCV)			--MAKIITVGAGVQDVFLSQSDALTPVCESPEHCFAKLELGAKADVNQIHFSTGGGATNAAVTFARQGHEVMFMGVVGRDPAGQAVLDDLDAENVDTRYVRFSQKYNTGYSVLLLAPNGERTILTYRG-ASTHYHAADFTVAGV-EADWLYVSTLA-GQMTVLDKVFREARAAGMKICFNPGKRELAQREKLMGLLDDVEVLALNKEEMQQLVPGDDLEQLVRRAKELVPVVLLTDGVNGSMASDGVTIVRAAMYEDVPAIDRTGAGDAFASGFLSQWAHGAQLKDAVVFASANSSSVVNHIGAKTGILYQGARLHAMPLSEKEF-----
624	GC_00000085	pan_Saccharibacteria_Core_Genes	GCA_015257795_2_ASM1525779v2_JB001_complete_genome	418	7	7	1	1	0.688484	0.966338	0.804084					COG0524	Glycolysis	G	Carbohydrate transport and metabolism	COG0524	Sugar or nucleoside kinase, ribokinase family (RbsK) (PDB:2QCV)			MSSPKILSVGAATQDVFLINSPDFKLISMAKNQDIVELDLGSKITVENIEISSGGGATNAATTFARQGLESSFMGVVGSDSSGEQVLKMLDEESVDTSRVEFSDRYNTDYSAIILAPNGERTILTYRG-ASEHIYVDNFELKYG-EFDWVYLSNLA-GRFDVISKIIQESVKKGAKIAWNPGKNELENPGKVRTLLKDVEILILNKEEASLIFEGVSAEEIVRSGAEFVPVMILTDGPNGVWVKAGGKIIHAGMYEDIPSVDRTGAGDAFGSGFVSQWAQGADIKQSILFASANSTSVIQYLGAKKGILYKDSNLHDMPMEEI-------
625	GC_00000085	pan_Saccharibacteria_Core_Genes	JB002_complete_genome	409	7	7	1	1	0.688484	0.966338	0.804084					COG0524	Glycolysis	G	Carbohydrate transport and metabolism	COG0524	Sugar or nucleoside kinase, ribokinase family (RbsK) (PDB:2QCV)			MNLPKILSIGAATQDVFLSNSPEFRLISMAENQDVVEFQLGSKIDIQNIDISSGGGATNAATTFARQGLISSFMGVVGEDSSGEQILKMLDEESIDTSRVEFSKRFNTDYSTIILAPNGERTILTYRG-ASEHIYAENFELKYG-EFDWVYVSNLS-GRFDALLKIFKEAIKKGARIAWNPGKKELQEPEKVRTLLQDVEVLIVNKEEASLIFEGVSAEELVRNACSFVEVAILTDGANGVWAASDGKIIRAGMYEDVPSIDRTGAGDAFGSGFVSQWAQGADIKESILFASANSTSVIQYMGAKKGILYKNTKLHSMPMQEIRL-----
626	GC_00000085	pan_Saccharibacteria_Core_Genes	JB003_complete_genome	418	7	7	1	1	0.688484	0.966338	0.804084					COG0524	Glycolysis	G	Carbohydrate transport and metabolism	COG0524	Sugar or nucleoside kinase, ribokinase family (RbsK) (PDB:2QCV)			MSSPKILSVGAATQDVFLINSPDFKLISMAKNQDIVELDLGSKITVENIEISSGGGATNAATTFARQGLESSFMGVVGSDSSGEQVLKMLDEESVDTSRVEFSDRYNTDYSAIILAPNGERTILTYRG-ASEHIYVDNFELKYG-EFDWVYLSNLA-GRFDVISKIIQESVKKGAKIAWNPGKNELENPGKVRTLLKDVEILILNKEEASLIFEGVSAEEIVRSGAEFVPVMILTDGPNGVWVKAGGKIIHAGMYEDIPSVDRTGAGDAFGSGFVSQWAQGADIKQSILFASANSTSVIQYLGAKKGILYKDSNLHDMPMEEI-------
627	GC_00000086	pan_Saccharibacteria_Core_Genes	CP040004_1_Candidatus_Saccharibacteria_bacterium_oral_taxon_957_strain_BB001_chromosome_complete_genome	189	7	7	1	1	0.760197	0.977727	0.855348							J	Translation, ribosomal structure and biogenesis	COG1544	Ribosome-associated translation inhibitor RaiA (RaiA) (PDB:1IMU)			MITNLTITGVK-YELNDTTKRYIEKKIGPLDRFLPRHARKSVTADVKIKQIDNPGGNKYEVEVIINVPDKVITAKDSTMNVLAAVDIVETKLNGQLRRYKDDTLAHVGRSRGVLARFKRSFRRG-
628	GC_00000086	pan_Saccharibacteria_Core_Genes	CP040008_1_Candidatus_Saccharibacteria_bacterium_oral_taxon_955_strain_PM004_chromosome_complete_genome	198	7	7	1	1	0.760197	0.977727	0.855348							J	Translation, ribosomal structure and biogenesis	COG1544	Ribosome-associated translation inhibitor RaiA (RaiA) (PDB:1IMU)			MIANVEITGVGSYTPDEPTKKYIRKKIGSLDKRLPRHARKSVRADVKLAEVNRDRGNKYEVEVLLHVPDKTLTAKDSTMNVLAATDIVEAKLVAQLKRYKEDRVPHVGRR-KVLDRFKRSYAREL
629	GC_00000086	pan_Saccharibacteria_Core_Genes	CP040011_1_TM7_phylum_sp__oral_taxon_952_strain_TM7x_chromosome_complete_genome	185	7	7	1	1	0.760197	0.977727	0.855348							J	Translation, ribosomal structure and biogenesis	COG1544	Ribosome-associated translation inhibitor RaiA (RaiA) (PDB:1IMU)			MIKNITITGVK-YELNDTTKKYVERKIGGLGKYLPRHSRKSVTADVKIKQIDNTGGNKYEVEVIINVPDKKITAKDSTMNVLAAVDIVEAKLNGQVRKYKDDVLAHVGSSRGILAKLKRGLGRR-
630	GC_00000086	pan_Saccharibacteria_Core_Genes	CP058260_1_Candidatus_Saccharibacteria_bacterium_oral_taxon_488_strain_HB001_chromosome_complete_genome	226	7	7	1	1	0.760197	0.977727	0.855348							J	Translation, ribosomal structure and biogenesis	COG1544	Ribosome-associated translation inhibitor RaiA (RaiA) (PDB:1IMU)			MIKAITITGVK-YELTDTTKKYVERKIGALGKYLPRHARKSATADVKIKQIDNPGGNKYEVEVIINVPDKKITAKDSTMNVLAAVDIVEAKLNGQLRKYKDDVLAHVGSSRGVLARFKRGFQREQ
631	GC_00000086	pan_Saccharibacteria_Core_Genes	GCA_015257795_2_ASM1525779v2_JB001_complete_genome	159	7	7	1	1	0.760197	0.977727	0.855348							J	Translation, ribosomal structure and biogenesis	COG1544	Ribosome-associated translation inhibitor RaiA (RaiA) (PDB:1IMU)			MISRIEITGNK-YEVDETTQKYAEKHIGKLDKYLPRHAKKSASARVVISQINGAHDNKYEVEAIVDVPDKTLVAKDQSSNVLAAIDIVEAKLDGQIRRYKTEKNPRLGKS-GIMARFKRSLKRG-
632	GC_00000086	pan_Saccharibacteria_Core_Genes	JB002_complete_genome	160	7	7	1	1	0.760197	0.977727	0.855348							J	Translation, ribosomal structure and biogenesis	COG1544	Ribosome-associated translation inhibitor RaiA (RaiA) (PDB:1IMU)	K05808	putative sigma-54 modulation protein	MISQIEITGNK-YEIDETTKKYAEKHIGKLDKYLPRHAKKSASARVVISQINGTHDNKYEVEAVINVPDKTLVAKDQSSNVLAAIDIVEAKLDGQIRRYKTEKNPRLGKA-GIMAKFKRSLKRG-
633	GC_00000086	pan_Saccharibacteria_Core_Genes	JB003_complete_genome	159	7	7	1	1	0.760197	0.977727	0.855348							J	Translation, ribosomal structure and biogenesis	COG1544	Ribosome-associated translation inhibitor RaiA (RaiA) (PDB:1IMU)			MISRIEITGNK-YEVDETTQKYAEKHIGKLDKYLPRHAKKSASARVVISQINGAHDNKYEVEAIVDVPDKTLVAKDQSSNVLAAIDIVEAKLDGQIRRYKTEKNPRLGKS-GIMARFKRSLKRG-
634	GC_00000087	pan_Saccharibacteria_Core_Genes	CP040004_1_Candidatus_Saccharibacteria_bacterium_oral_taxon_957_strain_BB001_chromosome_complete_genome	662	7	7	1	1	0.705891	0.894263	0.788989					COG0220	tRNA modification	J	Translation, ribosomal structure and biogenesis	COG0220	tRNA G46 N7-methylase TrmB (TrmB) (PDB:1YZH) (PUBMED:19373903;16600901)	K03439	tRNA (guanine-N7-)-methyltransferase [EC:2.1.1.33]	MNNMSFVDPNQFIITRKRKKYKFALFANSPLCFEYDEWLAVKDQPDKRPTVMEIGAGNGLFAVEQAARHPEQTFVALDVKGDRLQKGAREAEARGLTNIFFVRARADQIDQLVAPASLETIWLTFSDPFPRKHSAGRRLTHPHFLAVYRNLLSSDGALLIKHDNTDFFCWGLEQLVCCGWSLQELTFDLHESELAD---DYKIFTSYEQRWLDEGRITKFVNAK----------ADGERN-----
635	GC_00000087	pan_Saccharibacteria_Core_Genes	CP040008_1_Candidatus_Saccharibacteria_bacterium_oral_taxon_955_strain_PM004_chromosome_complete_genome	776	7	7	1	1	0.705891	0.894263	0.788989					COG0220	tRNA modification	J	Translation, ribosomal structure and biogenesis	COG0220	tRNA G46 N7-methylase TrmB (TrmB) (PDB:1YZH) (PUBMED:19373903;16600901)	K03439	tRNA (guanine-N7-)-methyltransferase [EC:2.1.1.33]	#NAME?
636	GC_00000087	pan_Saccharibacteria_Core_Genes	CP040011_1_TM7_phylum_sp__oral_taxon_952_strain_TM7x_chromosome_complete_genome	617	7	7	1	1	0.705891	0.894263	0.788989					COG0220	tRNA modification	J	Translation, ribosomal structure and biogenesis	COG0220	tRNA G46 N7-methylase TrmB (TrmB) (PDB:1YZH) (PUBMED:19373903;16600901)	K03439	tRNA (guanine-N7-)-methyltransferase [EC:2.1.1.33]	---MSFVDPNQFIITRKRKKYKFALFHNSPLCFEFDEWVP--HQVD----VVEIGAGNGMFIVELATRHPEQVFVAVDVKGDRLQKGAREAEARGLNNVFFVRARADQLGELFTPNSLNAIWLTFSDPFLRKRSAGRRLTHPHFLKTYAELLQPDGSLIIKHDNPDFFNWSLEQLVTEGWCLKELTFDLHESDLGE---DYKILTAYEQRWLSEGRIINFVKAA----------HR---------
637	GC_00000087	pan_Saccharibacteria_Core_Genes	CP058260_1_Candidatus_Saccharibacteria_bacterium_oral_taxon_488_strain_HB001_chromosome_complete_genome	693	7	7	1	1	0.705891	0.894263	0.788989					COG0220	tRNA modification	J	Translation, ribosomal structure and biogenesis	COG0220	tRNA G46 N7-methylase TrmB (TrmB) (PDB:1YZH) (PUBMED:19373903;16600901)	K03439	tRNA (guanine-N7-)-methyltransferase [EC:2.1.1.33]	MKSMSFVDPNQFVITRRRKKYKFALFNNSPLCFEYDEWTP--RSID----VLEVGAGTGLFSVELAARHPEQRFLAVDVKADRLQKGARTAEQRGLTNIWFVRARADQLGELCEAGSLSQLWVTFPDPFPRRRSSGRRLTHPHFLTQYAKLLDGRGELLLKHDNHNFFCWSLEQLVVAGWQLRELTFDLHESERLDEESDARIMTTYEQRWVGEGKVIGFVRAVDHRINESQSEPSSPQALVGCC
638	GC_00000087	pan_Saccharibacteria_Core_Genes	GCA_015257795_2_ASM1525779v2_JB001_complete_genome	588	7	7	1	1	0.705891	0.894263	0.788989					COG0220	tRNA modification	J	Translation, ribosomal structure and biogenesis	COG0220	tRNA G46 N7-methylase TrmB (TrmB) (PDB:1YZH) (PUBMED:19373903;16600901)	K03439	tRNA (guanine-N7-)-methyltransferase [EC:2.1.1.33]	---MAFLNPKDFIITRKRKLYKFALFNNSAICFEFDEWNKENAEVD----NLEIGAGTGFFSEALAAKNPTKNFVAVDVKADRLVKGAIKAEQDGIKNIRFLRARADQLLDAFVENSVKYLWVTFPDPYPRNRNAGRRLTHPTFLRIYAKLLAENGALYFKTDAKDLFDWSLEQLVAEGWRIERLSFDLHESNLNE---NYKVMTTYEKRFTNEGLKINFVKAT----------PPKE-------
639	GC_00000087	pan_Saccharibacteria_Core_Genes	JB002_complete_genome	565	7	7	1	1	0.705891	0.894263	0.788989					COG0220	tRNA modification	J	Translation, ribosomal structure and biogenesis	COG0220	tRNA G46 N7-methylase TrmB (TrmB) (PDB:1YZH) (PUBMED:19373903;16600901)	K03439	tRNA (guanine-N7-)-methyltransferase [EC:2.1.1.33]	---MAFLNPKDFIITRKRKLYKFALFNNSAICFEFNEWQKENAEVN----NLEIGAGTGLFSEALAAKNPMKNFVAVDVKADRLVKGAIQAEQDGVKNIRFLRARADQLLEAFGENSVKYLWVTFPDPYPRERNSGRRLTHPTFLRIYAKLLAEDGALYFKTDAKDLFEWSLEQLVSEGWKIERLSFDLHESNLNE---NYKVMTTYEKRFTAEGLKINFVKAI----------PPKNI------
640	GC_00000087	pan_Saccharibacteria_Core_Genes	JB003_complete_genome	586	7	7	1	1	0.705891	0.894263	0.788989					COG0220	tRNA modification	J	Translation, ribosomal structure and biogenesis	COG0220	tRNA G46 N7-methylase TrmB (TrmB) (PDB:1YZH) (PUBMED:19373903;16600901)	K03439	tRNA (guanine-N7-)-methyltransferase [EC:2.1.1.33]	---MAFLNPKDFIITRKRKLYKFALFNNSAICFEFDEWNKENAEVD----NLEIGAGTGFFSEALAAKNPTKNFVAVDVKADRLVKGAIKAEQDGIKNIRFLRARADQLLDAFVENSVKYLWVTFPDPYPRNRNAGRRLTHPTFLRIYAKLLAENGALYFKTDAKDLFDWSLEQLVAEGWRIERLSFDLHESNLNE---NYKVMTTYEKRFTNEGLKINFVKAT----------PPKE-------
641	GC_00000088	pan_Saccharibacteria_Core_Genes	CP040004_1_Candidatus_Saccharibacteria_bacterium_oral_taxon_957_strain_BB001_chromosome_complete_genome	515	7	7	1	1	0.746605	0.949823	0.836042					COG0016	Aminoacyl-tRNA synthetases	J	Translation, ribosomal structure and biogenesis	COG0016	Phenylalanyl-tRNA synthetase alpha subunit (PheS) (PDB:3L4G)	K01889	phenylalanyl-tRNA synthetase alpha chain [EC:6.1.1.20]	----MKKLDEVRSALLSRVAEVAEPRSVLRSTELRELYAIIATLPAEERAAFGKKVNELKQELERLVTAREAELSKVDLPPIDVTALMDVN-----APRPDLLPSERGTIHPLMREIDRISDIFNRMGFVTEESREIDDQFHMFESLNFPKGHPARDDYDTFMTEETDANGDRLIAPAHTSTMQNRVLKKYHGNLARGEAIAAIVPDRVFRNEDLDARHEHTFYQVEGVYVAKGVNVGNLIATLQEFLQEYYGKKLDVRVNPFYFPFTEPSFEFALSCPFCEGKNPDCKVCSGEGWIELLGCGMIHPNVLKAADINPNEYTGFAFGCGIDRLVMMKYGIEDVRHFESGKLDFLEQF
642	GC_00000088	pan_Saccharibacteria_Core_Genes	CP040008_1_Candidatus_Saccharibacteria_bacterium_oral_taxon_955_strain_PM004_chromosome_complete_genome	519	7	7	1	1	0.746605	0.949823	0.836042					COG0016	Aminoacyl-tRNA synthetases	J	Translation, ribosomal structure and biogenesis	COG0016	Phenylalanyl-tRNA synthetase alpha subunit (PheS) (PDB:3L4G)	K01889	phenylalanyl-tRNA synthetase alpha chain [EC:6.1.1.20]	#NAME?
643	GC_00000088	pan_Saccharibacteria_Core_Genes	CP040011_1_TM7_phylum_sp__oral_taxon_952_strain_TM7x_chromosome_complete_genome	473	7	7	1	1	0.746605	0.949823	0.836042					COG0016	Aminoacyl-tRNA synthetases	J	Translation, ribosomal structure and biogenesis	COG0016	Phenylalanyl-tRNA synthetase alpha subunit (PheS) (PDB:3L4G)	K01889	phenylalanyl-tRNA synthetase alpha chain [EC:6.1.1.20]	----MEKLDEVRTILLSRVDELAEPRSVLRSAELRELYGVIATLPSEERGAFGKKVNELKQELERAITAREDELSKVDLPPIDVTAPMDVN-----APRPELLPSERGTIHPLMREIDRISDIFNRMGFVTEESREIDDQFHMFESLNFPKGHPARDDYDTFMTEETDANGDRLIAPAHTSTMQNRVLKKYHGNLAKGEAIAAIVPDRVFRNEDLDARHEHTFYQVEGVYVAKGVNVGNLIATLQEFLQEYYGKKLDVRVNPFYFPFTEPSFEFALSCPFCEGKNPDCKVCSGEGWIELLGCGMIHPNVLEAADIDPNKYTGFAFGCGIDRLVMMKYGIEDVRHFESGKLDFLEQF
644	GC_00000088	pan_Saccharibacteria_Core_Genes	CP058260_1_Candidatus_Saccharibacteria_bacterium_oral_taxon_488_strain_HB001_chromosome_complete_genome	527	7	7	1	1	0.746605	0.949823	0.836042					COG0016	Aminoacyl-tRNA synthetases	J	Translation, ribosomal structure and biogenesis	COG0016	Phenylalanyl-tRNA synthetase alpha subunit (PheS) (PDB:3L4G)	K01889	phenylalanyl-tRNA synthetase alpha chain [EC:6.1.1.20]	----MEKLDEVRALLLSRVTEVAEPRSVLRSAELRELYGIIATLPAEERGAFGKKVNELKQELERAITAREDELSKVDLPPIDVTAPMDVN-----APRPELLPSEWGTIHPLSAEIERISDIFNRMGFVTEESREIDDQFHMFESLNFPKGHPARDDYDTFMTEETDANGDRLIAPAHTSTMQNRVLKKYHGNLEKGEAIAAIVPDRVFRNEDLDARHEHTFYQVEGVYVAKGVNVGNLIATLQEFLQEYYGKKLDVRVNPFYFPFTEPSFEFALSCPFCEGKNPDCKVCSGEGWIELLGCGMIHPNVLKAADIDPNEYTGFAFGCGIDRLVMMRYGIEDVRHFESGKLDFLEQF
645	GC_00000088	pan_Saccharibacteria_Core_Genes	GCA_015257795_2_ASM1525779v2_JB001_complete_genome	526	7	7	1	1	0.746605	0.949823	0.836042					COG0016	Aminoacyl-tRNA synthetases	J	Translation, ribosomal structure and biogenesis	COG0016	Phenylalanyl-tRNA synthetase alpha subunit (PheS) (PDB:3L4G)	K01889	phenylalanyl-tRNA synthetase alpha chain [EC:6.1.1.20]	MISVMEQIQQIREELLAELKTLENPSDILKSPKIKELYKIIPTLPNEQKGEFGSKVNDLKNEIQAEVSEILEEKENSEIEEIDISAPFAASSHEKIAKKPQLLSAKNGSKHPLQKELEKVIDIYTRMGFEAIESRQIDNDWNMFGALNFPENHPARDGYDTFRTEEN------FIPPAHTSTMQNRVLKHGKKQLEEEGQIAHVSYGRVFRNEDLDATHEHTFYQCEGVFVSETANLAQMLGTLHAFFEEYYGQKLEIRTQPGYFPFTEPSLEFLIEKPEALGGKKG-------EWLEMLGCGMIHPNVLESAGIDSKKYRGFAWGGGIERLVMLKYGISDIRYFESAKLEFLREF
646	GC_00000088	pan_Saccharibacteria_Core_Genes	JB002_complete_genome	510	7	7	1	1	0.746605	0.949823	0.836042					COG0016	Aminoacyl-tRNA synthetases	J	Translation, ribosomal structure and biogenesis	COG0016	Phenylalanyl-tRNA synthetase alpha subunit (PheS) (PDB:3L4G)	K01889	phenylalanyl-tRNA synthetase alpha chain [EC:6.1.1.20]	#NAME?
647	GC_00000088	pan_Saccharibacteria_Core_Genes	JB003_complete_genome	525	7	7	1	1	0.746605	0.949823	0.836042					COG0016	Aminoacyl-tRNA synthetases	J	Translation, ribosomal structure and biogenesis	COG0016	Phenylalanyl-tRNA synthetase alpha subunit (PheS) (PDB:3L4G)	K01889	phenylalanyl-tRNA synthetase alpha chain [EC:6.1.1.20]	MISVMEQIQQIREELLAELKTLENPSDILKSPKIKELYKIIPTLPNEQKGEFGSKVNDLKNEIQAEVSEILEEKENSEIEEIDISAPFAASSHEKIAKKPQLLSAKNGSKHPLQKELEKVIDIYTRMGFEAIESRQIDNDWNMFGALNFPENHPARDGYDTFRTEEN------FIPPAHTSTMQNRVLKHGKKQLEEEGQIAHVSYGRVFRNEDLDATHEHTFYQCEGVFVSETANLAQMLGTLHAFFEEYYGQKLEIRTQPGYFPFTEPSLEFLIEKPEALGGKKG-------EWLEMLGCGMIHPNVLESAGIDSKKYRGFAWGGGIERLVMLKYGISDIRYFESAKLEFLREF
[truncated: 4,452 more rows]
