# Supplementary material for: Complete Genomes of Clade G6 Saccharibacteria Suggest a Divergent Ecological Niche and Lifestyle
Source: mSphere. 2021 Aug 11;6(4):e00530-21. doi: 10.1128/mSphere.00530-21 (PMC8386444; doi:10.1128/mSphere.00530-21)
Supplement: TABLE S4 [file msphere.00530-21-st004.xlsx]

## Sheet: G6vsG1_gene_clusters_summary
Table S4. Gene cluster summary table from full pangenome analysis of 26 Saccharibacteria genomes (11 G6 genomes and 14 G1 genomes)
unique_id	gene_cluster_id	bin_name	genome_name	gene_callers_id	num_genomes_gene_cluster_has_hits	num_genes_in_gene_cluster	max_num_paralogs	SCG	functional_homogeneity_index	geometric_homogeneity_index	combined_homogeneity_index	KOfam_ACC	KOfam	COG20_CATEGORY_ACC	COG20_CATEGORY	KEGG_Module_ACC	KEGG_Module	COG20_FUNCTION_ACC	COG20_FUNCTION	KEGG_Class_ACC	KEGG_Class	COG20_PATHWAY_ACC	COG20_PATHWAY	aa_sequence
1	GC_00000001		CP040003_1_Candidatus_Saccharibacteria_bacterium_oral_taxon_488_strain_AC001_chromosome_complete_genome	109	23	55	6	0	0.476792	0.675565	0.559035			N|U|W	Cell motility|Intracellular trafficking, secretion, and vesicular transport|Extracellular structures			COG2165	Type II secretory pathway, pseudopilin PulG (PulG) (PDB:1AY2)					--------------------------MAQQKANKGFTIIEVVLVLAIAGLIFLMVFLAWPALQRSQRDTQRRSDVTRFVSQVNSYATNNKGS----------------------------IPKTDTGSINS---FLDSYMKR------GNGEFKDPQTGNNYSVVT---GVAQQGSATTE-----------KMVYATS-AQCDGENIVAKSG-------SPRSFAVKVQLEG----------SGAFCKDNQN-------
2	GC_00000001		CP040004_1_Candidatus_Saccharibacteria_bacterium_oral_taxon_957_strain_BB001_chromosome_complete_genome	86	23	55	6	0	0.476792	0.675565	0.559035			N|U|W	Cell motility|Intracellular trafficking, secretion, and vesicular transport|Extracellular structures			COG2165	Type II secretory pathway, pseudopilin PulG (PulG) (PDB:1AY2)					--------------------------MINTQDKKGFTIIEVVLVLGIAALIFLMVFIAVPVLNRNQRDTARKNDLSLVSTAVTNYSNANRGA------------------------------WPGTEKLRS---FLGTDL--------SKYTNKEQVSVDSKKASV---TVGDTQVKVVTG------------------MKCGESSKEK-QVLVPG---TSRQFAVVVLLEG---------GPTHFCQDSGA-------
3	GC_00000001		CP040008_1_Candidatus_Saccharibacteria_bacterium_oral_taxon_955_strain_PM004_chromosome_complete_genome	98	23	55	6	0	0.476792	0.675565	0.559035			N|U|W	Cell motility|Intracellular trafficking, secretion, and vesicular transport|Extracellular structures			COG2165	Type II secretory pathway, pseudopilin PulG (PulG) (PDB:1AY2)					-----MRYDETEVVSSKCKEGGISIMSKQELKQKGFTIIEVVLVLAIAALIFLMVFIALPALQRNQRDAARKQELQKVVSAVTTWQSNHRGQ---------------------------SPKASDEEAFSK---YLDANVVNGK----IQLATTDVDITDTAIGAG---QTGGATTS--------------TIILSTK-NGCNADSTAF------GPQSNSRQSAAVVQMEN---------GQAFFCQAS---------
4	GC_00000001		CP040009_1_Candidatus_Saccharibacteria_bacterium_oral_taxon_955_strain_CM009_chromosome_complete_genome	98	23	55	6	0	0.476792	0.675565	0.559035			N|U|W	Cell motility|Intracellular trafficking, secretion, and vesicular transport|Extracellular structures			COG2165	Type II secretory pathway, pseudopilin PulG (PulG) (PDB:1AY2)					-----MRYDETEVVSSKCKEGGISIMSKQELKQKGFTIIEVVLVLAIAALIFLMVFIALPALQRNQRDAARKQELQKVVSAVTTWQSNHRGQ---------------------------SPKASDEEAFSK---YLDANVVNGK----IQLATTDVDITDTAIGAG---QTGGATTS--------------TIILSTK-NGCNADSTAF------GPQSNSRQSAAVVQMEN---------GQAFFCQAS---------
5	GC_00000001		CP040010_1_Candidatus_Saccharibacteria_bacterium_oral_taxon_488_strain_CM003_chromosome_complete_genome	99	23	55	6	0	0.476792	0.675565	0.559035			N|U|W	Cell motility|Intracellular trafficking, secretion, and vesicular transport|Extracellular structures			COG2165	Type II secretory pathway, pseudopilin PulG (PulG) (PDB:1AY2)					-----MRYDETEVVSSKCKEGGISIMSKQELKQKGFTIIEVVLVLAIAALIFLMVFIALPALQRNQRDAARKQELQKVVSAVTTWQSNHRGQ---------------------------SPKASDEEAFSK---YLDANVVNGK----IQLATTDVDITDTAIGAG---QTGGATTS--------------TIILSTK-NGCNADSTAF------GPQSNSRQSAAVVQMEN---------GQAFFCQAS---------
6	GC_00000001		CP040011_1_TM7_phylum_sp__oral_taxon_952_strain_TM7x_chromosome_complete_genome	83	23	55	6	0	0.476792	0.675565	0.559035			N|U|W	Cell motility|Intracellular trafficking, secretion, and vesicular transport|Extracellular structures			COG2165	Type II secretory pathway, pseudopilin PulG (PulG) (PDB:1AY2)					--------------------------MVNKDNKKGFTIIEVVLVLAIAGLIFAMVFIALPALQRSQHDQSRKNDASTVAAAITNWNSANRNG-----------------------------GTFNEESLRK---YVDKL---------DQYDKNSELKVVATGSSM---SVAGNEIKVMRGRK------------CPSSMPAPSADDPANITLENG---SSRNAAVVVLLENNG------SQKQLYCQDV---------
7	GC_00000001		CP047917_1_Candidatus_Saccharibacteria_bacterium_oral_taxon_488_strain_FS15P_chromosome_complete_genome	106	23	55	6	0	0.476792	0.675565	0.559035			N|U|W	Cell motility|Intracellular trafficking, secretion, and vesicular transport|Extracellular structures			COG2165	Type II secretory pathway, pseudopilin PulG (PulG) (PDB:1AY2)					--------------------------MAQQKANKGFTIIEVVLVLAIAGLIFLMVFLAWPALQRSQRDTQRRSDVTRFVSQVNSYATNNKGS----------------------------IPKTDTGSINS---FLDSYMKR------GNGEFKDPQTGNNYSVVT---GVAQQGSATTE-----------KMVYATS-AQCDGENIVAKSG-------SPRSFAVKVQLEG----------SGAFCKDNQN-------
8	GC_00000001		CP058260_1_Candidatus_Saccharibacteria_bacterium_oral_taxon_488_strain_HB001_chromosome_complete_genome	110	23	55	6	0	0.476792	0.675565	0.559035			N|U|W	Cell motility|Intracellular trafficking, secretion, and vesicular transport|Extracellular structures			COG2165	Type II secretory pathway, pseudopilin PulG (PulG) (PDB:1AY2)					--------------------------MAQQKANKGFTIIEVVLVLAIAGLIFLMVFLAWPALQRSQRDTQRRSDVTRFVSQVNSYATNNKGS----------------------------IPKTDTGSINS---FLDSYMKRGN------GEFKDPQTGNNYSVVT---GVAQQGSATTE-----------KMVYATS-AQCDGENIVAKSG-------SPRSFAVKVQLEG----------SGAFCKDNQN-------
9	GC_00000001		Candidatus_Nanogingivalaceae_FGB1_strain_JCVI_1_bin_12	268	23	55	6	0	0.476792	0.675565	0.559035			N|U|W	Cell motility|Intracellular trafficking, secretion, and vesicular transport|Extracellular structures			COG2165	Type II secretory pathway, pseudopilin PulG (PulG) (PDB:1AY2)					--------------------------MKKHKLNKGFTIIEVVLVLAVAGLIFLMVFLAVPALGRSQRDTARKNDARNLLAAVIQFKTNNGGR---------------------------APFNGNNDAWTK---LKPYWNRS------QYLNDRPNGHIDDFGSSN---STTTQIVAYSRLGSYWHKPGSWNIVLG---TVCEKSDGGG-YYLKYGGSVPAKAIAVLVELESVQTDAY--SGGWGYCIDSESN------
10	GC_00000001		Candidatus_Nanogingivalaceae_FGB1_strain_JCVI_1_bin_12	150	23	55	6	0	0.476792	0.675565	0.559035			N|U|W	Cell motility|Intracellular trafficking, secretion, and vesicular transport|Extracellular structures			COG2165	Type II secretory pathway, pseudopilin PulG (PulG) (PDB:1AY2)					--------------------MEFHMNLINKNNKKGFTIIEVVLVLAIAGLIFLMVFLALPALQRSQRDTQRKNDASRLRAAVTDFSSNNRGA----------------------------LPWSGGSLNGN---FIGNYVTV------NDSRFNDPSTNNVYTVTP---ATGAHGAPTALG----------SMVVSNQ-ARCGNDGEIV----------GGNSIVVSVHTEN----------GVANCVEG---------
11	GC_00000001		G6_32_bin_33_unicycler	221	23	55	6	0	0.476792	0.675565	0.559035			N|U|W	Cell motility|Intracellular trafficking, secretion, and vesicular transport|Extracellular structures			COG2165	Type II secretory pathway, pseudopilin PulG (PulG) (PDB:1AY2)					--------------------------MKKHKLNKGFTIIEVVLVLAVAGLIFLMVFLAVPALGRSQRDTARKNDARNLLAAVIQFKTNNGGR---------------------------APFNGNNDAWTK---LKPYWNKS------QYLNDRPNGHIDDFGSYN---SATTQIVAYSRLGSDWHKPGSWNIVLG---TVCEKSDGDG-YYLKYGGSVPAKAIAVLVELEGVHT-----NSGWGYCIDSESN------
12	GC_00000001		G6_32_bin_33_unicycler	277	23	55	6	0	0.476792	0.675565	0.559035			N|U|W	Cell motility|Intracellular trafficking, secretion, and vesicular transport|Extracellular structures			COG2165	Type II secretory pathway, pseudopilin PulG (PulG) (PDB:1AY2)					--------------------MEFHMNLINKNNKKGFTIIEVVLVLAIAGLIFLMVFLALPALQRSQRDTQRKNDASRLRAAVTDFTSNNRGA----------------------------LPWSGNTLNGN---FISNYVTV------NGSRFNDPSTNNLYTVTP---ATGAHGAPTALG----------SMVVSNQ-ARCGNDGEIV----------AGNSIVVSVKTEN----------GVANCVEG---------
13	GC_00000001		GCA_015257795_2_ASM1525779v2_JB001_complete_genome	272	23	55	6	0	0.476792	0.675565	0.559035			N|U|W	Cell motility|Intracellular trafficking, secretion, and vesicular transport|Extracellular structures			COG2165	Type II secretory pathway, pseudopilin PulG (PulG) (PDB:1AY2)					--------------------------MKKHKLNKGFTIIEVVLVLAVAGLIFLMVFLAVPALGRSQRDTARKNDARNLLAAVIQFKTNNGGR---------------------------APFNGNNDAWTK---LKPYWNRS------QYLNDRPNGHIDDFGSSN---SATTQIVTYSRLGSYWHKPGSWNIVLG---TVCEKSDGGG-YYLKYGGSVPAKAIAVLVELESVQTDAY--SGGWGYCIDSESN------
14	GC_00000001		GCA_015257795_2_ASM1525779v2_JB001_complete_genome	240	23	55	6	0	0.476792	0.675565	0.559035			N|U|W	Cell motility|Intracellular trafficking, secretion, and vesicular transport|Extracellular structures			COG2165	Type II secretory pathway, pseudopilin PulG (PulG) (PDB:1AY2)					------------------------MNLINKNNKKGFTIIEVVLVLAIAGLIFLMVFLALPALQRSQRDTQRKNDASRLRAAVTDYSSNNRGA----------------------------LPWTAAGDIADDSAFLKNYVLKG-------SSFNDPSTNAQYKVKA---KDTNNTASMSDT-------AIGTMYVAAK-AACDSDGAIK----------AGNSIVVSVKTES----------GVANCVEG---------
15	GC_00000001		JB002_complete_genome	422	23	55	6	0	0.476792	0.675565	0.559035													--------------------------------------------------------------MGDLKDIRQKNDARNLLVAIIQFKTNNGGK---------------------------VPFNENNDAWTE---LKPYWNKS------PYLNDRPNGYIDNFGSFN---STTTQIATYSRLDSGWRRLGSWSIVLG---AICKKAIATDTV------------------------------------------------
16	GC_00000001		JB002_complete_genome	234	23	55	6	0	0.476792	0.675565	0.559035			N|U|W	Cell motility|Intracellular trafficking, secretion, and vesicular transport|Extracellular structures			COG2165	Type II secretory pathway, pseudopilin PulG (PulG) (PDB:1AY2)					MVAYGQTVNKNNNNNRSLERWIFSMNSINKNNKKGFTIIEVVLVLAIAGLIFLMVFLALPALQRSQRDTQRKNDASRLRAAVTDYTSNNRGK----------------------------LPWDGAAPKPD---FISKYITTN-----NTTTFNDPSTNSQYTIAT---ATGATDAPTALG----------QMKVSNN-AKCGTDGAIV----------AGNGIAVSVKTEN----------GVANCVEG---------
17	GC_00000001		JB002_complete_genome	229	23	55	6	0	0.476792	0.675565	0.559035													-----------------------------------------------------MVFLALPALQRSQRDVQRKQDVAMVVTALHNWKANNKGRGYASMGNSVLTPLADLNEEQKKYGVNNSIEPIENSPLNS---YISFDLKSGK----NKNDSSSSLSLNTKIVTT---SVNNNVTLFRIDSPSFRDHERIAVVVG---MGCDNIELASNRSVVLRNI-KKGAAAVVYLLES----------GGAYCQEA---------
18	GC_00000001		JB002_complete_genome	235	23	55	6	0	0.476792	0.675565	0.559035			N|U|W	Cell motility|Intracellular trafficking, secretion, and vesicular transport|Extracellular structures			COG2165	Type II secretory pathway, pseudopilin PulG (PulG) (PDB:1AY2)					------------------------MNSINKNNKKGFTIIEVVLVLAIAGLIFLMVFLALPALQRSQRDTQRKNDLSKILAAVNEYRAANKGK----------LPSNHG-------ERTLGDFPNKDSGATG---FIKNYLFKDG----EEM--KDPSGRNYAVFDR---TPQKMEYDDYA--------EVIAIEWSAN-GICDPSQPNG-VRIEEG---SNGKVALRIILEA----------GGSYCVNN---------
19	GC_00000001		JB002_complete_genome	260	23	55	6	0	0.476792	0.675565	0.559035			N|U|W	Cell motility|Intracellular trafficking, secretion, and vesicular transport|Extracellular structures			COG2165	Type II secretory pathway, pseudopilin PulG (PulG) (PDB:1AY2)					--------------------------MNKHKLNKGFTIIEVVLVLAIVGLIFLAVFLALPALQRNQRDTQRKNDMSRFKAAYHQYRANNKGS--------------------KIGGVFNGESMSKLPNWDN---FINEYLRKGN------DTFRDPLGEDYFVQEG---LWDYARAGGVGTG---------VITIKDG-HVCDYSSNKP----INQRIVSGNGQTARIWLES----------GEVYCLDLLN-------
20	GC_00000001		JB002_complete_genome	427	23	55	6	0	0.476792	0.675565	0.559035			N|U|W	Cell motility|Intracellular trafficking, secretion, and vesicular transport|Extracellular structures			COG2165	Type II secretory pathway, pseudopilin PulG (PulG) (PDB:1AY2)					--------------------------MKKLKLNSGFTIIEVVLVLAIAGLIFLMVFLALPTLQRSQRDTQRKQVISKIAAILEESRTNNKGN--------------------------YVSDYDTNNELEN---FIKNYLRP------HESEFLDPSTGQFYTFLK---CGSKVNCGTGVGQD---NLEIGEIYYNSN-ADCEVGR----FVDKPF---NATNFILLTRLET----------GGLYCFSSSN-------
21	GC_00000001		JB003_complete_genome	272	23	55	6	0	0.476792	0.675565	0.559035			N|U|W	Cell motility|Intracellular trafficking, secretion, and vesicular transport|Extracellular structures			COG2165	Type II secretory pathway, pseudopilin PulG (PulG) (PDB:1AY2)					--------------------------MKKHKLNKGFTIIEVVLVLAVAGLIFLMVFLAVPALGRSQRDTARKNDARNLLAAVIQFKTNNGGR---------------------------APFNGNNDAWTK---LKPYWNRS------QYLNDRPNGHIDDFGSSN---SATTQIVTYSRLGSYWHKPGSWNIVLG---TVCEKSDGGG-YYLKYGGSVPAKAIAVLVELESVQTDAY--SGGWGYCIDSESN------
22	GC_00000001		JB003_complete_genome	240	23	55	6	0	0.476792	0.675565	0.559035			N|U|W	Cell motility|Intracellular trafficking, secretion, and vesicular transport|Extracellular structures			COG2165	Type II secretory pathway, pseudopilin PulG (PulG) (PDB:1AY2)					------------------------MNLINKNNKKGFTIIEVVLVLAIAGLIFLMVFLALPALQRSQRDTQRKNDASRLRAAVTDYSSNNRGA----------------------------LPWTAAGDIADDSAFLKNYVLKG-------SSFNDPSTNAQYKVKA---KDTNNTASMSDT-------AIGTMYVAAK-AACDSDGAIK----------AGNSIVVSVKTES----------GVANCVEG---------
23	GC_00000001		ORAL_T_A_F_MAG_00016	202	23	55	6	0	0.476792	0.675565	0.559035			N|U|W	Cell motility|Intracellular trafficking, secretion, and vesicular transport|Extracellular structures			COG2165	Type II secretory pathway, pseudopilin PulG (PulG) (PDB:1AY2)					--------------------------MKKHKLNHGFTIIEVVLVLAVAGLIFLMVFLALPALQRSQRDTQRKNDARNLLAAIIEFQSHNKGQ---------------------------KPFNDGNNAWTK---LKPYWNKS------NLLNDRPPGHIDDFAFSN---SKTETIVEYSKLGSAWHPVGDWNIVLG---VVCTPGDKGG-YYLKYGGSVPKKSMAITVELESVQTDAY--GGGWGYCIDTENS------
24	GC_00000001		ORAL_T_A_F_MAG_00016	9	23	55	6	0	0.476792	0.675565	0.559035			N|U|W	Cell motility|Intracellular trafficking, secretion, and vesicular transport|Extracellular structures			COG2165	Type II secretory pathway, pseudopilin PulG (PulG) (PDB:1AY2)					---------------MFIERWIFNMNSINKNNKKGFTIIEVVLVLAIAGLIFLMVFLALPALQRSQRDTQRKNDASRLRAAVTDFTSNNRGA----------------------------LPWSGNALNGS---FISNYVTV------NDSRFNDPSTNNLYTVIP---ATGAHGAPTDLG----------SMVVSNR-ARCGTDGAIV----------AGNAIVVSVKTEN----------GVANCVEG---------
25	GC_00000001		ORAL_T_A_F_MAG_00016	228	23	55	6	0	0.476792	0.675565	0.559035			N|U|W	Cell motility|Intracellular trafficking, secretion, and vesicular transport|Extracellular structures			COG2165	Type II secretory pathway, pseudopilin PulG (PulG) (PDB:1AY2)					-------------------MKAIKINKNKNLTKKGFTIIEVVLVLAIAGLIFLMVFLALPALQRSQRDTQRKQDVAMVVTALHNWKANNKGRSYESLGDSKTKPLASSDEYDKENGLNVSVISIENNPLNN---YIGFREDNDS----NKNDSSSSLSLNTSFIKT----FKTRSDILRLKKEAFEEWRIMAVAIN---FGCNNIEILKNGNTAVLKDKKPGTAAVVHFLES----------GGAYCQEA---------
26	GC_00000001		ORAL_T_A_F_MAG_00016	470	23	55	6	0	0.476792	0.675565	0.559035			N|U|W	Cell motility|Intracellular trafficking, secretion, and vesicular transport|Extracellular structures			COG2165	Type II secretory pathway, pseudopilin PulG (PulG) (PDB:1AY2)					-------------------------MLRKNFQKNGFTIIEVVLVLAVAGLIFLMVFLALPALQRSQRDTQRKSDIARLKAAYQHYKANNKGG----------------------------INLSAGNYVENFNNFMNTYMRA------NGENFKDPSGADYHFAEG---PWGFTGGNAGDG----------LLSINPI-NKCGNGTEGRAHHQT-----GLGDIAVHFKLET----------GGIYCVDFNE-------
27	GC_00000001		ORAL_T_A_F_MAG_00016	545	23	55	6	0	0.476792	0.675565	0.559035			N|U|W	Cell motility|Intracellular trafficking, secretion, and vesicular transport|Extracellular structures			COG2165	Type II secretory pathway, pseudopilin PulG (PulG) (PDB:1AY2)					--------------------------MNKHKLNKGFTIIEVVLVLAIAGLIFLAVFLALPALQRNQRDTQRKNDMSRFKAAYHQYRANNKGS--------------------KIGGVFNGESMNKLPNWDN---FINEYLRK------DNDTFRDPLGEDYFVQEG---LWDYARAGGAGTG---------VITIKDG-HVCDYSSTKP-INQRIV---SGNGQTARIWLES----------GEVYCLDLLN-------
28	GC_00000001		ORAL_T_A_F_MAG_00016	508	23	55	6	0	0.476792	0.675565	0.559035			N|U|W	Cell motility|Intracellular trafficking, secretion, and vesicular transport|Extracellular structures			COG2165	Type II secretory pathway, pseudopilin PulG (PulG) (PDB:1AY2)					--------------------------MKKHKINYGFTIIEVVLVLAIAGLIFLMIFLGLPALQRNQRNTARKQDYSVIASAIQTYKANNKGE---------------FPTFEKVGERTGNISPIGKGVLAQ---YLKETNIIDGYIIEHKGSFHWGDYVGD-GPNG---RHSFTPMTNYSNGSEKSYENIAFIMIG---AKCTNKNNEKWGGLIPEE--KEGSVAIFGYLEGLGDSRY--SRGANYCQDF---------
29	GC_00000001		ORAL_T_B_F_Bin_00010	615	23	55	6	0	0.476792	0.675565	0.559035			N|U|W	Cell motility|Intracellular trafficking, secretion, and vesicular transport|Extracellular structures			COG2165	Type II secretory pathway, pseudopilin PulG (PulG) (PDB:1AY2)					--------------------------MKKHKNYRGFTIIEIVLVLAVAGLIFLMIFLALPALQRSQRDTQRKNDARNLLAAIIEFQSHNKGR---------------------------RPFNDGNNAWTK---LKPYWNKS------NLLNDRPPGHIDDFAFFN---SKTETIVEYSKLGSAWHPAGNWNVVLG---VVCTPGDKGG-YYLKYGGSVPKKSMAVTVELESVQTDAY--GGGWGYCIDTENN------
30	GC_00000001		ORAL_T_B_F_Bin_00010	489	23	55	6	0	0.476792	0.675565	0.559035			N|U|W	Cell motility|Intracellular trafficking, secretion, and vesicular transport|Extracellular structures			COG2165	Type II secretory pathway, pseudopilin PulG (PulG) (PDB:1AY2)					------------------------MNSINKNTKKGFTIIEVVLVLAIAGLIFLMVFLALPALQRSQRDTQRKNDASRLRAAVTDYQSNNRGA----------------------------VPFDGGNLKNN---FIQNYVTVR-----NSSTFADPSTNADYRVSV------GEGTPQNIG----------EMKVKNH-AKCGLDGTIE------G---NGQSIVVSVKTEN----------GVANCVEG---------
31	GC_00000001		ORAL_T_B_F_Bin_00010	119	23	55	6	0	0.476792	0.675565	0.559035			N|U|W	Cell motility|Intracellular trafficking, secretion, and vesicular transport|Extracellular structures			COG2165	Type II secretory pathway, pseudopilin PulG (PulG) (PDB:1AY2)					-----------------MNKKIETKLNQNKNNFKGFTIIEVVLVLAIAGLIFLMVFLGLPALQRAQRDTQRKQDVAMVVTALHQWKAANRGRGYSTLGDSTAVPNNSVDEDDKKYDLVNTITSIKNSPLNN---YIGFKQDNS-----NRNDSSSSLSLNTSSVTTFVYRGSNAIRLGASKDSPFANHKSIIVVID---FGCTVENLKDGSTILKGS--KPGTAAVLTSLES----------GGAYCQEA---------
32	GC_00000001		ORAL_T_B_F_Bin_00010	72	23	55	6	0	0.476792	0.675565	0.559035			N|U|W	Cell motility|Intracellular trafficking, secretion, and vesicular transport|Extracellular structures			COG2165	Type II secretory pathway, pseudopilin PulG (PulG) (PDB:1AY2)					------------------MRECYNRGVKKHNLYRGFTIIEVVLVLAIAGLIFLMIFLGLPALQRSQRNTARKQDYSTIASAIQTYKANNKGE---------------FPTFEKVGERTGNISPIGKGVLAQ---YLKETNIIDGYMIIHKGAWGWGDYFDYGPNTKNFGANFATPMTKWTYDSDKKYYDMAFIMIG---AKCTDKNNEKWGGLIPEE--KEGSVAIFSHLEGLGGDPE----KANYCQDF---------
33	GC_00000001		ORAL_T_B_F_Bin_00010	249	23	55	6	0	0.476792	0.675565	0.559035			N|U|W	Cell motility|Intracellular trafficking, secretion, and vesicular transport|Extracellular structures			COG2165	Type II secretory pathway, pseudopilin PulG (PulG) (PDB:1AY2)					--------------------------MKKHKLYEGFTIIEVVLVLAIAGLIFLMVFLALPALQRSQRDTQRKNDIGRLKAAYQQYRANNKGG-----------------------------IPHGGNYVEKWNNFMDNYMRS------HGEEFKDPTGSDYHFAEG---AWGFTGGEAGDG----------LLSINPI-NKCGNGTDGR-VHHQTG----PGDVAVHFKLES----------GGAYCVDMNE-------
34	GC_00000001		ORAL_T_B_F_Bin_00010	63	23	55	6	0	0.476792	0.675565	0.559035			N|U|W	Cell motility|Intracellular trafficking, secretion, and vesicular transport|Extracellular structures			COG2165	Type II secretory pathway, pseudopilin PulG (PulG) (PDB:1AY2)					---------------------------------------EVVLVLAIAGLIFLMVFLALPALQRSQRDTQRKQTISRIAAALEQARVNNKGV--------------------------AISDYGNNNQLES---FVQNYLRP------HESEYVDPSTGQFYALLK---CGSKVDCKNGSGQD---SINVGEIYYNSK-ATCGDNGR---FIDQSG---NATNFILLTRLEG----------SGLYCFSSSN-------
35	GC_00000001		ORAL_T_B_F_Bin_00014	239	23	55	6	0	0.476792	0.675565	0.559035			N|U|W	Cell motility|Intracellular trafficking, secretion, and vesicular transport|Extracellular structures			COG2165	Type II secretory pathway, pseudopilin PulG (PulG) (PDB:1AY2)					---------------MFIERWIFNMNSINKNNKKGFTIIEVVLVLAIAGLIFLMVFLALPALQRSQRDTQRKNDASRLRAAITDYTSNNRGA----------------------------LPWTAAGVIAKDSAFLTNYVLKG-------SSFNDPSTNAQYTVEA---KDVKNDGVSMSTGAGGQAVAIGTMYVASK-AACGNDGAIK----------AGNSIVVSVKTEN----------GVANCVEG---------
36	GC_00000001		ORAL_T_B_F_Bin_00014	87	23	55	6	0	0.476792	0.675565	0.559035			N|U|W	Cell motility|Intracellular trafficking, secretion, and vesicular transport|Extracellular structures			COG2165	Type II secretory pathway, pseudopilin PulG (PulG) (PDB:1AY2)					-----------------MRTIIYYIIIKKHKLNYGFTIIEVVLVLAIAGLIFLMIFLGLPALQRSQRNTARKQDYSVIASAIQTYKSNNKGE---------------FPTFEKVGERTGNISPIGKGVLAQ---YLKETNIIDGYIIEHKGSFHWGDYVGD-GPNR---RHSFTPMTNYSNGSEKSYENI---------------------------------------------------------------------
37	GC_00000001		ORAL_T_B_F_Bin_00014	86	23	55	6	0	0.476792	0.675565	0.559035													--------------------------------------------------------------------------------------------------------------------------------------MIG--------------------------------------------------------------AKCTNKNNEKWGGLIPEE--KEGSVAIFGYLEGLGNSRY--SRGANYCQDF---------
38	GC_00000001		ORAL_T_C_M_Bin_00011	171	23	55	6	0	0.476792	0.675565	0.559035			N|U|W	Cell motility|Intracellular trafficking, secretion, and vesicular transport|Extracellular structures			COG2165	Type II secretory pathway, pseudopilin PulG (PulG) (PDB:1AY2)					-------------------------------MKKGFTIIEVVLVLAVAGLIFIMIFLALPALQRAERNNERKQEASRILAAINEYR-----------------------------------------------------------------------------------------------------------------------------------------------------------------------------
39	GC_00000001		ORAL_T_C_M_Bin_00011	12	23	55	6	0	0.476792	0.675565	0.559035	K02456	general secretion pathway protein G	N|U|W	Cell motility|Intracellular trafficking, secretion, and vesicular transport|Extracellular structures			COG2165	Type II secretory pathway, pseudopilin PulG (PulG) (PDB:1AY2)					--------------------------MNQTTTKKGFTIIEVVLVLAIAGLIFLMVFLALPALQRSQRDTQRKNDISRLQAAINDYKSANRGR-----------------------------LPASNADLQT---VITNYVRQGN------STFLDPSTNAQYTVQL---STNNEQAVQAG-----------TILYYQR-ASCGDDGKAT----------TGNGPVLRAGLEG---------QNIAYCLQA---------
40	GC_00000001		ORAL_T_C_M_Bin_00011	18	23	55	6	0	0.476792	0.675565	0.559035			N|U|W	Cell motility|Intracellular trafficking, secretion, and vesicular transport|Extracellular structures			COG2165	Type II secretory pathway, pseudopilin PulG (PulG) (PDB:1AY2)					-------------------MKVVKSNKNQNSTKKGFTIIEVVLVLAVAGLIFLMVFLALPALQRSQRDTERKQDVAMVVTALHNWKAANRGKGYTALGNSKSEDSTPSDDFGKQNNLNSRLNSIENNPLNN---YVGFRTDDNS----NKNDSSSLLSLNTSFIRT---YNANNSTLVRLPNGFFKEKIVIGIIIN---MGCNDMETHENGDVILKDS-KPGTAAVIHSLES----------GGAYCQEA---------
41	GC_00000001		ORAL_T_C_M_Bin_00011	460	23	55	6	0	0.476792	0.675565	0.559035			N|U|W	Cell motility|Intracellular trafficking, secretion, and vesicular transport|Extracellular structures			COG2165	Type II secretory pathway, pseudopilin PulG (PulG) (PDB:1AY2)					--------------------IYIYMNLYTLKNKKGFTIIEVVLVLAVAGLIFLMVFLALPALQRAQRDAQRRQDLFIIRDTIERWMLNNRVS--------------LTHSREARSKFYRSMSLDGYGLGDEGKYFDKPLLTPTG----ARYDISTDARSAFAPTTN---CNNGKVCYNYSYGKKYVGGILEFVTLYPG-AKCAEEGMVELLDE------KDKPYALSMALEG----------GGFLCLDS---------
42	GC_00000001		ORAL_T_C_M_Bin_00011	451	23	55	6	0	0.476792	0.675565	0.559035			N|U|W	Cell motility|Intracellular trafficking, secretion, and vesicular transport|Extracellular structures			COG2165	Type II secretory pathway, pseudopilin PulG (PulG) (PDB:1AY2)					#NAME?
43	GC_00000001		ORAL_T_C_M_Bin_00022	142	23	55	6	0	0.476792	0.675565	0.559035													-----------------------------MQNYYAY-----VLMVAYG--------------QTVNKNNNNNRSLERWIFSMNSINKNNKKG---------------------------------------------------------------------------------------------------FTII----------------------------------------------------------------
44	GC_00000001		ORAL_T_C_M_Bin_00022	147	23	55	6	0	0.476792	0.675565	0.559035													-----------------------------------------------------MVFLALPALQRSRRDAQQKQDVAMVVTALHNWKANNKGRGYASMGNSVLTPLADLNEEQKKYGLNNSIEPIENSPLNS---YISFDLKSGK----NKNDSSSSLSLNTKIVTT---SVNNNVTLFRIDSPSFRDHERIAVVVG---MGCDNIELASNRSVVLRNI-KKGAAAVVYLLES----------GGAYCQEA---------
45	GC_00000001		ORAL_T_C_M_Bin_00022	471	23	55	6	0	0.476792	0.675565	0.559035			N|U|W	Cell motility|Intracellular trafficking, secretion, and vesicular transport|Extracellular structures			COG2165	Type II secretory pathway, pseudopilin PulG (PulG) (PDB:1AY2)					--------------------------MKKLKLNSGFTIIEVVLVLAIAGLIFLMVFLALPTLQRSQRDTQRKQVISKIAAILEESRTNNKGN--------------------------YVSDYDTNNELEN---FIKNYLRP------HESEFLDPSTGQFYTFLK---CGSKVNCGTGVGQD---NLEIGEIYYNSN-ADCEAGRFVDKPF-------NATNFILLTRLET----------GGLYCFSSSN-------
46	GC_00000001		PRLK01000001_1_Candidatus_Saccharibacteria_bacterium_TM7_CMJM_G6_1_HOT_870_G6CMJM_1_whole_genome_shotgun_sequence	207	23	55	6	0	0.476792	0.675565	0.559035			N|U|W	Cell motility|Intracellular trafficking, secretion, and vesicular transport|Extracellular structures			COG2165	Type II secretory pathway, pseudopilin PulG (PulG) (PDB:1AY2)					-------------------------------MKKGFTIIEVVLVLAVAGLIFMMIFLTLPALQRAERDNERKQEASRILAAINEYR------------------------------------WIKEEYE-----YI---------------------------------------------------------------------------------------------------------------------------
47	GC_00000001		PRLK01000001_1_Candidatus_Saccharibacteria_bacterium_TM7_CMJM_G6_1_HOT_870_G6CMJM_1_whole_genome_shotgun_sequence	386	23	55	6	0	0.476792	0.675565	0.559035			N|U|W	Cell motility|Intracellular trafficking, secretion, and vesicular transport|Extracellular structures			COG2165	Type II secretory pathway, pseudopilin PulG (PulG) (PDB:1AY2)					------------------------MNLYTLKNKKGFTIIEVVLVLAVAGLIFLMVFLALPALQR---------------------------------------------------------------------------------------------------------------------------------------------------------------------------------------------------
48	GC_00000001		PRLK01000001_1_Candidatus_Saccharibacteria_bacterium_TM7_CMJM_G6_1_HOT_870_G6CMJM_1_whole_genome_shotgun_sequence	310	23	55	6	0	0.476792	0.675565	0.559035			N|U|W	Cell motility|Intracellular trafficking, secretion, and vesicular transport|Extracellular structures			COG2165	Type II secretory pathway, pseudopilin PulG (PulG) (PDB:1AY2)					--------------------------MNQTTTKKGFTIIEVVLVLAIAGLIFLMVFLALPALQRSQRDTQRKNDISRLQAAINDYKSANRGK-----------------------------LPANNADLQT---VITNYVKQGN------STFLDPSTNEQYTVQL---STNNEQAVKAG-----------TILYYQH-ANCGDNGVAQ----------AGNGPVLRAGLEG---------QNIAYCLQA---------
49	GC_00000001		PRLK01000001_1_Candidatus_Saccharibacteria_bacterium_TM7_CMJM_G6_1_HOT_870_G6CMJM_1_whole_genome_shotgun_sequence	315	23	55	6	0	0.476792	0.675565	0.559035			N|U|W	Cell motility|Intracellular trafficking, secretion, and vesicular transport|Extracellular structures			COG2165	Type II secretory pathway, pseudopilin PulG (PulG) (PDB:1AY2)					-------------------MKAVKSNKNQNSTKKGFTIIEVVLVLAVAGLIFLMIFLALPALQRSQRDTERKQDIAMLVTALQNWKVANRGKGYSTLGESKTTEVTPSDDFGKENKLTVSVIDIKNSPLNN---YIGTKDDNS-----NKSDSSSSLSQNTLFVEL----YKTTGSLIRIRSEHFKENKAAAIMVG---HGCDNIETLKDGKVVLRSE-KPGTAAVIHFLET----------GGAYCQEA---------
50	GC_00000001		PRLK01000001_1_Candidatus_Saccharibacteria_bacterium_TM7_CMJM_G6_1_HOT_870_G6CMJM_1_whole_genome_shotgun_sequence	565	23	55	6	0	0.476792	0.675565	0.559035			N|U|W	Cell motility|Intracellular trafficking, secretion, and vesicular transport|Extracellular structures			COG2165	Type II secretory pathway, pseudopilin PulG (PulG) (PDB:1AY2)					-----------------MGGGCYNRGVKKHNLYRGFTIIEVVLVLAVAGLIFLMIFLALPALQRSQRNTARKQDFSTIASAIQTYKANNKGE---------------FPTFEKVGERSGNISPIGKGVLAQ---YLKETNIIDGYMIIHKGSFHWHDYVGDGGPNG---RHSFSPMTNYHNGSENSYENIAFIMIG---AKCTDKNNERWGGLIPEE--KEGNVAIFGYLEGLGEGKY--SRGANYCQDF---------
51	GC_00000001		PRLK01000001_1_Candidatus_Saccharibacteria_bacterium_TM7_CMJM_G6_1_HOT_870_G6CMJM_1_whole_genome_shotgun_sequence	514	23	55	6	0	0.476792	0.675565	0.559035			N|U|W	Cell motility|Intracellular trafficking, secretion, and vesicular transport|Extracellular structures			COG2165	Type II secretory pathway, pseudopilin PulG (PulG) (PDB:1AY2)					----------------------------------------------VAGLIFLMVFLALPALQRSQRDMQRKQDLLIVKEAVEQWMMDHRVN--------------ITHNDKNLMKIRDDLILDTKYDKKKSKYFQKELVTPNG----GEYHFSVARMVNLNPTTT---CSNGKTCFDESFSKKYTGGILEFININFG-TKCAEDGKIEIVGL------QDRPYTITLALEN----------AGIACLDS---------
52	GC_00000001		SDRL01000060_1_TM7_phylum_sp_oral_taxon_353_strain_TM7_HOT_353_SAG1_952SAG1_NODE_101_2_whole_genome_shotgun_sequence	34	23	55	6	0	0.476792	0.675565	0.559035			N|U|W	Cell motility|Intracellular trafficking, secretion, and vesicular transport|Extracellular structures			COG2165	Type II secretory pathway, pseudopilin PulG (PulG) (PDB:1AY2)					--------------------------MITQQNKKGFTIIEVVLVLAIAGLIFLMVFVALPALQRGQRDSQRRSDISRFMSQINSYQTNNGGR----------------------------VPSADKDAMGK---FLNNYMKR------SSGEFVDPQSGNNYTV-----GFSGNPSTS-------------HIIYATQ-TRCNGEEFTSAGS-------KKRAVAVRIKLEG----------SGIYCQDNQ--------
53	GC_00000001		SDRM01000010_1_TM7_phylum_sp_oral_taxon_352_strain_TM7_HOT_352_SAG8_352SAG8_NODE_10_21_whole_genome_shotgun_sequence	78	23	55	6	0	0.476792	0.675565	0.559035			N|U|W	Cell motility|Intracellular trafficking, secretion, and vesicular transport|Extracellular structures			COG2165	Type II secretory pathway, pseudopilin PulG (PulG) (PDB:1AY2)					--------------------------MTKNDNKKGFTIIEVVLVLAIAGLIFAMVFIALPALQRSQRDQSRKNDASTVAAAITNWNAANRNG-----------------------------GTFNEESLRK---YVDKL---------DQYDKSSELKVATPGASM---SVAGNEVKVMRGKK------------CPASMPAPSADDPANITLQNG---SSRNAAVVVLLENNG------SQKQLYCQDV---------
54	GC_00000001		SDRT01000065_1_TM7_phylum_sp_oral_taxon_349_strain_TM7_HOT_349_SAG1_349SAG1_NODE_101_4_whole_genome_shotgun_sequence	572	23	55	6	0	0.476792	0.675565	0.559035			N|U|W	Cell motility|Intracellular trafficking, secretion, and vesicular transport|Extracellular structures			COG2165	Type II secretory pathway, pseudopilin PulG (PulG) (PDB:1AY2)					-------------------------MSKQQLKERGFTIIEVVLVLAIAALIFLMVFIALPALQSSQRDTARKEDVSTVASAINSWTSNNRGA-----------------------------ATLTDTALRP---YWENHV------------SRNTTTVNVRAALT---AAQAVTVTDA------------TIDIYPR-ATCGEQGGSGTFNLRVG---TARQYALVTRVEA--------GNGSAFCQQL---------
55	GC_00000001		SDRZ01000008_1_TM7_phylum_sp_oral_taxon_346_strain_TM7_HOT_346_SAG2_346SAG2_NODE_10_28_whole_genome_shotgun_sequence	76	23	55	6	0	0.476792	0.675565	0.559035			N|U|W	Cell motility|Intracellular trafficking, secretion, and vesicular transport|Extracellular structures			COG2165	Type II secretory pathway, pseudopilin PulG (PulG) (PDB:1AY2)					-------------------------MTKQQIKDRGFTIIEVVLVLAIAALIFLMVFIALPALQASQRDTARKSDVSIVSAAYNSAVGSNRGT-----------------------------TSVDSGVLRR---FVNGV--------------SDNTDITKIEVRR---YTETVTVGDAS-----------IIVISE--AKCDASQPEGVQKLSKG---TRRQYVTITKLES--------GNNAAYCLDA---------
56	GC_00000002		CP040003_1_Candidatus_Saccharibacteria_bacterium_oral_taxon_488_strain_AC001_chromosome_complete_genome	846	24	47	3	0	0.81802	0.552161	0.659298	K01478	arginine deiminase [EC:3.5.3.6]	E	Amino acid transport and metabolism			COG2235	Arginine deiminase (ArcA) (PDB:2A9G)					-----------------------MDPLHITSEIGRLKAVLLHRPGEELENLTPDYLTDLLFDDIPYLQVAQKEHDAFAQVLRDHGVEVLYLDQLVTEALHT-DQLREQFVDEMLANSKQGSRRVTRVLRQFLLDLPTNAMVRKIMAGVRKDEITLPPDQH-QQLHNMIE--------KNHYPFYLDPMPNLYFTRDPAATIGHGLTINKMHWPARRRESLFMRYIIDHHPRFA----NKNVPVWYDRHEKFSIEGGDELVLSSEVMAIGVSERTTAEAIEKMATKLFAGSGFKKVVAMEIPKSHAFMHLDTVFTMIDRDKFTIHPEIRDRGGKMNCFVLEKVEGQPFPRITHETDLEHVLRVALGLPSVTLIECGGGDPIAAAREQWNDGSNTLAIAPG…
57	GC_00000002		CP040003_1_Candidatus_Saccharibacteria_bacterium_oral_taxon_488_strain_AC001_chromosome_complete_genome	845	24	47	3	0	0.81802	0.552161	0.659298	K00611	ornithine carbamoyltransferase [EC:2.1.3.3]	E	Amino acid transport and metabolism	M00844|M00029	Arginine biosynthesis, ornithine => arginine|Urea cycle	COG0078	Ornithine carbamoyltransferase (ArgF) (PDB:1A1S)	M00844|M00029	Pathway modules; Amino acid metabolism; Arginine and proline metabolism|Pathway modules; Amino acid metabolism; Arginine and proline metabolism	COG0078	Arginine biosynthesis	----------------------------------------------------------------------------MAQSLKGRS--------------------------------------------------------------------------------------------------------------------------------------------------------------------------------------------------------------------------------------------------------------------------------------------------------------------------…
58	GC_00000002		CP040004_1_Candidatus_Saccharibacteria_bacterium_oral_taxon_957_strain_BB001_chromosome_complete_genome	685	24	47	3	0	0.81802	0.552161	0.659298	K01478	arginine deiminase [EC:3.5.3.6]	E	Amino acid transport and metabolism			COG2235	Arginine deiminase (ArcA) (PDB:2A9G)					-----------------------MDPIHITSEIGKLKVVVLHRPGEELENLTPDYLTDLLFDDIPYLKKAQEEHDAFAQVLRERGVEVLYLDQLAAEALAT-DALREQFVDDMLANSKQDTRRVTETLRQFLLDLPTHAMVRKLMAGVRKDEITLPPEHH-QQLHDMVE--------KDHYPFYLDPMPNLYFTRDPAAAIGRGLTINKMHWPARRRESLFMRYIIDHHPRFA----GKNVPVWYDRRENYSIEGGDELVLNREVMAIGISERTSAEAIEKMATKLFAGSDFKKVIAMEIPKSHAFMHLDTVFTMIDHDKFTIHPEIRDHGGKINCFILEKVEGQPFPRITRETDLEHVLRVALGLPAVTLIECGGGDRIAAAREQWNDGSNTLAIAPG…
59	GC_00000002		CP040004_1_Candidatus_Saccharibacteria_bacterium_oral_taxon_957_strain_BB001_chromosome_complete_genome	684	24	47	3	0	0.81802	0.552161	0.659298	K00611	ornithine carbamoyltransferase [EC:2.1.3.3]	E	Amino acid transport and metabolism	M00844|M00029	Arginine biosynthesis, ornithine => arginine|Urea cycle	COG0078	Ornithine carbamoyltransferase (ArgF) (PDB:1A1S)	M00844|M00029	Pathway modules; Amino acid metabolism; Arginine and proline metabolism|Pathway modules; Amino acid metabolism; Arginine and proline metabolism	COG0078	Arginine biosynthesis	----------------------------------------------------------------------------MALSLKGRS--------------------------------------------------------------------------------------------------------------------------------------------------------------------------------------------------------------------------------------------------------------------------------------------------------------------------…
60	GC_00000002		CP040008_1_Candidatus_Saccharibacteria_bacterium_oral_taxon_955_strain_PM004_chromosome_complete_genome	428	24	47	3	0	0.81802	0.552161	0.659298	K01478	arginine deiminase [EC:3.5.3.6]	E	Amino acid transport and metabolism	M00844|M00029	Arginine biosynthesis, ornithine => arginine|Urea cycle	COG2235	Arginine deiminase (ArcA) (PDB:2A9G)	M00844|M00029	Pathway modules; Amino acid metabolism; Arginine and proline metabolism|Pathway modules; Amino acid metabolism; Arginine and proline metabolism			----------------------MGRPLHITSEIGKLKTVLLHRPGEELENLVPDYLTDLLFDDIPHLEVAQKEHDAFAQVLRDHGVEVLYLDELVTEALAD-PSVRHEFIVEMVAASKQGGRRVSDALVAYLEQMDTRAMVRKIMAGVRKDELPLPEEHQ-QQLHSMVE--------KSAYPFYLDPMPNLYFTRDPAATIGNGLTINRMHWPARRRESLFMQYIINHHPRFA----GQDIPVWSGRNQRFSIEGGDELVLSHDTMAIGISERTTAEAIETMATKLFAGSDFKRVIALEIPKSHAFMHLDTVFTMIDYDKFTIHPEIRDANGHLNIYILDKVEGSRYPKITKERDLEKVLREALHKESITLIECGNGDPIAAAREQWNDGSNTLAIAPG…
61	GC_00000002		CP040009_1_Candidatus_Saccharibacteria_bacterium_oral_taxon_955_strain_CM009_chromosome_complete_genome	428	24	47	3	0	0.81802	0.552161	0.659298	K01478	arginine deiminase [EC:3.5.3.6]	E	Amino acid transport and metabolism	M00844|M00029	Arginine biosynthesis, ornithine => arginine|Urea cycle	COG2235	Arginine deiminase (ArcA) (PDB:2A9G)	M00844|M00029	Pathway modules; Amino acid metabolism; Arginine and proline metabolism|Pathway modules; Amino acid metabolism; Arginine and proline metabolism			----------------------MGRPLHITSEIGKLKTVLLHRPGEELENLVPDYLTDLLFDDIPHLEVAQKEHDAFAQVLRDHGVEVLYLDELVTEALAD-PSVRHEFIVEMVAASKQGGRRVSDALVAYLEQMDTRAMVRKIMAGVRKDELPLPEEHQ-QQLHSMVE--------KSAYPFYLDPMPNLYFTRDPAATIGNGLTINRMHWPARRRESLFMQYIINHHPRFA----GQDIPVWSGRNQRFSIEGGDELVLSHDTMAIGISERTTAEAIETMATKLFAGSDFKRVIALEIPKSHAFMHLDTVFTMIDYDKFTIHPEIRDANGHLNIYILDKVEGSRYPKITKERDLEKVLREALHKESITLIECGNGDPIAAAREQWNDGSNTLAIAPG…
62	GC_00000002		CP040010_1_Candidatus_Saccharibacteria_bacterium_oral_taxon_488_strain_CM003_chromosome_complete_genome	432	24	47	3	0	0.81802	0.552161	0.659298	K01478	arginine deiminase [EC:3.5.3.6]	E	Amino acid transport and metabolism	M00844|M00029	Arginine biosynthesis, ornithine => arginine|Urea cycle	COG2235	Arginine deiminase (ArcA) (PDB:2A9G)	M00844|M00029	Pathway modules; Amino acid metabolism; Arginine and proline metabolism|Pathway modules; Amino acid metabolism; Arginine and proline metabolism			----------------------MGRPLHITSEIGKLKTVLLHRPGEELENLVPDYLTDLLFDDIPHLEVAQKEHDAFAQVLRDRGIEVLYLDELVTEALAD-PSVRHEFIVEMVAASKQEGRRVSDALVAYLEQMDTRAMVRKIMAGVRKDELPLPEEHQ-QQLHSMVE--------KSAYPFYLDPMPNLYFTRDPAATIGNGLTINRMHWPARRRESLFMQYIINHHPRFA----GQDIPVWSGRNQRFSIEGGDELVLSHDTMAIGISERTTAEAIETMATKLFAGSDFKRVIALEIPKSHAFMHLDTVFTMIDYDKFTIHPEIRDANGHLNIYILDKVEGSRYPKITKERDLEKVLREALHKESITLIECGNGDPIAAAREQWNDGSNTLAIAPG…
63	GC_00000002		CP040011_1_TM7_phylum_sp__oral_taxon_952_strain_TM7x_chromosome_complete_genome	633	24	47	3	0	0.81802	0.552161	0.659298	K01478	arginine deiminase [EC:3.5.3.6]	E	Amino acid transport and metabolism			COG2235	Arginine deiminase (ArcA) (PDB:2A9G)					----------------------MDEPIHITSEIGKLKTVLLHRPGEELENLTPDYLTDLLFDDIPYLKVAQAEHDAFAEVLRNHGVEVLYLDQLVAEALST-DQLREQFVDEMLAASKQDSRRVTQTLRQFLLDLPTHAMIRKIMAGVRKDEITLPPDQH-QQLHNMIE--------KNHYPFYLDPMPNLYFTRDPAAAIGNGLTVNKMHWTARRRESLFMRYIIDHHPRFA-----NRVPVWYNRTEKFSIEGGDELVLSDKVMAIGVSERTTAEAIEKMATKLFAGSNFKKVIAMEIPKSHAFMHLDTVFTMIDRDKFTIHPEIRDRGGKMNCFVLEKVEGQPFPRITHETDLEHVLRVALGLPSVTLIECGGGDPIAAAREQWNDGSNTLAIAPG…
64	GC_00000002		CP040011_1_TM7_phylum_sp__oral_taxon_952_strain_TM7x_chromosome_complete_genome	632	24	47	3	0	0.81802	0.552161	0.659298	K00611	ornithine carbamoyltransferase [EC:2.1.3.3]	E	Amino acid transport and metabolism	M00844|M00029	Arginine biosynthesis, ornithine => arginine|Urea cycle	COG0078	Ornithine carbamoyltransferase (ArgF) (PDB:1A1S)	M00844|M00029	Pathway modules; Amino acid metabolism; Arginine and proline metabolism|Pathway modules; Amino acid metabolism; Arginine and proline metabolism	COG0078	Arginine biosynthesis	----------------------------------------------------------------------------MAQSLKGRS--------------------------------------------------------------------------------------------------------------------------------------------------------------------------------------------------------------------------------------------------------------------------------------------------------------------------…
65	GC_00000002		CP047917_1_Candidatus_Saccharibacteria_bacterium_oral_taxon_488_strain_FS15P_chromosome_complete_genome	910	24	47	3	0	0.81802	0.552161	0.659298	K01478	arginine deiminase [EC:3.5.3.6]	E	Amino acid transport and metabolism			COG2235	Arginine deiminase (ArcA) (PDB:2A9G)					MLVFLDVYATIVSITINKKGMGGMDPLHITSEIGRLKAVLLHRPGEELENLTPDYLTDLLFDDIPYLQVAQKEHDAFAQVLRDHGVEVLYLDQLVTEALYT-DQLREQFVDEMLANSKQGSRRVTRVLRQFLLDLPTNAMVRKIMAGVRKDEITLPPDQH-QQLHNMIE--------KNHYPFYLDPMPNLYFTRDPAATIGHGLTINKMHWPARRRESLFMRYIIDHHPRFA----GKNVPVWYDRHEKFSIEGGDELVLSSEVMAIGVSERTTAEAIEKMATKLFAGSGFKKVVAMEIPKSHAFMHLDTVFTMIDRDKFTIHPEIRDRGGKMNCFVLEKVEGQPFPRITHETDLEHVLRVALGLPSVTLIECGGGDPIAAAREQWNDGSNTLAIAPG…
66	GC_00000002		CP047917_1_Candidatus_Saccharibacteria_bacterium_oral_taxon_488_strain_FS15P_chromosome_complete_genome	909	24	47	3	0	0.81802	0.552161	0.659298	K00611	ornithine carbamoyltransferase [EC:2.1.3.3]	E	Amino acid transport and metabolism	M00844|M00029	Arginine biosynthesis, ornithine => arginine|Urea cycle	COG0078	Ornithine carbamoyltransferase (ArgF) (PDB:1A1S)	M00844|M00029	Pathway modules; Amino acid metabolism; Arginine and proline metabolism|Pathway modules; Amino acid metabolism; Arginine and proline metabolism	COG0078	Arginine biosynthesis	----------------------------------------------------------------------------MAQSLKGRS--------------------------------------------------------------------------------------------------------------------------------------------------------------------------------------------------------------------------------------------------------------------------------------------------------------------------…
67	GC_00000002		CP058260_1_Candidatus_Saccharibacteria_bacterium_oral_taxon_488_strain_HB001_chromosome_complete_genome	791	24	47	3	0	0.81802	0.552161	0.659298	K01478	arginine deiminase [EC:3.5.3.6]	E	Amino acid transport and metabolism			COG2235	Arginine deiminase (ArcA) (PDB:2A9G)					-----------------------MDPLHITSEIGRLKAVLLHRPGEELENLTPDYLTDLLFDDIPYLQVAQKEHDAFAQVLRDHGVEVLYLDQLVTEALYT-DQLREQFVDEMLANSKQGSRRVTRVLRQFLLDLPTNAMVRKIMAGVRKDEITLPPDQH-QQLHNMIE--------KNHYPFYLDPMPNLYFTRDPAATIGHGLTINKMHWPARRRESLFMRYIIDHHPRFA----GKNVPVWYDRHEKFSIEGGDELVLSSEVMAIGVSERTTAEAIEKMATKLFAGSGFKKVVAMEIPKSHAFMHLDTVFTMIDRDKFTIHPEIRDRGGKMNCFVLEKVEGQPFPRITHETDLEHVLRVALGLPSVTLIECGGGDPIAAAREQWNDGSNTLAIAPG…
68	GC_00000002		CP058260_1_Candidatus_Saccharibacteria_bacterium_oral_taxon_488_strain_HB001_chromosome_complete_genome	790	24	47	3	0	0.81802	0.552161	0.659298	K00611	ornithine carbamoyltransferase [EC:2.1.3.3]	E	Amino acid transport and metabolism	M00844|M00029	Arginine biosynthesis, ornithine => arginine|Urea cycle	COG0078	Ornithine carbamoyltransferase (ArgF) (PDB:1A1S)	M00844|M00029	Pathway modules; Amino acid metabolism; Arginine and proline metabolism|Pathway modules; Amino acid metabolism; Arginine and proline metabolism	COG0078	Arginine biosynthesis	----------------------------------------------------------------------------MAQSLKGRS--------------------------------------------------------------------------------------------------------------------------------------------------------------------------------------------------------------------------------------------------------------------------------------------------------------------------…
69	GC_00000002		Candidatus_Nanogingivalaceae_FGB1_strain_JCVI_1_bin_12	10	24	47	3	0	0.81802	0.552161	0.659298	K01478	arginine deiminase [EC:3.5.3.6]	E	Amino acid transport and metabolism			COG2235	Arginine deiminase (ArcA) (PDB:2A9G)					-------MIKLKHKHKNKGGNMGEKPIQVNSEIGKLKTVILHRPGKELEGLTPEYLEQLLFDDIPYLEVAQAEHDAFAETLRSRGVEVLYLDQLAAESLYN-DEIKWRFISDFVRASKQGERHVTHALMRYLGEFEPLDLVRKLMSGVKKDEIKTEEDEKTHLNYYF----------KSNYPFLLDPMPNLYFTRDPAAAVGNGLTINKMRYPARRRESLFMEYIMRYHPRFAAKTPGGEVPVWFDRYNKFNMEGGDELVLSRNVMAIGVSQRTTPEAIEKVASKLFEFSDFNKILAIQIPVSHAFMHLDTVFTMIDRDKFTVHPEILDKDGELNIYILEDSGIPGQPKITHRTNLKETLEEVLGLDHVTLIQCGNGDPIAAAREQWNDGSNTLAIAPG…
70	GC_00000002		Candidatus_Nanogingivalaceae_FGB1_strain_JCVI_1_bin_12	9	24	47	3	0	0.81802	0.552161	0.659298	K00611	ornithine carbamoyltransferase [EC:2.1.3.3]	E	Amino acid transport and metabolism	M00844|M00029	Arginine biosynthesis, ornithine => arginine|Urea cycle	COG0078	Ornithine carbamoyltransferase (ArgF) (PDB:1A1S)	M00844|M00029	Pathway modules; Amino acid metabolism; Arginine and proline metabolism|Pathway modules; Amino acid metabolism; Arginine and proline metabolism	COG0078	Arginine biosynthesis	----------------------------------------------------------------------------MALNLRSRN--------------------------------------------------------------------------------------------------------------------------------------------------------------------------------------------------------------------------------------------------------------------------------------------------------------------------…
71	GC_00000002		G6_32_bin_33_unicycler	432	24	47	3	0	0.81802	0.552161	0.659298	K01478	arginine deiminase [EC:3.5.3.6]	E	Amino acid transport and metabolism			COG2235	Arginine deiminase (ArcA) (PDB:2A9G)					-------------------------------------------------------------------------------------------------------------------------------------------------------------------------------------------------------------------------------------------------PVWFDRYNKFSMEGGDELVLSKNVMAIGVSQRTTPEAIEKVASKLFEFSDFNKILAIQIPVSHAFMHLDTVFTMIDRDKFTVHPEILDKDGELNIYILEDSGIPGQPKITHRTNLKETLEEVLGLDHVTLIQCGNGDPIAAAREQWNDGSNTLAIAPG…
72	GC_00000002		G6_32_bin_33_unicycler	392	24	47	3	0	0.81802	0.552161	0.659298	K01478	arginine deiminase [EC:3.5.3.6]	E	Amino acid transport and metabolism			COG2235	Arginine deiminase (ArcA) (PDB:2A9G)					-------MIKLKHKHKNKGGNMGEKPIQVNSEIGKLKTVILHRPGKELEGLTPEYLEQLLFDDIPYLEVAQAEHDAFAETLRSRGVEVLYLDQLAAESLYN-DEIKWRFISDFVRASKQGERHVTHALMRYLGEFEPLDLVRKLMSGVKKD--------------------------------------------------------------------------------------------------------------------------------------------------------------------------------------------------------------------------------------------------------…
73	GC_00000002		G6_32_bin_33_unicycler	433	24	47	3	0	0.81802	0.552161	0.659298	K00611	ornithine carbamoyltransferase [EC:2.1.3.3]	E	Amino acid transport and metabolism	M00844|M00029	Arginine biosynthesis, ornithine => arginine|Urea cycle	COG0078	Ornithine carbamoyltransferase (ArgF) (PDB:1A1S)	M00844|M00029	Pathway modules; Amino acid metabolism; Arginine and proline metabolism|Pathway modules; Amino acid metabolism; Arginine and proline metabolism	COG0078	Arginine biosynthesis	----------------------------------------------------------------------------MALNLRSRN--------------------------------------------------------------------------------------------------------------------------------------------------------------------------------------------------------------------------------------------------------------------------------------------------------------------------…
74	GC_00000002		GCA_015257795_2_ASM1525779v2_JB001_complete_genome	598	24	47	3	0	0.81802	0.552161	0.659298	K01478	arginine deiminase [EC:3.5.3.6]	E	Amino acid transport and metabolism			COG2235	Arginine deiminase (ArcA) (PDB:2A9G)					-------MIKLKHKHKNKGGNMGEKPIQVNSEIGKLKTVILHRPGKELEGLTPEYLEQLLFDDIPYLEVAQAEHDAFAETLRSRGVEVLYLDQLAAESLYN-DEIKWRFISDFVRASKQGERHVTHALMRYLGEFEPLDLVRKLMSGVKKDEIKTEEDEKTHLNYYF----------KSNYPFLLDPMPNLYFTRDPAAAVGNGLTINKMRYPARRRESLFMEYIMRYHPRFAAKTPGGEVPVWFDRYNKFNMEGGDELVLSRNVMAIGVSQRTTPEAIEKVASKLFEFSDFNKILAIQIPVSHAFMHLDTVFTMIDRDKFTVHPEILDKDGELNIYILEDSGIPGQPKITHRTNLKETLEEVLGLDHVTLIQCGDGDPIAAAREQWNDGSNTLAIAPG…
75	GC_00000002		GCA_015257795_2_ASM1525779v2_JB001_complete_genome	597	24	47	3	0	0.81802	0.552161	0.659298	K00611	ornithine carbamoyltransferase [EC:2.1.3.3]	E	Amino acid transport and metabolism	M00844|M00029	Arginine biosynthesis, ornithine => arginine|Urea cycle	COG0078	Ornithine carbamoyltransferase (ArgF) (PDB:1A1S)	M00844|M00029	Pathway modules; Amino acid metabolism; Arginine and proline metabolism|Pathway modules; Amino acid metabolism; Arginine and proline metabolism	COG0078	Arginine biosynthesis	----------------------------------------------------------------------------MALNLRSRN--------------------------------------------------------------------------------------------------------------------------------------------------------------------------------------------------------------------------------------------------------------------------------------------------------------------------…
76	GC_00000002		JB002_complete_genome	575	24	47	3	0	0.81802	0.552161	0.659298	K01478	arginine deiminase [EC:3.5.3.6]	E	Amino acid transport and metabolism			COG2235	Arginine deiminase (ArcA) (PDB:2A9G)					-------MVKLKHKHKIKGGNMGEKPIQVNSEIGKLKTVILHRPGKELEGLTPDYLEQLLFDDIPYLEVAQAEHDAFAETLRNHGVEVLYLDQLAAESLYN-DEIKWRFISDFVRASKQGERHVTHALMRYLGEFEPLELVRKIMAGVKKDEIKTDEDEKSHLNYYF----------KSDYPFLLDPMPNLYFTRDPAAAVGNGLTINKMRYPARRRESLFMEYIMRYHPRFAAKTPGGEVPVWFDRYNKFNMEGGDELVLSKNVMAIGVSQRTTPEAIEKVASKLFEFSDFNKILAIQIPVSHAFMHLDTVFTMIDYDKFTVHPEILDKDGELNIYVLEDSGIPGQPKITHRTNLKETLEEVLCLDHVNLIQCGDGDPIAAAREQWNDGSNTLAIAPG…
77	GC_00000002		JB002_complete_genome	574	24	47	3	0	0.81802	0.552161	0.659298	K00611	ornithine carbamoyltransferase [EC:2.1.3.3]	E	Amino acid transport and metabolism	M00844|M00029	Arginine biosynthesis, ornithine => arginine|Urea cycle	COG0078	Ornithine carbamoyltransferase (ArgF) (PDB:1A1S)	M00844|M00029	Pathway modules; Amino acid metabolism; Arginine and proline metabolism|Pathway modules; Amino acid metabolism; Arginine and proline metabolism	COG0078	Arginine biosynthesis	----------------------------------------------------------------------------MALNLKNRN--------------------------------------------------------------------------------------------------------------------------------------------------------------------------------------------------------------------------------------------------------------------------------------------------------------------------…
78	GC_00000002		JB003_complete_genome	596	24	47	3	0	0.81802	0.552161	0.659298	K01478	arginine deiminase [EC:3.5.3.6]	E	Amino acid transport and metabolism			COG2235	Arginine deiminase (ArcA) (PDB:2A9G)					-------MIKLKHKHKNKGGNMGEKPIQVNSEIGKLKTVILHRPGKELEGLTPEYLEQLLFDDIPYLEVAQAEHDAFAETLRSRGVEVLYLDQLAAESLYN-DEIKWRFISDFVRASKQGERHVTHALMRYLGEFEPLDLVRKLMSGVKKDEIKTEEDEKTHLNYYF----------KSNYPFLLDPMPNLYFTRDPAAAVGNGLTINKMRYPARRRESLFMEYIMRYHPRFAAKTPGGEVPVWFDRYNKFNMEGGDELVLSRNVMAIGVSQRTTPEAIEKVASKLFEFSDFNKILAIQIPVSHAFMHLDTVFTMIDRDKFTVHPEILDKDGELNIYILEDSGIPGQPKITHRTNLKETLEEVLGLDHVTLIQCGDGDPIAAAREQWNDGSNTLAIAPG…
79	GC_00000002		JB003_complete_genome	595	24	47	3	0	0.81802	0.552161	0.659298	K00611	ornithine carbamoyltransferase [EC:2.1.3.3]	E	Amino acid transport and metabolism	M00844|M00029	Arginine biosynthesis, ornithine => arginine|Urea cycle	COG0078	Ornithine carbamoyltransferase (ArgF) (PDB:1A1S)	M00844|M00029	Pathway modules; Amino acid metabolism; Arginine and proline metabolism|Pathway modules; Amino acid metabolism; Arginine and proline metabolism	COG0078	Arginine biosynthesis	----------------------------------------------------------------------------MALNLRSRN--------------------------------------------------------------------------------------------------------------------------------------------------------------------------------------------------------------------------------------------------------------------------------------------------------------------------…
80	GC_00000002		ORAL_T_A_F_MAG_00016	106	24	47	3	0	0.81802	0.552161	0.659298	K01478	arginine deiminase [EC:3.5.3.6]	E	Amino acid transport and metabolism			COG2235	Arginine deiminase (ArcA) (PDB:2A9G)					-------MIKLKHKHKIEGGNMGEKPIQVNSEIGKLKTVILHRPGKELEGLTPEYLEQLLFDDIPYLEVAQAEHDAFAETLRSRGVEVLYLDQLAAESLYN-DEIKWRFISDFVRASKQGERHVTHALMRYLGEFEPLDLVRKLMSGVKKDEIKTEEDEKTHLNYYF----------KSNYPFLLDPMPNLYFTRDPAAAVGNGLTINKMRYPARRRESLFMEYIMRYHPRFAAKTPGGEVPVWFDRYNKFNMEGGDELVLSRNVMAIGVSQRTTPEAIEKVASKLFEFSDFNKILAIQIPVSHAFMHLDTVFTMIDRDKFTVHPEILDKDGELNIYILEDSGIPGQPKITHRTNLKETLEEVLSLDHVTLIQCGNGDPIAAAREQWNDGSNTLAIAPG…
81	GC_00000002		ORAL_T_A_F_MAG_00016	107	24	47	3	0	0.81802	0.552161	0.659298	K00611	ornithine carbamoyltransferase [EC:2.1.3.3]	E	Amino acid transport and metabolism	M00844|M00029	Arginine biosynthesis, ornithine => arginine|Urea cycle	COG0078	Ornithine carbamoyltransferase (ArgF) (PDB:1A1S)	M00844|M00029	Pathway modules; Amino acid metabolism; Arginine and proline metabolism|Pathway modules; Amino acid metabolism; Arginine and proline metabolism	COG0078	Arginine biosynthesis	----------------------------------------------------------------------------MALNLRSRN--------------------------------------------------------------------------------------------------------------------------------------------------------------------------------------------------------------------------------------------------------------------------------------------------------------------------…
82	GC_00000002		ORAL_T_B_F_Bin_00010	585	24	47	3	0	0.81802	0.552161	0.659298	K01478	arginine deiminase [EC:3.5.3.6]	E	Amino acid transport and metabolism			COG2235	Arginine deiminase (ArcA) (PDB:2A9G)					---------------------MGEKPIQVNSEIGKLKTVILHRPGKELEGLTPDYLEQLLFDDIPYLEVAQAEHDAFAETLRNHGVEVLYLDQLAAESLYN-DEIKWRFISDFVRASKQGERHVTHALMRYLGEFEPLELVRKIMAGVKKDEIKTDEDEKSHLNYYF----------KSNYPFLLDPMPNLYFTRDPAAAIGNGLTINKMRYPARRRESLFMEYIMRYHPRFAAKTPGGEVPVWFDRYNKFNMEGGDELVLSKNVMAIGVSQRTTPEAIEKVASKLFEFSDFNKILAIQIPVSHAFMHLDTVFTMIDHDKFTVHPEILDKDGELNIYVLEDSGIPGQPKITHRSNLKETLEEVLGLDHVTLIQCGDGDPIAAAREQWNDGSNTLAIAPG…
83	GC_00000002		ORAL_T_B_F_Bin_00010	584	24	47	3	0	0.81802	0.552161	0.659298	K00611	ornithine carbamoyltransferase [EC:2.1.3.3]	E	Amino acid transport and metabolism	M00844|M00029	Arginine biosynthesis, ornithine => arginine|Urea cycle	COG0078	Ornithine carbamoyltransferase (ArgF) (PDB:1A1S)	M00844|M00029	Pathway modules; Amino acid metabolism; Arginine and proline metabolism|Pathway modules; Amino acid metabolism; Arginine and proline metabolism	COG0078	Arginine biosynthesis	---------------------------------------------------------------------------------------------------------------------------------------------------------------------------------------------------------------------------------------------------------------------------------------------------------------------------------------------------------------------------------------------------------------…
84	GC_00000002		ORAL_T_B_F_Bin_00014	76	24	47	3	0	0.81802	0.552161	0.659298	K01478	arginine deiminase [EC:3.5.3.6]	E	Amino acid transport and metabolism			COG2235	Arginine deiminase (ArcA) (PDB:2A9G)					-------MIKLKHKHKNKGGNMGEKPIQVNSEIGKLKTVILHRPGKELEGLTPEYLEQLLFDDIPYLEVAQAEHDAFAETLRSRGVEVLYLDQLAAESLYN-DEIKWRFISDFVRASKQGERHVTHALMRYLGEFEPLDLVRKLMSGVKKDEIKTEEDEKTHLNYYF----------KSNYPFLLDPMPNLYFTRDPAAAVGNGLTINKMRYPARRRESLFMEYIMRYHPRFAAKTPGGEVPVWFDRYNKFNMEGGDELVLSRNVMAIGVSQRTTPEAIEKVASKLFEFSDFNKILAIQIPVSHAFMHLDTVFTMIDRDKFTVHPEILDKDGELNIYILEDSGIPGQPKITHRTNLKETLEEVLGLDHVTLIQCGDGDPIAAAREQWNDGSNTLAIAPG…
85	GC_00000002		ORAL_T_B_F_Bin_00014	77	24	47	3	0	0.81802	0.552161	0.659298	K00611	ornithine carbamoyltransferase [EC:2.1.3.3]	E	Amino acid transport and metabolism	M00844|M00029	Arginine biosynthesis, ornithine => arginine|Urea cycle	COG0078	Ornithine carbamoyltransferase (ArgF) (PDB:1A1S)	M00844|M00029	Pathway modules; Amino acid metabolism; Arginine and proline metabolism|Pathway modules; Amino acid metabolism; Arginine and proline metabolism	COG0078	Arginine biosynthesis	----------------------------------------------------------------------------MALNLRSRN--------------------------------------------------------------------------------------------------------------------------------------------------------------------------------------------------------------------------------------------------------------------------------------------------------------------------…
86	GC_00000002		ORAL_T_B_F_Bin_00014	456	24	47	3	0	0.81802	0.552161	0.659298			E	Amino acid transport and metabolism			COG0078	Ornithine carbamoyltransferase (ArgF) (PDB:1A1S)			COG0078	Arginine biosynthesis	#NAME?
87	GC_00000002		ORAL_T_C_M_Bin_00011	392	24	47	3	0	0.81802	0.552161	0.659298	K01478	arginine deiminase [EC:3.5.3.6]	E	Amino acid transport and metabolism			COG2235	Arginine deiminase (ArcA) (PDB:2A9G)					---------------------MGEKPIQVNSEIGKLKTVILHRPGKELEGLTPDYLERLLFDDIPYLQKAQDEHDKFAEALRNRGIEVLYLDELAAEALYN-DEIKWRFISDMVRASKQGERSITHALMRYLGGFKPEELIPKLMAGIKKDEVPTDDDESNHLNYHF----------KDNYPFLLDPMPNLYFTRDPAAAIGNGLTINKMKFAARRRESLFMEYIIRYHPRFASQNTGEEVPVWFDRYNKFNMEGGDELVLSKNVLAVGVSQRTTPEAIEKLSSKLFEFSEFNKILAIEIPVSRAFMHLDTVFTMIDYDKFTVHPEILDKDGELNIYILEDSGIPGQPKITHKTNLKATLEEVLGREDIKLIPCGDGDSIAAAREQWNDGSNTLAIAPG…
88	GC_00000002		ORAL_T_C_M_Bin_00011	391	24	47	3	0	0.81802	0.552161	0.659298	K00611	ornithine carbamoyltransferase [EC:2.1.3.3]	E	Amino acid transport and metabolism	M00844|M00029	Arginine biosynthesis, ornithine => arginine|Urea cycle	COG0078	Ornithine carbamoyltransferase (ArgF) (PDB:1A1S)	M00844|M00029	Pathway modules; Amino acid metabolism; Arginine and proline metabolism|Pathway modules; Amino acid metabolism; Arginine and proline metabolism	COG0078	Arginine biosynthesis	----------------------------------------------------------------MYVYANLERGDLMAFNIKNRN--------------------------------------------------------------------------------------------------------------------------------------------------------------------------------------------------------------------------------------------------------------------------------------------------------------------------…
89	GC_00000002		ORAL_T_C_M_Bin_00022	264	24	47	3	0	0.81802	0.552161	0.659298	K01478	arginine deiminase [EC:3.5.3.6]	E	Amino acid transport and metabolism			COG2235	Arginine deiminase (ArcA) (PDB:2A9G)					-------MIKLKHKHKIKGGNMGEKPIQVNSEIGKLKTVILHRPGKELEGLTPDYLEQLLFDDIPYLEVAQAEHDAFAETLRNHGVEVLYLDQLAAESLYN-DEIKWRFISDFVRASKQGERHVTHALMRYLGEFEPLELVRKIMAGVKKDEIKTDEDEKSHLNYYF----------KSDYPFLLDPMPNLYFTRDPAAAVGNGLTINKMRYPARRRESLFMEYIMRYHPRFAAKTPGGEVPVWFDRYNKFNMEGGDELVLSKNVMAIGVSQRTTPEAIEKVASKLFEFSDFNKILAIQIPVSHAFM--------------------------------------------------------------------------------------------…
90	GC_00000002		ORAL_T_C_M_Bin_00022	415	24	47	3	0	0.81802	0.552161	0.659298	K01478	arginine deiminase [EC:3.5.3.6]	E	Amino acid transport and metabolism			COG2235	Arginine deiminase (ArcA) (PDB:2A9G)					----------------------------------------------------------------------------------------------------------------------------------------------------------------------------------------------------------------------------------------------------------------------------------TPEAIEKVASKLFEFSDFNKILAIQIPVSHAFMHLDTVFTMIDYDKFTVHPEILDKDGELNIYVLEDSGIPGQPKITHRTNLKETLEEVLGLDHVTLIQCGDGDPIAAAREQWNDGSNTLAIAPG…
91	GC_00000002		ORAL_T_C_M_Bin_00022	414	24	47	3	0	0.81802	0.552161	0.659298	K00611	ornithine carbamoyltransferase [EC:2.1.3.3]	E	Amino acid transport and metabolism	M00844|M00029	Arginine biosynthesis, ornithine => arginine|Urea cycle	COG0078	Ornithine carbamoyltransferase (ArgF) (PDB:1A1S)	M00844|M00029	Pathway modules; Amino acid metabolism; Arginine and proline metabolism|Pathway modules; Amino acid metabolism; Arginine and proline metabolism	COG0078	Arginine biosynthesis	----------------------------------------------------------------------------MALNLKNRN--------------------------------------------------------------------------------------------------------------------------------------------------------------------------------------------------------------------------------------------------------------------------------------------------------------------------…
92	GC_00000002		PRLK01000001_1_Candidatus_Saccharibacteria_bacterium_TM7_CMJM_G6_1_HOT_870_G6CMJM_1_whole_genome_shotgun_sequence	87	24	47	3	0	0.81802	0.552161	0.659298	K01478	arginine deiminase [EC:3.5.3.6]	E	Amino acid transport and metabolism			COG2235	Arginine deiminase (ArcA) (PDB:2A9G)					---------------------MGEKPIQVNSEIGKLKTVILHRPGKELEGLTPDYLERLLFDDIPYLQKAQDEHDKFAEALRNRGIEVLYLDELAAEALYN-DEIKWRFISDMVRASKQGERSITHALMRYLGGFKPEELIPKLMAGIKKDEVPTDDDESNHLNYHF----------KDNYPFLLDPMPNLYFTRDPAAAIGNGLTINKMKFAARRRESLFMEYIIRYHPRFASQNTGEEVPVWFDRYNKFNMEGGDELVLSKNVLAVGVSQRTTPEAIEKLSSKLFEFSEFNKILAIEIPVSRAFMHLDTVFTMIDYDKFTVHPEILDKDGELNIYILEDSGIPGQPKITHKTNLKATLEEVLGREDIKLIPCGDGDSIAAAREQWNDGSNTLAIAPG…
93	GC_00000002		PRLK01000001_1_Candidatus_Saccharibacteria_bacterium_TM7_CMJM_G6_1_HOT_870_G6CMJM_1_whole_genome_shotgun_sequence	86	24	47	3	0	0.81802	0.552161	0.659298	K00611	ornithine carbamoyltransferase [EC:2.1.3.3]	E	Amino acid transport and metabolism	M00844|M00029	Arginine biosynthesis, ornithine => arginine|Urea cycle	COG0078	Ornithine carbamoyltransferase (ArgF) (PDB:1A1S)	M00844|M00029	Pathway modules; Amino acid metabolism; Arginine and proline metabolism|Pathway modules; Amino acid metabolism; Arginine and proline metabolism	COG0078	Arginine biosynthesis	----------------------------------------------------------------MYVYANLERGDLMAFNIKNRN--------------------------------------------------------------------------------------------------------------------------------------------------------------------------------------------------------------------------------------------------------------------------------------------------------------------------…
94	GC_00000002		SDRL01000060_1_TM7_phylum_sp_oral_taxon_353_strain_TM7_HOT_353_SAG1_952SAG1_NODE_101_2_whole_genome_shotgun_sequence	191	24	47	3	0	0.81802	0.552161	0.659298	K01478	arginine deiminase [EC:3.5.3.6]	E	Amino acid transport and metabolism			COG2235	Arginine deiminase (ArcA) (PDB:2A9G)					----------------------MDEPIHITSEIGKLKTVLLHRPGKELENLTPDYLTDLLFDDIPYLEVAQKEHDAFAQTLRDHGVEVLYLDELVAEALSS-DQLREQFVDEMLAASKQGSRRITQVLRQFLLDLPTHAMVRKIMAGVRKDEITLPPEHH-RQLHNMIE--------KNHYPFYLDPMPNLYFTRDPAAAIGNGLTINKMHWPARRRESLFMRYIIDHHPRFA----GKNVPVWYDRHEKFSMEGGDELVLNGKVMAIGISERTTAEAIEKMATKLFAGSNFKKVVAMEIPKSHAFMHLDTVFTMIDRDKFTIHPEIRDRGGKMNCFVLEKVEGQPFPRITHETDLEHVLRVALEVPNVTLIECGGGDPIAAAREQWNDGSNTLAIAPG…
95	GC_00000002		SDRL01000060_1_TM7_phylum_sp_oral_taxon_353_strain_TM7_HOT_353_SAG1_952SAG1_NODE_101_2_whole_genome_shotgun_sequence	192	24	47	3	0	0.81802	0.552161	0.659298	K00611	ornithine carbamoyltransferase [EC:2.1.3.3]	E	Amino acid transport and metabolism	M00844|M00029	Arginine biosynthesis, ornithine => arginine|Urea cycle	COG0078	Ornithine carbamoyltransferase (ArgF) (PDB:1A1S)	M00844|M00029	Pathway modules; Amino acid metabolism; Arginine and proline metabolism|Pathway modules; Amino acid metabolism; Arginine and proline metabolism	COG0078	Arginine biosynthesis	----------------------------------------------------------------------------MAQSLKGRS--------------------------------------------------------------------------------------------------------------------------------------------------------------------------------------------------------------------------------------------------------------------------------------------------------------------------…
96	GC_00000002		SDRM01000010_1_TM7_phylum_sp_oral_taxon_352_strain_TM7_HOT_352_SAG8_352SAG8_NODE_10_21_whole_genome_shotgun_sequence	693	24	47	3	0	0.81802	0.552161	0.659298	K01478	arginine deiminase [EC:3.5.3.6]	E	Amino acid transport and metabolism			COG2235	Arginine deiminase (ArcA) (PDB:2A9G)					----------------------MDEPIHITSEIGKLKTVLLHRPGEELENLTPDYLTDLLFDDIPYLKVAQAEHDAFAEALRSRGIEVLYLDQLVAEAIST-DQLREQFVDEMLAASKQDSRRVTQTLRQFLLDLPTHAMIRKIMAGVRKDEITLPPDQH-QQLHNMIE--------KNRYPFYLDPMPNLYFTRDPAAAIGNGLTINKMHWTARRRESLFMRYIIDHHPRFA-----NRAPVWYNRTEKFSMEGGDELILSDKVMAIGVSERTTAEAIEKMATKLFAGSKFEKVIAMEIPKSHAFMHLDTVFTMIDRDKFTIHPEIRDHGGRMNCFILEKVEGQPFPRITHETDLEHVLRVALGLPSVTLIECGGGDPIAAAREQWNDGSNTLAIAPG…
97	GC_00000002		SDRM01000010_1_TM7_phylum_sp_oral_taxon_352_strain_TM7_HOT_352_SAG8_352SAG8_NODE_10_21_whole_genome_shotgun_sequence	694	24	47	3	0	0.81802	0.552161	0.659298	K00611	ornithine carbamoyltransferase [EC:2.1.3.3]	E	Amino acid transport and metabolism	M00844|M00029	Arginine biosynthesis, ornithine => arginine|Urea cycle	COG0078	Ornithine carbamoyltransferase (ArgF) (PDB:1A1S)	M00844|M00029	Pathway modules; Amino acid metabolism; Arginine and proline metabolism|Pathway modules; Amino acid metabolism; Arginine and proline metabolism	COG0078	Arginine biosynthesis	----------------------------------------------------------------------------MAQSLRGRS--------------------------------------------------------------------------------------------------------------------------------------------------------------------------------------------------------------------------------------------------------------------------------------------------------------------------…
98	GC_00000002		SDRT01000065_1_TM7_phylum_sp_oral_taxon_349_strain_TM7_HOT_349_SAG1_349SAG1_NODE_101_4_whole_genome_shotgun_sequence	343	24	47	3	0	0.81802	0.552161	0.659298	K01478	arginine deiminase [EC:3.5.3.6]	E	Amino acid transport and metabolism	M00844|M00029	Arginine biosynthesis, ornithine => arginine|Urea cycle	COG2235	Arginine deiminase (ArcA) (PDB:2A9G)	M00844|M00029	Pathway modules; Amino acid metabolism; Arginine and proline metabolism|Pathway modules; Amino acid metabolism; Arginine and proline metabolism			----------------------MDEPIYITSEIGRLRTVLLHRPGEELENLTPETLHDLLFDDIPHLKVAQEEHDRFANVLRERGIEVLYLDELAAESLAD-DAVRRKFVDEMLAASKQGERRVTRALAEYLLGMEPRQMVRKLMAGVRKDEINLPAEHS-EQLHDMVE--------QDHYPFYLDPMPNLYFTRDPAAAIGRGLTINRMHWPARRRESLFMRYIIDHHPRFA----GKNIPVWYNRDEKFSMEGGDELILNRTTMAIGISERTTPEAIETMAANLFAGSEFKKIIALQIPKSHAFMHLDTVFTMIDYDKFTIHPEIRDAEGHLNLFILEKVEGQKYPKITRENDLEHALRVALSLPKITLIECGGGDEIAAAREQWNDGSNTLAIAPG…
99	GC_00000002		SDRT01000065_1_TM7_phylum_sp_oral_taxon_349_strain_TM7_HOT_349_SAG1_349SAG1_NODE_101_4_whole_genome_shotgun_sequence	551	24	47	3	0	0.81802	0.552161	0.659298	K01478	arginine deiminase [EC:3.5.3.6]	E	Amino acid transport and metabolism	M00844|M00029	Arginine biosynthesis, ornithine => arginine|Urea cycle	COG2235	Arginine deiminase (ArcA) (PDB:2A9G)	M00844|M00029	Pathway modules; Amino acid metabolism; Arginine and proline metabolism|Pathway modules; Amino acid metabolism; Arginine and proline metabolism			----------------------MDEPIYITSEIGRLRTVLLHRPGEELENLTPETLHDLLFDDIPHLKVAQEEHDRFANVLRERGIEVLYLDELAAESLAD-DAVRRQFVDEMLAASKQGERRVTRALAEYLLGMEPRQMVRKIMAGVRKDEINLPAEHS-EQLHDMVE--------QDHYPFYLDPMPNLYFTRDPAAAIGRGLTINRMHWPARRRESLFMRYIIDHHPRFA----GKNIPVWYNRDEKFSMEGGDELILNRTTMAIGISERTTPEAIETMAANLFAGSEFKKIIALQIPKSHAFMHLDTVFTMIDYDKFTIHPEIRDAEGHLNLFILEKVEGQKYPKITRENDLEHALRVALSLPKITLIECGGGDEIAAAREQWNDGSNTLAIAPG…
100	GC_00000002		SDRW01000018_1_TM7_phylum_sp_oral_taxon_348_strain_TM7_HOT_348_SAG2_348SAG2_NODE_103_2_whole_genome_shotgun_sequence	274	24	47	3	0	0.81802	0.552161	0.659298	K01478	arginine deiminase [EC:3.5.3.6]	E	Amino acid transport and metabolism			COG2235	Arginine deiminase (ArcA) (PDB:2A9G)					----------------------MYDPIHITSEIGKLKTVILHRPGAELENLTPEYLTDLLFDDIPFLQDAQNEHDEFANVLRSHGVEVLYLDELVSEAIST-HELREKFVDEMLASSKQSERRITKALRQYLLSMSTRDMVRKIMSGVRKDEVALPPEHHRQQLHELVAQSSQSFYLKSAYPFYLDPMPNLYFTRDPAAAIGNGLTINKMHWPARRRESLFMRYIINHHPRFA----NNNVSVWYDRDKRFSIEGGDELVLNSEVMAIGISERTTAEAIEMMATKLFAGSNFRKVIAMEIPKSHAFMHLDTVFTMIDYDKFTIHPEIRDRGGKMNCYVLEKVDGQKYPKITHETDLEHVLRVALSLPKVNLIECGGGDPIAAAREQWNDGSNTLAIAPG…
101	GC_00000002		SDRW01000018_1_TM7_phylum_sp_oral_taxon_348_strain_TM7_HOT_348_SAG2_348SAG2_NODE_103_2_whole_genome_shotgun_sequence	273	24	47	3	0	0.81802	0.552161	0.659298	K00611	ornithine carbamoyltransferase [EC:2.1.3.3]	E	Amino acid transport and metabolism	M00844|M00029	Arginine biosynthesis, ornithine => arginine|Urea cycle	COG0078	Ornithine carbamoyltransferase (ArgF) (PDB:1A1S)	M00844|M00029	Pathway modules; Amino acid metabolism; Arginine and proline metabolism|Pathway modules; Amino acid metabolism; Arginine and proline metabolism	COG0078	Arginine biosynthesis	----------------------------------------------------------------------------MAQSLKGRS--------------------------------------------------------------------------------------------------------------------------------------------------------------------------------------------------------------------------------------------------------------------------------------------------------------------------…
102	GC_00000002		SDRZ01000008_1_TM7_phylum_sp_oral_taxon_346_strain_TM7_HOT_346_SAG2_346SAG2_NODE_10_28_whole_genome_shotgun_sequence	436	24	47	3	0	0.81802	0.552161	0.659298	K01478	arginine deiminase [EC:3.5.3.6]	E	Amino acid transport and metabolism	M00844|M00029	Arginine biosynthesis, ornithine => arginine|Urea cycle	COG2235	Arginine deiminase (ArcA) (PDB:2A9G)	M00844|M00029	Pathway modules; Amino acid metabolism; Arginine and proline metabolism|Pathway modules; Amino acid metabolism; Arginine and proline metabolism			---------------------MNQKPLQINSEIGVLKTVLLHRPGEELENLTPDYLKDLLFDDIPHLKVAQQEHDEFANVLRDHGVEVLYLDELVTEALNNSDSLKAEFVDEMLAASKQDSRRVTQSLRDFLLSMPTNAMVRKIMAGVRKDEISLPPEHH-QQLHDMVE--------QDHYPFYLDPMPNLYFTRDPAATIGNGLTINKMHWPARRRESLFMRYIIDHHPRFA----GHDIPVWYNRDEKFSMEGGDELVLSSEAMAIGISERTTAEAIEKMATELFADSNFKKIIALEIPKSHAFMHLDTVFTMIDYDKFTIHPEIRDFEGKMNLFILEKVEGQAYPRITKQHDLEKALCEALHLPKINLIECGGGDEIAAAREQWNDGSNTLAIAPG…
103	GC_00000003	pan-Saccharibacteria_Core_Genes	CP040003_1_Candidatus_Saccharibacteria_bacterium_oral_taxon_488_strain_AC001_chromosome_complete_genome	237	25	46	2	0	0.632772	0.673637	0.652566			T|K	Signal transduction mechanisms|Transcription			COG0745	DNA-binding response regulator, OmpR family, contains REC and winged-helix (wHTH) domain (OmpR) (PDB:1XHF)					---MQHRKKILLVEDDTALAAVYRSRLELEGFEIREVHNGEDALSATVAFRPDLIVLDAMMPKISGFDVLDILRNTPETTNVRVIMLTALSQQKDRERAEALGVDEYLVKSQVVIGDVVARVKHHLG--------------------------------------------------------------------------------------------------------------------------------------------------------------------------------------------------------------------------------------------------------------------------------…
104	GC_00000003	pan-Saccharibacteria_Core_Genes	CP040003_1_Candidatus_Saccharibacteria_bacterium_oral_taxon_488_strain_AC001_chromosome_complete_genome	329	25	46	2	0	0.632772	0.673637	0.652566			T|K	Signal transduction mechanisms|Transcription			COG0745	DNA-binding response regulator, OmpR family, contains REC and winged-helix (wHTH) domain (OmpR) (PDB:1XHF)					------MTKILLVEDDKSLREIYGVRLLAEGYDIVSAGDGEEALAMAIKERPALIVSDVMMPKISGFDMLDILRSTTETRDVKVIMMTALSSEDQRQRGEALGADRYLVKSQVGIEDVVRTVHEVLGDAPAAAPVESAPAAEPVAAGAPLAAPATQQDAPAVTLPSPAEIAAADAQARQFLDEISAVPVEQRTVLESDKFAGPIATQVVTPAPTTPPTQDDSAIA---PAQASPDNSTPPATDPAPFVLPSAAPTPAAP----SAPPEPTAGEPVTPTDPAPTPAPEVEQ----------P-----------PVSDPAPSPEPAPTPPADALPEPTAPSSSPSPQPTSHGGERVIQPLSQEPQPDMSKMMEQELSDQLESMQASPQPAPDSNDFTLPTP…
105	GC_00000003	pan-Saccharibacteria_Core_Genes	CP040004_1_Candidatus_Saccharibacteria_bacterium_oral_taxon_957_strain_BB001_chromosome_complete_genome	203	25	46	2	0	0.632772	0.673637	0.652566			T|K	Signal transduction mechanisms|Transcription			COG0745	DNA-binding response regulator, OmpR family, contains REC and winged-helix (wHTH) domain (OmpR) (PDB:1XHF)					----------------MALAAVYRARLELEGFDIREVHNGEDALSATVEYKPDLILLDAMMPKISGFDVLDILRNTPETANVRIIMLTALSQPKDKERAEGLGVDEYLVKSQVVIGDVVARVKHHLG--------------------------------------------------------------------------------------------------------------------------------------------------------------------------------------------------------------------------------------------------------------------------------…
106	GC_00000003	pan-Saccharibacteria_Core_Genes	CP040004_1_Candidatus_Saccharibacteria_bacterium_oral_taxon_957_strain_BB001_chromosome_complete_genome	308	25	46	2	0	0.632772	0.673637	0.652566			T|K	Signal transduction mechanisms|Transcription			COG0745	DNA-binding response regulator, OmpR family, contains REC and winged-helix (wHTH) domain (OmpR) (PDB:1XHF)					------MTKILLVEDDKSLREIYGVRLLAEGYDIVSAGDGEEALAMAIKERPALILSDVMMPKISGFDMLDILRSATETKDIKVIIMTALSSEDQRARGEQLGADRYLVKSQVGIEDVVRTVHEVLGDV-------------PGLTPAPQPQPAAQPAAPQPAPAMPQS-----PQMPPVRPDVSALSPQPTLQAA-------------APAPATLPQPTAPFS----------------SSAPRPANLGERVIRPLEG-ASL-TPTEDVAKLMEQELEGIPNLKPQPAE----------------------PEHTPEETIPTLTAAPSPAPETPAEPTHIPVTTPT----------------------------------PQAPQ------SLQSAAT…
107	GC_00000003	pan-Saccharibacteria_Core_Genes	CP040008_1_Candidatus_Saccharibacteria_bacterium_oral_taxon_955_strain_PM004_chromosome_complete_genome	210	25	46	2	0	0.632772	0.673637	0.652566			T|K	Signal transduction mechanisms|Transcription			COG0745	DNA-binding response regulator, OmpR family, contains REC and winged-helix (wHTH) domain (OmpR) (PDB:1XHF)					--MDITKKKILLVEDDIALAAVYRSRLELEGFEIHEVNNGEDALSAAVSFKPDLILLDAMMPKISGFDVLDILRNTPETTNIRVIMLTALSQPKDKERAEQLGVDDYLVKSQVVIGDVVARVKHHLG--------------------------------------------------------------------------------------------------------------------------------------------------------------------------------------------------------------------------------------------------------------------------------…
108	GC_00000003	pan-Saccharibacteria_Core_Genes	CP040008_1_Candidatus_Saccharibacteria_bacterium_oral_taxon_955_strain_PM004_chromosome_complete_genome	283	25	46	2	0	0.632772	0.673637	0.652566			T|K	Signal transduction mechanisms|Transcription			COG0745	DNA-binding response regulator, OmpR family, contains REC and winged-helix (wHTH) domain (OmpR) (PDB:1XHF)					------MTKILLVEDDKSLREIYGVRLLAEGYDIVSAGDGEEALAMAIKDRPDLILSDVMMPKISGFDMLDILRSTTETKNIKVIMMTALSSEEQRQRGVALGADRYLVKSQVGIEDVVRTVHEVLSDAPVSGQK-PLVSPRPAAPANPAPRPNPPSASTPPTTPTPQASAPAQSHTAPVAPQPYTTIPQQTESTLPQ-----------PTAPFSTPRPGNLADRIIQPLTRPEG-----HNEPNFNELMDKELASVDQ-APT-PASDITPPTAPAPQNLIPTPTP-IPS----------PA----------QESIPGPSP---VDPSVSTAPTPIPAPTMPAPPQT----------------------------------QTQATPHPEPSGLEFEET…
109	GC_00000003	pan-Saccharibacteria_Core_Genes	CP040009_1_Candidatus_Saccharibacteria_bacterium_oral_taxon_955_strain_CM009_chromosome_complete_genome	210	25	46	2	0	0.632772	0.673637	0.652566			T|K	Signal transduction mechanisms|Transcription			COG0745	DNA-binding response regulator, OmpR family, contains REC and winged-helix (wHTH) domain (OmpR) (PDB:1XHF)					--MDITKKKILLVEDDIALAAVYRSRLELEGFEIHEVNNGEDALSAAVSFKPDLILLDAMMPKISGFDVLDILRNTPETTNIRVIMLTALSQPKDKERAEQLGVDDYLVKSQVVIGDVVARVKHHLG--------------------------------------------------------------------------------------------------------------------------------------------------------------------------------------------------------------------------------------------------------------------------------…
110	GC_00000003	pan-Saccharibacteria_Core_Genes	CP040009_1_Candidatus_Saccharibacteria_bacterium_oral_taxon_955_strain_CM009_chromosome_complete_genome	283	25	46	2	0	0.632772	0.673637	0.652566			T|K	Signal transduction mechanisms|Transcription			COG0745	DNA-binding response regulator, OmpR family, contains REC and winged-helix (wHTH) domain (OmpR) (PDB:1XHF)					------MTKILLVEDDKSLREIYGVRLLAEGYDIVSAGDGEEALAMAIKDRPDLILSDVMMPKISGFDMLDILRSTTETKNIKVIMMTALSSEEQRQRGVALGADRYLVKSQVGIEDVVRTVHEVLSDAPVSGQK-PLVSPRPAAPANPAPRPNPPSASTPPTTPTPQASAPAQSHTAPVAPQPYTTIPQQTESTLPQ-----------PTAPFSTPRPGNLADRIIQPLTRPEG-----HNEPNFNELMDKELASVDQ-APT-PASDITPPTAPAPQNLIPTPTP-IPS----------PA----------QESIPGPSP---VDPSVSTAPTPIPAPTMPAPPQT----------------------------------QTQATPHPEPSGLEFEET…
111	GC_00000003	pan-Saccharibacteria_Core_Genes	CP040010_1_Candidatus_Saccharibacteria_bacterium_oral_taxon_488_strain_CM003_chromosome_complete_genome	212	25	46	2	0	0.632772	0.673637	0.652566			T|K	Signal transduction mechanisms|Transcription			COG0745	DNA-binding response regulator, OmpR family, contains REC and winged-helix (wHTH) domain (OmpR) (PDB:1XHF)					--MDITKKKILLVEDDIALAAVYRSRLELEGFEIHEVNNGEDALSAAVSFKPDLILLDAMMPKISGFDVLDILRNTPETTNIRVIMLTALSQPKDKERAEQLGVDDYLVKSQVVIGDVVARVKHHLG--------------------------------------------------------------------------------------------------------------------------------------------------------------------------------------------------------------------------------------------------------------------------------…
112	GC_00000003	pan-Saccharibacteria_Core_Genes	CP040010_1_Candidatus_Saccharibacteria_bacterium_oral_taxon_488_strain_CM003_chromosome_complete_genome	284	25	46	2	0	0.632772	0.673637	0.652566			T|K	Signal transduction mechanisms|Transcription			COG0745	DNA-binding response regulator, OmpR family, contains REC and winged-helix (wHTH) domain (OmpR) (PDB:1XHF)					------MTKILLVEDDKSLREIYGVRLLAEGYDIVSAGDGEEALAMAIKDRPDLILSDVMMPKISGFDMLDILRSTTETKNIKVIMMTALSSEEQRQRGVALGADRYLVKSQVGIEDVVRTVHEVLSDAPVSGQK-PLVSPRPAAPANPAPRPNPPSANTPPTTPIPQTSAPVQSHTAPVAPQPYIAAPQQTESTLPQ-----------PTAPFSTPRPGNLADRIIQPLTRPEG-----QNEPNFNELMDKELASVDQ-APT-PASDITPPTAPAPQNSIPAPTP-IPS----------PA----------QESIPGPSP---VAPSVSTAPTPIPAPTMPTPPQT----------------------------------QTQATPHPEPSGLEFEET…
113	GC_00000003	pan-Saccharibacteria_Core_Genes	CP040011_1_TM7_phylum_sp__oral_taxon_952_strain_TM7x_chromosome_complete_genome	195	25	46	2	0	0.632772	0.673637	0.652566			T|K	Signal transduction mechanisms|Transcription			COG0745	DNA-binding response regulator, OmpR family, contains REC and winged-helix (wHTH) domain (OmpR) (PDB:1XHF)					--MNEQKKKILLVEDDIALSAVYRSRLEIEGFDVREANNGEDALSATVEYRPDLILLDVMMPKISGFDVLDILRNTPETANVRIIMLTALSQPKDKERAESLGVDDYLVKSQVVIGDVVARVKHHLG--------------------------------------------------------------------------------------------------------------------------------------------------------------------------------------------------------------------------------------------------------------------------------…
114	GC_00000003	pan-Saccharibacteria_Core_Genes	CP040011_1_TM7_phylum_sp__oral_taxon_952_strain_TM7x_chromosome_complete_genome	247	25	46	2	0	0.632772	0.673637	0.652566			T|K	Signal transduction mechanisms|Transcription			COG0745	DNA-binding response regulator, OmpR family, contains REC and winged-helix (wHTH) domain (OmpR) (PDB:1XHF)					------MTKILLVEDDKSLREIYGVRLLAEGYDIVSAGDGEEALAMAIKERPQLILSDVMMPKISGFDMLDILRSTTETKDVKVIIMTALSSEDQRKRGEQLGADRYLVKSQVGIEDVVRAVHEALGDLPGVGT---------------------------------------------------------------------------NPVPVSQPAPAHTPEPQ--------------APAPQPITRPDVSSLSPQP-QTAPTITPTLPTANQFAQQTQQTYQSQAQA----------PQ----------PVQQPTPVAMPTPPAQPTTLPQPTAPFSSSVPRPS-------------------------------------------------GLG…
115	GC_00000003	pan-Saccharibacteria_Core_Genes	CP047917_1_Candidatus_Saccharibacteria_bacterium_oral_taxon_488_strain_FS15P_chromosome_complete_genome	255	25	46	2	0	0.632772	0.673637	0.652566			T|K	Signal transduction mechanisms|Transcription			COG0745	DNA-binding response regulator, OmpR family, contains REC and winged-helix (wHTH) domain (OmpR) (PDB:1XHF)					---MQHRKKILLVEDDTALAAVYRSRLELEGFEIREVHNGEDALSATVAFRPDLIVLDAMMPKISGFDVLDILRNTPETTNVRVIMLTALSQQKDRERAEALGVDEYLVKSQVVIGDVVARVKHHLG--------------------------------------------------------------------------------------------------------------------------------------------------------------------------------------------------------------------------------------------------------------------------------…
116	GC_00000003	pan-Saccharibacteria_Core_Genes	CP047917_1_Candidatus_Saccharibacteria_bacterium_oral_taxon_488_strain_FS15P_chromosome_complete_genome	344	25	46	2	0	0.632772	0.673637	0.652566			T|K	Signal transduction mechanisms|Transcription			COG0745	DNA-binding response regulator, OmpR family, contains REC and winged-helix (wHTH) domain (OmpR) (PDB:1XHF)					------MTKILLVEDDKSLREIYGVRLLAEGYDIVSAGDGEEALAMAIKERPALIVSDVMMPKISGFDMLDILRSTTETRDVKVIMMTALSSEDQRQRGEALGADRYLVKSQVGIEDVVRTVHEVLGDAPEPTPVAPEPAAEPVAADAPLAAPATQQDAPAVTLPSPTEIAIATHVV--------------------------------TPAPTAPITPTTHDDSAIAPAQASPDNSTPPATDPAPFVLPSAPLAPTAPSASTEQTAEPATTEPVTPADPAPTPAPKVEQ---------TPV----------SESALTPSPEAAPTTPTDTLPQPTAPTSSPSPQPT------------------------------------------------SHGG…
117	GC_00000003	pan-Saccharibacteria_Core_Genes	CP058260_1_Candidatus_Saccharibacteria_bacterium_oral_taxon_488_strain_HB001_chromosome_complete_genome	241	25	46	2	0	0.632772	0.673637	0.652566			T|K	Signal transduction mechanisms|Transcription			COG0745	DNA-binding response regulator, OmpR family, contains REC and winged-helix (wHTH) domain (OmpR) (PDB:1XHF)					---MQHRKKILLVEDDTALAAVYRSRLELEGFEIREVHNGEDALSATMAFRPDLIVLDAMMPKISGFDVLDILRNTPETTNVRVIMLTALSQQKDRERAEALGVDEYLVKSQVVIGDVVARVKHHLG--------------------------------------------------------------------------------------------------------------------------------------------------------------------------------------------------------------------------------------------------------------------------------…
118	GC_00000003	pan-Saccharibacteria_Core_Genes	CP058260_1_Candidatus_Saccharibacteria_bacterium_oral_taxon_488_strain_HB001_chromosome_complete_genome	325	25	46	2	0	0.632772	0.673637	0.652566			T|K	Signal transduction mechanisms|Transcription			COG0745	DNA-binding response regulator, OmpR family, contains REC and winged-helix (wHTH) domain (OmpR) (PDB:1XHF)					------MTKILLVEDDKSLREIYGVRLLAEGYDIVSAGDGEEALAMAIKERPALIVSDVMMPKISGFDMLDILRSTTETRDVKVIMMTALSSEDQRQRGEALGADRYLVKSQVGIEDVVRTVHEVLGDAPEPTPA----PEPAAEPVAAAGAPTTQQDAPAVTLPSPTEIAAADAQARQFLDEISAVPAEQRTVLESDKFAGPIATQVVTPAPTAPMAPLTQDGSATTPTQANPDNSTPPATDPAPFVLPSAAPTPAAP-S---APPEPTAGEPVTPTDPAPTPTPEVEQ-----------T----------PVSDPAPSPEPAPTPPADTLPQPTAPVSSPSPQPT------------------------------------------------SHGG…
119	GC_00000003	pan-Saccharibacteria_Core_Genes	Candidatus_Nanogingivalaceae_FGB1_strain_JCVI_1_bin_12	650	25	46	2	0	0.632772	0.673637	0.652566	K11443	two-component system, cell cycle response regulator DivK	T|K	Signal transduction mechanisms|Transcription			COG0745	DNA-binding response regulator, OmpR family, contains REC and winged-helix (wHTH) domain (OmpR) (PDB:1XHF)					---MQIKKKILLVEDDEVLASIYRARLEMEDFEVIEVHDGEQALTAALKYRPDLILLDAMMPKISGFDVLDILRNTPETMNLQIIMLTALSQESDRKRAEELGVDDYLVKSQVVISDVIEKIREHLG--------------------------------------------------------------------------------------------------------------------------------------------------------------------------------------------------------------------------------------------------------------------------------…
120	GC_00000003	pan-Saccharibacteria_Core_Genes	Candidatus_Nanogingivalaceae_FGB1_strain_JCVI_1_bin_12	495	25	46	2	0	0.632772	0.673637	0.652566			T|K	Signal transduction mechanisms|Transcription			COG0745	DNA-binding response regulator, OmpR family, contains REC and winged-helix (wHTH) domain (OmpR) (PDB:1XHF)					------MTKILLVEDDKSLREIYGVRLLAEGYDIVSAGDGEEALAMAIKERPDLIVSDVMMPKISGFDMLDILRSTTETRNIKVIMMTALSSEDQRRRGEALGADRYLVKSQVGIEDVVRTVHDVLQDG----------HLTVEQRTAQKQAVTTNIQQNNPVQQNNPVQ-------------QNNFTAAPSAPAQ-------------PITQTASAQPLQAPVR---------------AAAPSLAQFERERPAPAGF-VNQ-QPQ-PMPDTTVRPIQPVSRPAT-ANS----------PV----------QTPTPTAQPTTVNTPAPRSIEAPTHPISDFVNQPH-----------------------------------TVPSPVQQE-TVQSVAG…
121	GC_00000003	pan-Saccharibacteria_Core_Genes	G6_32_bin_33_unicycler	73	25	46	2	0	0.632772	0.673637	0.652566			T|K	Signal transduction mechanisms|Transcription			COG0745	DNA-binding response regulator, OmpR family, contains REC and winged-helix (wHTH) domain (OmpR) (PDB:1XHF)					---MQIKKKILLVEDDEVLASIYRARLEMEDFEVIEVHDGEQALTAALKYRPDLILLDAMMPKISGFDVLDILRNTPETMNLQIIMLTALSQESD----------------------------------------------------------------------------------------------------------------------------------------------------------------------------------------------------------------------------------------------------------------------------------------------------------------…
122	GC_00000003	pan-Saccharibacteria_Core_Genes	G6_32_bin_33_unicycler	554	25	46	2	0	0.632772	0.673637	0.652566			T|K	Signal transduction mechanisms|Transcription			COG0745	DNA-binding response regulator, OmpR family, contains REC and winged-helix (wHTH) domain (OmpR) (PDB:1XHF)					------MTKILLVEDDKSLREIYGVRLLAEGYDIVSAGDGEEALAMAIKERPDLIVSDVMMPKISGFDMLDILRSTTETRNIKVIMMTALSSEDQRRRGEALGADRYLVKSQVGIEDVVRTVHDVLQDG----------HLTVEQRTAQKQAVTTNIQQNNPVQQN-------------------NFTAAPSAPAQ-------------PMTQVTSTQPLQTPVR---------------AAAPSLAQFERERPAPAGF-VNQ-QPQP-MPDTTVRPIQPVSRPAI-ANS----------PL----------QTPTPTAHPTTVNTPAPRSIEAPTHPISDFVNQPH-----------------------------------TAPSPVQQE-TVQSVAG…
123	GC_00000003	pan-Saccharibacteria_Core_Genes	GCA_015257795_2_ASM1525779v2_JB001_complete_genome	193	25	46	2	0	0.632772	0.673637	0.652566	K11443	two-component system, cell cycle response regulator DivK	T|K	Signal transduction mechanisms|Transcription			COG0745	DNA-binding response regulator, OmpR family, contains REC and winged-helix (wHTH) domain (OmpR) (PDB:1XHF)					---MQIKKKILLVEDDEVLASIYRARLEMEDFEVIEVHDGEQALTAALKYRPDLILLDAMMPKISGFDVLDILRNTPETMNLQIIMLTALSQESDRKRAEELGVDDYLVKSQVVISDVIEKIREHLG--------------------------------------------------------------------------------------------------------------------------------------------------------------------------------------------------------------------------------------------------------------------------------…
124	GC_00000003	pan-Saccharibacteria_Core_Genes	GCA_015257795_2_ASM1525779v2_JB001_complete_genome	229	25	46	2	0	0.632772	0.673637	0.652566			T|K	Signal transduction mechanisms|Transcription			COG0745	DNA-binding response regulator, OmpR family, contains REC and winged-helix (wHTH) domain (OmpR) (PDB:1XHF)					------MTKILLVEDDKSLREIYGVRLLAEGYDIVSAGDGEEALAMAIKERPDLIVSDVMMPKISGFDMLDILRSTTETRNIKVIMMTALSSEDQRRRGEALGADRYLVKSQVGIEDVVRTVHDVLQDG----------HLTVEQRTAQKQAVTTNTQQNNPVQQN-------------------NFTAAPSAPAQ-------------PMTQVASTQPLQPPVR---------------AAAPSLAQFERERPAPAGF-VSQ-QPQPTMPDTTVRPIQPVSRPMA-ATS----------PA----------QTPTPIAHPTTVNTPASRSIEAPAHPISDFVNQPH-----------------------------------TAPSPVQQE-TVQSVAG…
125	GC_00000003	pan-Saccharibacteria_Core_Genes	JB002_complete_genome	193	25	46	2	0	0.632772	0.673637	0.652566	K11443	two-component system, cell cycle response regulator DivK	T|K	Signal transduction mechanisms|Transcription			COG0745	DNA-binding response regulator, OmpR family, contains REC and winged-helix (wHTH) domain (OmpR) (PDB:1XHF)					---MEARKKILLVEDDEVLASVYRARLEMEDFEVMEVHDGEQALTAALRYRPDLILLDAMMPKISGFDVLDILRNTPETMNLQIIMLTALSQESDRERAEKLGVDEYLVKSQVMISDVIEKVREHLG--------------------------------------------------------------------------------------------------------------------------------------------------------------------------------------------------------------------------------------------------------------------------------…
126	GC_00000003	pan-Saccharibacteria_Core_Genes	JB002_complete_genome	222	25	46	2	0	0.632772	0.673637	0.652566			T|K	Signal transduction mechanisms|Transcription			COG0745	DNA-binding response regulator, OmpR family, contains REC and winged-helix (wHTH) domain (OmpR) (PDB:1XHF)					------MTKILLVEDDKNLREIYGVRLLAESYDIVSAGDGEEALAMAIKERPSLIVSDVMMPKISGFDMLDILRSTTETRGIKVIMMTALSSEEQRRRGEALGADRYLVKSQVGIEDVVRTVHEVLEDG----------DLTVEQRTAQKQAPISMSTEETPAIQSQEIKAPSELYST---AQTQAAQAPIQNFEKP------------APAPVRPIQPIQSPER---------------AAAPSLAQFEREQTIS-FS-ANQ-------------PTQSTPQSVQ-FEQ----------PH----------VKVAPV---QNFRTPESPTIEAPAHPISDFVNQPQ----------------------------------AAAQN--NQP-ATPTVSG…
127	GC_00000003	pan-Saccharibacteria_Core_Genes	JB003_complete_genome	193	25	46	2	0	0.632772	0.673637	0.652566	K11443	two-component system, cell cycle response regulator DivK	T|K	Signal transduction mechanisms|Transcription			COG0745	DNA-binding response regulator, OmpR family, contains REC and winged-helix (wHTH) domain (OmpR) (PDB:1XHF)					---MQIKKKILLVEDDEVLASIYRARLEMEDFEVIEVHDGEQALTAALKYRPDLILLDAMMPKISGFDVLDILRNTPETMNLQIIMLTALSQESDRKRAEELGVDDYLVKSQVVISDVIEKIREHLG--------------------------------------------------------------------------------------------------------------------------------------------------------------------------------------------------------------------------------------------------------------------------------…
128	GC_00000003	pan-Saccharibacteria_Core_Genes	JB003_complete_genome	229	25	46	2	0	0.632772	0.673637	0.652566			T|K	Signal transduction mechanisms|Transcription			COG0745	DNA-binding response regulator, OmpR family, contains REC and winged-helix (wHTH) domain (OmpR) (PDB:1XHF)					------MTKILLVEDDKSLREIYGVRLLAEGYDIVSAGDGEEALAMAIKERPDLIVSDVMMPKISGFDMLDILRSTTETRNIKVIMMTALSSEDQRRRGEALGADRYLVKSQVGIEDVVRTVHDVLQDG----------HLTVEQRTAQKQAVTTNTQQNNPVQQN-------------------NFTAAPSAPAQ-------------PMTQVASTQPLQPPVR---------------AAAPSLAQFERERPAPAGF-VSQ-QPQPTMPDTTVRPIQPVSRPMA-ATS----------PA----------QTPTPIAHPTTVNTPASRSIEAPAHPISDFVNQPH-----------------------------------TAPSPVQQE-TVQSVAG…
129	GC_00000003	pan-Saccharibacteria_Core_Genes	ORAL_T_A_F_MAG_00016	250	25	46	2	0	0.632772	0.673637	0.652566	K11443	two-component system, cell cycle response regulator DivK	T|K	Signal transduction mechanisms|Transcription			COG0745	DNA-binding response regulator, OmpR family, contains REC and winged-helix (wHTH) domain (OmpR) (PDB:1XHF)					---MEAKKKILLVEDDEVLASVYRARLEMEEFEVVEVHDGEQALTAALKYRPDLILLDAMMPKISGFDVLDILRNTPETMNLQIIMLTALSQESDRKRAEELGVDDYLVKSQVVISDVIEKIREHLG--------------------------------------------------------------------------------------------------------------------------------------------------------------------------------------------------------------------------------------------------------------------------------…
130	GC_00000003	pan-Saccharibacteria_Core_Genes	ORAL_T_A_F_MAG_00016	221	25	46	2	0	0.632772	0.673637	0.652566			T|K	Signal transduction mechanisms|Transcription			COG0745	DNA-binding response regulator, OmpR family, contains REC and winged-helix (wHTH) domain (OmpR) (PDB:1XHF)					------MTKILLVEDDKSLREIYGVRLLAEGYDIVSAGDGEEALAMAIKERPNLIVSDVMMPKISGFDMLDILRSTTETRGIKVIMMTALSSEEQRRRGEVLGADRYLVKSQVGIEDVVRTVHEVLEDG----------DLTVEQRTAQKHAPAYIPAKEVVATQYQEVQTPIE-PQPHFATPQPEAQASVQNFEKA------------APTPARAAQSMQSPVR---------------TTMPSLAQFERERSASNFA-ASQ-------------PVQPVSRPVQ-LNQ----------PK----------VATVPV---RNFEAPKQSAIEAPTRPISDFVNQPQ----------------------------------TTTQA--QHP-VATTAHR…
131	GC_00000003	pan-Saccharibacteria_Core_Genes	ORAL_T_B_F_Bin_00010	273	25	46	2	0	0.632772	0.673637	0.652566			T|K	Signal transduction mechanisms|Transcription			COG0745	DNA-binding response regulator, OmpR family, contains REC and winged-helix (wHTH) domain (OmpR) (PDB:1XHF)					---MDIKKKILLVEDDQVLASVYRARLEMEDFEVFEVHDGEQALTAALKIRPDLILLDAMMPKISGFDVLDILRNTPETMNMRIIMLTALSQESDRKRAEELGVDDYLVKSQVVISGVIDKIREHLG--------------------------------------------------------------------------------------------------------------------------------------------------------------------------------------------------------------------------------------------------------------------------------…
132	GC_00000003	pan-Saccharibacteria_Core_Genes	ORAL_T_B_F_Bin_00010	126	25	46	2	0	0.632772	0.673637	0.652566			T|K	Signal transduction mechanisms|Transcription			COG0745	DNA-binding response regulator, OmpR family, contains REC and winged-helix (wHTH) domain (OmpR) (PDB:1XHF)					------MTKILLVEDDKSLREIYGVRLLAEGYDIVSAGDGEEALAMAIKERPNLIVSDVMMPKISGFDMLDILRSTTETRGIKVIMMTALSSEDQRRRGEALGADRYLVKSQVGIEDVVRTVHEVLEDG----------DLTVEQRTAQKQAPIAAETREFTHTETQQFATQ-------------------------------------QPAPIPVPQPTPSPAP---------------MPAAPVFERPITPQAPARP-AAI-------------NSTPVRAAVPNLAQF---------------------ERERPAPQAPIQMNQNPATIEAPARPISDFVNQPR----------------------------------VSAPQPVRQPMQSPQTSG…
133	GC_00000003	pan-Saccharibacteria_Core_Genes	ORAL_T_B_F_Bin_00014	207	25	46	2	0	0.632772	0.673637	0.652566	K11443	two-component system, cell cycle response regulator DivK	T|K	Signal transduction mechanisms|Transcription			COG0745	DNA-binding response regulator, OmpR family, contains REC and winged-helix (wHTH) domain (OmpR) (PDB:1XHF)					---MEAKKKILLVEDDEVLASVYRSRLEMEEFEVVEVHDGEQALTAALKYRPDLILLDAMMPKISGFDALDILRNTPETMNLQIIMLTALSQESDRKRAEELGVDDYLVKSQVVISDVIEKIREHLG--------------------------------------------------------------------------------------------------------------------------------------------------------------------------------------------------------------------------------------------------------------------------------…
134	GC_00000003	pan-Saccharibacteria_Core_Genes	ORAL_T_C_M_Bin_00011	50	25	46	2	0	0.632772	0.673637	0.652566	K11443	two-component system, cell cycle response regulator DivK	T|K	Signal transduction mechanisms|Transcription			COG0745	DNA-binding response regulator, OmpR family, contains REC and winged-helix (wHTH) domain (OmpR) (PDB:1XHF)					----MNKKKILLVEDDEVLASVYRARLEMEGFEVEEVHDGEKALSVAINFRPDLILLDVMMPKINGFDVLDILKNTPETMNMRIIMLTALSQEADRDRAEKLGVDDYLVKSQVVIADVIERVKHHLG--------------------------------------------------------------------------------------------------------------------------------------------------------------------------------------------------------------------------------------------------------------------------------…
135	GC_00000003	pan-Saccharibacteria_Core_Genes	ORAL_T_C_M_Bin_00011	430	25	46	2	0	0.632772	0.673637	0.652566			T|K	Signal transduction mechanisms|Transcription			COG0745	DNA-binding response regulator, OmpR family, contains REC and winged-helix (wHTH) domain (OmpR) (PDB:1XHF)					------MIKILLVEDDKNLREIYGVRLLAEGYQIVTAGDGEEALAMAIKERPDLIISDVMMPKVSGFDMLDILRSTTETRNIKVIMMTALSSEDQRRRGEMLGADKYLVKSQVGIEDVVKTVKEVLGAN---------------------NAPVVNDQNAELLNNNF------------------------------------------ISTPQPAVMPQAMPQQTVQSNPAINREEVPAANTQSMYASVQRPAVSSVP-LPA-SQNIGSTRRDTVNVGRAPIPNL-AGY----------ER----------IDRERQTANGSINVPYQSTLPKPVAPFSSDRPKAS----------------------------------APSR-------TIEDIIP…
136	GC_00000003	pan-Saccharibacteria_Core_Genes	ORAL_T_C_M_Bin_00022	118	25	46	2	0	0.632772	0.673637	0.652566			T|K	Signal transduction mechanisms|Transcription			COG0745	DNA-binding response regulator, OmpR family, contains REC and winged-helix (wHTH) domain (OmpR) (PDB:1XHF)					---MEARKKILLVEDDEVLASVYRARLEMEDFEVMEVHDGEQALTAALRYRPDLMILDAMMPKISGFDVLDILRNTPETMNLQIIMLTALSQESDRERAKKLGVDEYLVKSQVMISDVIEKVREHLG--------------------------------------------------------------------------------------------------------------------------------------------------------------------------------------------------------------------------------------------------------------------------------…
137	GC_00000003	pan-Saccharibacteria_Core_Genes	ORAL_T_C_M_Bin_00022	154	25	46	2	0	0.632772	0.673637	0.652566			T|K	Signal transduction mechanisms|Transcription			COG0745	DNA-binding response regulator, OmpR family, contains REC and winged-helix (wHTH) domain (OmpR) (PDB:1XHF)					------MTKILLVEDDKSLREIYGVRLLAEGYDIVSAGDGEEALAMAIKERPNLIVSDVMMPKISGFDMLDILRSTTETRGIKVIMMTALSSEEQRRRGEALGADRYLVKSQVGIEDVVRTVHEVLEDG----------DLTVEQRTAQKQAPISMSAEETPAIQSQEIKAPSELYST---AQTQVAQAPIQNFEKP------------APAPVRPIQPIQSPER---------------AAAPSLAQFEREQPIS-FS-TNQ-------------PTQSTPQSVQ-FEQ----------PH----------VKVAPV---QNFRTPESPTIEAPAHPISDFVNQPQ----------------------------------AAAQN--NQP-TTPIVSG…
138	GC_00000003	pan-Saccharibacteria_Core_Genes	PRLK01000001_1_Candidatus_Saccharibacteria_bacterium_TM7_CMJM_G6_1_HOT_870_G6CMJM_1_whole_genome_shotgun_sequence	604	25	46	2	0	0.632772	0.673637	0.652566	K11443	two-component system, cell cycle response regulator DivK	T|K	Signal transduction mechanisms|Transcription			COG0745	DNA-binding response regulator, OmpR family, contains REC and winged-helix (wHTH) domain (OmpR) (PDB:1XHF)					----MNKKKILLVEDDEVLASVYRARLEMEGFEVEEVHDGEKALSVAINFRPDLILLDVMMPKINGFDVLDILKNTPETMNMRIIMLTALSQEADRDRAEKLGVDDYLVKSQVVIADVIERVKHHLG--------------------------------------------------------------------------------------------------------------------------------------------------------------------------------------------------------------------------------------------------------------------------------…
139	GC_00000003	pan-Saccharibacteria_Core_Genes	PRLK01000001_1_Candidatus_Saccharibacteria_bacterium_TM7_CMJM_G6_1_HOT_870_G6CMJM_1_whole_genome_shotgun_sequence	407	25	46	2	0	0.632772	0.673637	0.652566			T|K	Signal transduction mechanisms|Transcription			COG0745	DNA-binding response regulator, OmpR family, contains REC and winged-helix (wHTH) domain (OmpR) (PDB:1XHF)					------MIKILLVEDDKNLREIYGVRLLAEGYQIVTAGDGEEALAMAIKERPDLIISDVMMPKVSGFDMLDILRSTTETRNIKVIMMTALSSEDQRRRGEMLGADKYLVKSQVGIEDVVKTVKEVLGAN---------------------NAPVVNDQNAELLNNNF------------------------------------------ISTPQPAVMPQAMPQQTVQSNPAINREEVPAANTQSMYASVQRPAVSSVP-LPA-SQNIGSTRRDTVNVGRAPIPNL-AGY----------ER----------IDRERQTANGSINVPYQSTLPKPVAPFSSDRPKAS----------------------------------APSR-------TIEDIIP…
140	GC_00000003	pan-Saccharibacteria_Core_Genes	SDRL01000060_1_TM7_phylum_sp_oral_taxon_353_strain_TM7_HOT_353_SAG1_952SAG1_NODE_101_2_whole_genome_shotgun_sequence	113	25	46	2	0	0.632772	0.673637	0.652566			T|K	Signal transduction mechanisms|Transcription			COG0745	DNA-binding response regulator, OmpR family, contains REC and winged-helix (wHTH) domain (OmpR) (PDB:1XHF)					MNGSGQKKKILLVEDEMALSAVYRSRLELEGFDVREVHNGEDALSATVEYRPDLILLDAMMPKISGFDVLDILRNTPETANVRIIMLTALSQPKDKERAESLGVDDYLVKSQVVISDVVSRIKYHLG--------------------------------------------------------------------------------------------------------------------------------------------------------------------------------------------------------------------------------------------------------------------------------…
141	GC_00000003	pan-Saccharibacteria_Core_Genes	SDRL01000060_1_TM7_phylum_sp_oral_taxon_353_strain_TM7_HOT_353_SAG1_952SAG1_NODE_101_2_whole_genome_shotgun_sequence	150	25	46	2	0	0.632772	0.673637	0.652566			T|K	Signal transduction mechanisms|Transcription			COG0745	DNA-binding response regulator, OmpR family, contains REC and winged-helix (wHTH) domain (OmpR) (PDB:1XHF)					------MTKILLVEDDKSLREIYGVRLLAEGYDIVSAGDGEEALAMAIKERPRLILSDVMMPKISGFDMLDILRSTTETKDVKVIMMTALSSEDQRKRGEQLGADRYLVKSQVGIEDVVRAVHEVLRDV-------------PGIGTEPKPSAAAESDNSSQDMSYVENLEV-------------------------------------DPNDTPSVERPDVESL---------------SPQPAPEEPPVLPTAQAPQ-AAQTPPEPAAPENTAPVLQPVPQISPQNPI-------QAAPQ----------SNDLPRPASAAPQPAQPSGLPQPLAPFSSPMPRPA-------------------------------------------------GLG…
142	GC_00000003	pan-Saccharibacteria_Core_Genes	SDRM01000010_1_TM7_phylum_sp_oral_taxon_352_strain_TM7_HOT_352_SAG8_352SAG8_NODE_10_21_whole_genome_shotgun_sequence	530	25	46	2	0	0.632772	0.673637	0.652566			T|K	Signal transduction mechanisms|Transcription			COG0745	DNA-binding response regulator, OmpR family, contains REC and winged-helix (wHTH) domain (OmpR) (PDB:1XHF)					--MNGQKKKILLVEDDMALSAVYRSRLEIEGFDVREANNGEDALSATVEYRPDLILLDVMMPKISGFDVLDILRNTPETANVRIIMLTALSQPKDKERAESLGVDDYLVKSQVVIGDVVARVKHHLG--------------------------------------------------------------------------------------------------------------------------------------------------------------------------------------------------------------------------------------------------------------------------------…
143	GC_00000003	pan-Saccharibacteria_Core_Genes	SDRM01000010_1_TM7_phylum_sp_oral_taxon_352_strain_TM7_HOT_352_SAG8_352SAG8_NODE_10_21_whole_genome_shotgun_sequence	216	25	46	2	0	0.632772	0.673637	0.652566			T|K	Signal transduction mechanisms|Transcription			COG0745	DNA-binding response regulator, OmpR family, contains REC and winged-helix (wHTH) domain (OmpR) (PDB:1XHF)					------MTKILLVEDDKSLREIYGVRLLAEGYDIVSAGDGEEALAMAIKERPRLILSDVMMPKISGFDMLDILRSTTETKDVKVIIMTALSSEDQRKRGEQLGADKYLVKSQVGIEDVVRAVHEALGDLPGVGT-----NPVPI----SQPAHTYEPVAPTPQPT--------------------------------------------PAAPQPVTRPD--------------------ISSLSPQP-TAPAATPTTP-AVN-PLIQQHPQ-----QAFAPAPQP-LPQ----------PV----------QTPAPQPIP----TPQPATLPQPMAPFSSPAPRPS-------------------------------------------------GLG…
144	GC_00000003	pan-Saccharibacteria_Core_Genes	SDRT01000065_1_TM7_phylum_sp_oral_taxon_349_strain_TM7_HOT_349_SAG1_349SAG1_NODE_101_4_whole_genome_shotgun_sequence	196	25	46	2	0	0.632772	0.673637	0.652566			T|K	Signal transduction mechanisms|Transcription			COG0745	DNA-binding response regulator, OmpR family, contains REC and winged-helix (wHTH) domain (OmpR) (PDB:1XHF)					#NAME?
145	GC_00000003	pan-Saccharibacteria_Core_Genes	SDRW01000018_1_TM7_phylum_sp_oral_taxon_348_strain_TM7_HOT_348_SAG2_348SAG2_NODE_103_2_whole_genome_shotgun_sequence	539	25	46	2	0	0.632772	0.673637	0.652566			T|K	Signal transduction mechanisms|Transcription			COG0745	DNA-binding response regulator, OmpR family, contains REC and winged-helix (wHTH) domain (OmpR) (PDB:1XHF)					------MTKILLVEDDKNLREIYGVRLLAEGYDIVSAGDGEEALAMAIKERPSLIVSDVMMPKISGFDMLDILQSTTETKDIKVIMMTALSGEDQRQRGEQLGAARYLVKSQVGIEDVVRAVHEVLGDQPQSTQP-DDTDDNSNQQSQEEDRISENDTYSDNTDNSNDTQNLSYEETEPSRETSSSSNENLVDTNNSIDQPSENLPEYREPVSQQQIQPQDQAQQFPQQDPRL-------EFAPEQGHPVIPPEDLMRT-PAQ-QPNHQKPERATVPIQPTGVYST-LDERPPQFSQPHHPV----------QQPVHLQQN-NLHTQQQTVQPMQMPNLENRYQSAT----------------------------------QPVQSNPQTQVLENAQAF…
146	GC_00000003	pan-Saccharibacteria_Core_Genes	SDRZ01000008_1_TM7_phylum_sp_oral_taxon_346_strain_TM7_HOT_346_SAG2_346SAG2_NODE_10_28_whole_genome_shotgun_sequence	255	25	46	2	0	0.632772	0.673637	0.652566	K11443	two-component system, cell cycle response regulator DivK	T|K	Signal transduction mechanisms|Transcription			COG0745	DNA-binding response regulator, OmpR family, contains REC and winged-helix (wHTH) domain (OmpR) (PDB:1XHF)					--MDTRKRKILLVEDDTALASVYRSRLELEGFDVCEANNGEDALSLAVSEHPDLILLDVMMPKISGFDVLDILRNTPETTNIRVIMLTALSQPKDKERAEQLGVDDYLVKSQVVIGDVVERVRYHLG--------------------------------------------------------------------------------------------------------------------------------------------------------------------------------------------------------------------------------------------------------------------------------…
147	GC_00000003	pan-Saccharibacteria_Core_Genes	SDRZ01000008_1_TM7_phylum_sp_oral_taxon_346_strain_TM7_HOT_346_SAG2_346SAG2_NODE_10_28_whole_genome_shotgun_sequence	326	25	46	2	0	0.632772	0.673637	0.652566			T|K	Signal transduction mechanisms|Transcription			COG0745	DNA-binding response regulator, OmpR family, contains REC and winged-helix (wHTH) domain (OmpR) (PDB:1XHF)					------MTKILLVEDDKSLSEIYSVRLRAEGYDILSASDGEQALALAIKEVPDLIISDVMMPNISGFDMLDILRSTTETRGIHVIMMTALSSDEQRQRGMALGADRYLVKSQVGIEDVVRTVHEVLGDASVPADTLAPLVNEPK-RATIEPGPSARATEPAPANNSPEKAESDNTKANELNPNPETPGGPASSSNPAA-----------SSTAPTPANPAPTDTAAATVTTMPASTTATTTPTAPQPAQPEPAAIPAAP-SAQ-QPNPLVTAPHETPAAGAPAAVTNIPVTTPVNPVLSQPA----------PAATLPPPASAATAPRTSTLPQPIAPFSTNRPGSS----------------------------------------------------…
148	GC_00000003	pan-Saccharibacteria_Core_Genes	TM7c_JB	302	25	46	2	0	0.632772	0.673637	0.652566			T|K	Signal transduction mechanisms|Transcription			COG0745	DNA-binding response regulator, OmpR family, contains REC and winged-helix (wHTH) domain (OmpR) (PDB:1XHF)					------MTKILLVEDDKNLREIYGVRLLAESYDIVSAGDGEEALAMAIKERPSLIVSDVMMPKISGFDMLDILQSTTETKDIKVIMMTALSGEDQRQRGEQLGAARYLVKSQVGIEDVVRAVHEVLGDQPQSTQP-DDTDDNSNQHSQKEDRTSENDTYSDNTDNSNDTQNLSYEETEPSRETSSSSNENLVDTNNSIDQTSGNLPEYREPVSQQQIQPQDQAQQFPQQDPRLEFAPEQGHPVIPPEDLMR---------TPAQQPNHQKPERATTPIEPTGVYSTLDER----------PPQFS-------QPHHPVQQPVHLQQNNSHTQQQPFQPVQIPNLENR-----------------------------YQSATQPVQSNPQTQVLENAQAF…
149	GC_00000004		CP040003_1_Candidatus_Saccharibacteria_bacterium_oral_taxon_488_strain_AC001_chromosome_complete_genome	215	23	39	2	0	0.731275	0.773902	0.751985	K02003	putative ABC transport system ATP-binding protein	M	Cell wall/membrane/envelope biogenesis			COG1136	ABC-type lipoprotein export system, ATPase component (LolD) (PDB:5GKO)					-------------------------MIELKNVTKIYGKKKNQFTALKNVSLTIPTGASVAILGKSGSGKSTLMHAISGLDRPQHGQVIIDGQDILQLKPKRVDEFRAKKIGFIFQSFFVQGNESVVDNVSLPLEIARVPRKKRAHKINAALKAVDLYDKRKNRAKDLSGGQKQRLAIARAIVGDPQIIFADEPTGNLDSETGAKVEELLFDYNKQKGVTLIVVTHDADLAKKCDHQIIIKDGRIEKST-------------VPGGMKHGR------------------------------------
150	GC_00000004		CP040004_1_Candidatus_Saccharibacteria_bacterium_oral_taxon_957_strain_BB001_chromosome_complete_genome	184	23	39	2	0	0.731275	0.773902	0.751985	K02003	putative ABC transport system ATP-binding protein	M	Cell wall/membrane/envelope biogenesis			COG1136	ABC-type lipoprotein export system, ATPase component (LolD) (PDB:5GKO)					-------------------------MIELKNVTKIYGKKKNQFTALKNVSLTIPTGASVAILGKSGSGKSTLMHAISGLDKPQKGQVIIDGQDILQLKSKRVDEFRAKKIGFIFQSFFVQGNESVVDNVSLPLEIARVPRKKRAHKINAALKAVDLYDKRKNRAKDLSGGQKQRLAIARAIVGDPQIIFADEPTGNLDSETGAKVEELLFDYNKQKGVTLIVVTHDADLAKKCDHQIIIKDGRVEKST-------------VPGGIKHGR------------------------------------
151	GC_00000004		CP040008_1_Candidatus_Saccharibacteria_bacterium_oral_taxon_955_strain_PM004_chromosome_complete_genome	789	23	39	2	0	0.731275	0.773902	0.751985	K02003	putative ABC transport system ATP-binding protein	M	Cell wall/membrane/envelope biogenesis			COG1136	ABC-type lipoprotein export system, ATPase component (LolD) (PDB:5GKO)					-------------------------MIEIKNITKVYGKKHNIFTALKDVSLTIPTGASVAILGKSGSGKSTLMHAISGLDKPQKGQVLIDGEDILQMKTKAVDEFRAQKIGFIFQSFFVQGNEGVIENVSLPLEIARVPQRRRASKIKAALQAVELYDKRKSKAKDLSGGQKQRLAIARAIVGEPDILFADEPTGNLDSETGAKVEELLFGYNKERGTTLIVVTHDADLAKKCDYQILIKDGRIEKST-------------VPKEA----------------------------------------
152	GC_00000004		CP040008_1_Candidatus_Saccharibacteria_bacterium_oral_taxon_955_strain_PM004_chromosome_complete_genome	193	23	39	2	0	0.731275	0.773902	0.751985	K02003	putative ABC transport system ATP-binding protein	M	Cell wall/membrane/envelope biogenesis			COG1136	ABC-type lipoprotein export system, ATPase component (LolD) (PDB:5GKO)					-------------------------MIEVKNITKIYGKKKNIFTALKDVSMTIEDGTSVAILGKSGSGKSTLMHAISGLDKPQQGQVLVDGEDILRLNARATDRFRAKKMGFVFQSFFVEGGETCYDNVSLSLETAGVARSRRRRRIERALAAVDLGEKIKSRAKDLSGGQKQRLAIARAIVCQPKILFADEPTGNLDSTTAKVVEDLLFSYQKENGATLIIVTHDEDLAARCDVVVRIKDGEVVKIEASHLAKKVSRRTASSPRKSVGTTRPSAKRRIQ--------------------------
153	GC_00000004		CP040009_1_Candidatus_Saccharibacteria_bacterium_oral_taxon_955_strain_CM009_chromosome_complete_genome	789	23	39	2	0	0.731275	0.773902	0.751985	K02003	putative ABC transport system ATP-binding protein	M	Cell wall/membrane/envelope biogenesis			COG1136	ABC-type lipoprotein export system, ATPase component (LolD) (PDB:5GKO)					-------------------------MIEIKNITKVYGKKHNIFTALKDVSLTIPTGASVAILGKSGSGKSTLMHAISGLDKPQKGQVLIDGEDILQMKTKAVDEFRAQKIGFIFQSFFVQGNEGVIENVSLPLEIARVPQRRRASKIKAALQAVELYDKRKSKAKDLSGGQKQRLAIARAIVGEPDILFADEPTGNLDSETGAKVEELLFGYNKERGTTLIVVTHDADLAKKCDYQILIKDGRIEKST-------------VPKEA----------------------------------------
154	GC_00000004		CP040009_1_Candidatus_Saccharibacteria_bacterium_oral_taxon_955_strain_CM009_chromosome_complete_genome	192	23	39	2	0	0.731275	0.773902	0.751985	K02003	putative ABC transport system ATP-binding protein	M	Cell wall/membrane/envelope biogenesis			COG1136	ABC-type lipoprotein export system, ATPase component (LolD) (PDB:5GKO)					-------------------------MIEVKNITKIYGKKKNIFTALKDVSMTIEDGTSVAILGKSGSGKSTLMHAISGLDKPQQGQVLVDGEDILRLNARATDRFRAKKMGFVFQSFFVEGGETCYDNVSLSLETAGVARSRRRRRIERALAAVDLGEKIKSRAKDLSGGQKQRLAIARAIVCQPKILFADEPTGNLDSTTAKVVEDLLFSYQKENGATLIIVTHDEDLAARCDVVVRIKDGEVVKIEASHLAKKVSRRTASSPRKSVGTTRPSAKRRIQ--------------------------
155	GC_00000004		CP040010_1_Candidatus_Saccharibacteria_bacterium_oral_taxon_488_strain_CM003_chromosome_complete_genome	782	23	39	2	0	0.731275	0.773902	0.751985	K02003	putative ABC transport system ATP-binding protein	M	Cell wall/membrane/envelope biogenesis			COG1136	ABC-type lipoprotein export system, ATPase component (LolD) (PDB:5GKO)					-------------------------MIEIKNITKVYGKKHNIFTALKDVSLTIPTGASVAILGKSGSGKSTLMHAISGLDKPQKGQVLIDGEDILQMKTKAVDEFRAQKIGFIFQSFFVQGNEGVIENVSLPLEIARVPQRRRASKIKAALQAVELYDKRKSKAKDLSGGQKQRLAIARAIVGEPDILFADEPTGNLDSETGAKVEELLFGYNKERGTTLIVVTHDADLAKKCDYQILIKDGRIEKST-------------VPKGA----------------------------------------
156	GC_00000004		CP040010_1_Candidatus_Saccharibacteria_bacterium_oral_taxon_488_strain_CM003_chromosome_complete_genome	194	23	39	2	0	0.731275	0.773902	0.751985	K02003	putative ABC transport system ATP-binding protein	M	Cell wall/membrane/envelope biogenesis			COG1136	ABC-type lipoprotein export system, ATPase component (LolD) (PDB:5GKO)					-------------------------MIEVKNITKIYGKKKNIFTALKDVSMTIEDGTSVAILGKSGSGKSTLMHAISGLDKPQQGQVLVDGEDILRLSARATDRFRAKKMGFVFQSFFVEGGETCYDNVSLSLETAGVARSRRRRRIERALAAVDLGEKIKSRAKDLSGGQKQRLAIARAIVCQPKILFADEPTGNLDSTTAKVVEDLLFSYQKENGATLIIVTHDEDLAARCDVVVRIKDGEVVKIEASHLAKKVSRRTASSPRKSVGTTQPSAKRRIQ--------------------------
157	GC_00000004		CP040011_1_TM7_phylum_sp__oral_taxon_952_strain_TM7x_chromosome_complete_genome	180	23	39	2	0	0.731275	0.773902	0.751985	K02003	putative ABC transport system ATP-binding protein	M	Cell wall/membrane/envelope biogenesis			COG1136	ABC-type lipoprotein export system, ATPase component (LolD) (PDB:5GKO)					-------------------------MIELKNVTKIYGKKKNQFVALNDVSLKIPTGVSVAILGKSGSGKSTLMHAISGLDRPQQGRVIIDGQDILQLKQKQVDEFRAKKIGFIFQSFFVQGNESVEDNVSLPLEIAQMPQKMREAKINEALMAVDLYEKRKSRAKDLSGGQKQRLAIARAIVGDPQIIFADEPTGNLDSETGTKIEELLFNYNKQKGATLIVVTHDDDLAKKCDYQIRIKDGQIEGTN-------------IPQEERYESQ-----------------------------------
158	GC_00000004		CP047917_1_Candidatus_Saccharibacteria_bacterium_oral_taxon_488_strain_FS15P_chromosome_complete_genome	232	23	39	2	0	0.731275	0.773902	0.751985	K02003	putative ABC transport system ATP-binding protein	M	Cell wall/membrane/envelope biogenesis			COG1136	ABC-type lipoprotein export system, ATPase component (LolD) (PDB:5GKO)					-------------------------MIELKNVTKIYGKKKNQFTALKNVSLNIPTGASVAILGKSGSGKSTLMHAISGLDRPQHGQVIIDGQDILQLKPKRVDEFRAKKIGFIFQSFFVQGNESVVDNVSLPLEIARLPRKKRAHKINAALKAVDLYDKRKNRAKDLSGGQKQRLAIARAIVGNPQIIFADEPTGNLDSETGAKVEELLFDYNKQKGVTLIVVTHDVDLAKKCDYQIIIKDGRVEKST-------------VPEEKKHGR------------------------------------
159	GC_00000004		CP047917_1_Candidatus_Saccharibacteria_bacterium_oral_taxon_488_strain_FS15P_chromosome_complete_genome	236	23	39	2	0	0.731275	0.773902	0.751985	K02003	putative ABC transport system ATP-binding protein	M	Cell wall/membrane/envelope biogenesis			COG1136	ABC-type lipoprotein export system, ATPase component (LolD) (PDB:5GKO)					-------------------------MIEIKHITKTYGGKKNAFVALDDVNIEIADGASVAILGKSGSGKSTLMHAISGLDKPERGEVLVDGEDILRLKTRATDRFRAEKIGFIFQSFFVEGGETCYDNVSLSLETAGVPRAQRKRRIESALKAVDLTDKTKVRAKHLSGGQKQRLAIARAIAGEPAILFADEPTGNLDSVTSAVIEDLLFEYQKQHGATLIIVTHDEDLAKRCERIIRIKDGRVESDSAIEDAIRIAQGKMVASGAHRHAATVTIAAAAPLPEPKKPRRQTKQSRTTKATKKEAKK
160	GC_00000004		CP058260_1_Candidatus_Saccharibacteria_bacterium_oral_taxon_488_strain_HB001_chromosome_complete_genome	218	23	39	2	0	0.731275	0.773902	0.751985	K02003	putative ABC transport system ATP-binding protein	M	Cell wall/membrane/envelope biogenesis			COG1136	ABC-type lipoprotein export system, ATPase component (LolD) (PDB:5GKO)					-------------------------MIELKNVTKIYGKKKNQFTALKNVSLTIPTGASVAILGKSGSGKSTLMHAISGLDKPQKGQVIIDGQDILQLKPKRVDEFRAKKIGFIFQSFFVQGNESVIDNVSLPLEIARVPRKKRAHKINAALKAVDLYDKRKNRAKDLSGGQKQRLAIARAIVGDPQIIFADEPTGNLDSETGAKVEELLFDYNKQKGVTLIVVTHDADLAKKCDHQIIIKDGRVEKST-------------VPGGIKHGR------------------------------------
161	GC_00000004		Candidatus_Nanogingivalaceae_FGB1_strain_JCVI_1_bin_12	145	23	39	2	0	0.731275	0.773902	0.751985	K02003	putative ABC transport system ATP-binding protein	M	Cell wall/membrane/envelope biogenesis			COG1136	ABC-type lipoprotein export system, ATPase component (LolD) (PDB:5GKO)					--------------------MDKEKIIEVKNLVKVYRDGNTFFKALNGVSFSINQGESVAIIGKSGSGKSTLMHLLAALDKPNEGEVFIDGQNIAKMKKRNLNKLRNQTFGFVFQQFFMNPKDTVLQNVILPLKIAGISARKRKEIALKALEAVELTDKAKNKASNLSGGQKQRVCVARAIVNSPKIIFADEPTGNLDSKTSAKVEDLLFGLNREKGITLVIVTHDEALAQKCDRQIRIQDGQI-----------------ISKGEN---------------------------------------
162	GC_00000004		Candidatus_Nanogingivalaceae_FGB1_strain_JCVI_1_bin_12	486	23	39	2	0	0.731275	0.773902	0.751985			M	Cell wall/membrane/envelope biogenesis			COG1136	ABC-type lipoprotein export system, ATPase component (LolD) (PDB:5GKO)					-------------------------MIEVRNISKTYGKKKNSFQALKNVSFKIPKGASVAIIGKSGSGKSTLIHAMSGLDAPEEGEVLMDGVNILSMKQKDIDKFRSKKMGFIFQSFFVQGNETCFENVSLPLEIAEEPIFRRKEIIENALKAVGLEDKIKTPARDLSGGQKQRLAIARAIANSPEIIFADEPTGNLDSITSAKIEKMLFEYNKNSEATLLVVTHDEELAEKCDIRIRIKDGKVEQ---------------IEGVKNA--------------------------------------
163	GC_00000004		G6_32_bin_33_unicycler	132	23	39	2	0	0.731275	0.773902	0.751985	K02003	putative ABC transport system ATP-binding protein	M	Cell wall/membrane/envelope biogenesis			COG1136	ABC-type lipoprotein export system, ATPase component (LolD) (PDB:5GKO)					MQIFNEKRLSQNCIQEERTEMDKEKIIEVKNLVKVYRDGNTFFKALNGVSFSINQGESVAIIGKSGSGKSTLMHLLAALDKPNEGEVFIDGQNIAKMKKRNLNKLRNQTFGFVFQQFFMNPKDTVLQNVILPLKIAGISSRKRKEIALKALEAVELTDKAKNKASNLSGGQKQRVCVARAIVNSPKIIFADEPTGNLDSKTSAKVEDLLFGLNREKGITLVIVTHDEALAQKCDRQIRIQDGQI-----------------ISKGEN---------------------------------------
164	GC_00000004		GCA_015257795_2_ASM1525779v2_JB001_complete_genome	245	23	39	2	0	0.731275	0.773902	0.751985	K02003	putative ABC transport system ATP-binding protein	M	Cell wall/membrane/envelope biogenesis			COG1136	ABC-type lipoprotein export system, ATPase component (LolD) (PDB:5GKO)					--------------------MDKEKIIEVKNLVKVYRDGNTFFKALNGVSFSINQGESVAIIGKSGSGKSTLMHLLAALDKPNEGEVFIDGQNIAKMKKRNLNKLRNQTFGFVFQQFFMNPKDTVLQNVILPLKIAGISSRKRKEIALKALEAVELTDKAKNKASNLSGGQKQRVCVARAIVNSPKIIFADEPTGNLDSKTSAKVEDLLFGLNREKGITLVIVTHDEALAQKCDRQIRIQDGQI-----------------ISKGEN---------------------------------------
165	GC_00000004		GCA_015257795_2_ASM1525779v2_JB001_complete_genome	582	23	39	2	0	0.731275	0.773902	0.751985	K02003	putative ABC transport system ATP-binding protein	M	Cell wall/membrane/envelope biogenesis			COG1136	ABC-type lipoprotein export system, ATPase component (LolD) (PDB:5GKO)					-------------------------MIEVRNISKTYGKKKNSFQALKNVSFKIPKGASVAIIGKSGSGKSTLIHAMSGLDAPEEGEVLMDGVNILSMKQKDIDKFRSKKMGFIFQSFFVQGNETCFENVSLPLEIAEEPIFRRKEIIENALKAVGLEDKIKTPARDLSGGQKQRLAIARAIANSPEIIFADEPTGNLDSITSAKIEKMLFEYNKNSKATLLIVTHDEELAEKCDIRIRIKDGKVEQ---------------IEGVRNA--------------------------------------
166	GC_00000004		JB002_complete_genome	239	23	39	2	0	0.731275	0.773902	0.751985	K02003	putative ABC transport system ATP-binding protein	M	Cell wall/membrane/envelope biogenesis			COG1136	ABC-type lipoprotein export system, ATPase component (LolD) (PDB:5GKO)					--------------------MNKSNLIEVKNLVKVYRDGNTYFKALNGVSFSIQKGESVAIIGKSGSGKSTLMHLLAALDKPNEGEILINGQNIAKMKKRELNKLRNQTFGFVFQQFFMNPKDTVLQNVILPLKIAGVGSRKRKEIALKALESVELTDKAKNKASNLSGGQKQRVCVARAIANSPEIIFADEPTGNLDSKTSKKIEDLLFGLNKENGITLIIVTHDESLAAKCDHQIRIQDGRI-----------------VSKGEK---------------------------------------
167	GC_00000004		JB002_complete_genome	560	23	39	2	0	0.731275	0.773902	0.751985	K02003	putative ABC transport system ATP-binding protein	M	Cell wall/membrane/envelope biogenesis			COG1136	ABC-type lipoprotein export system, ATPase component (LolD) (PDB:5GKO)					-------------------------MIEVRNISKIYGKKKNRFQALKDVSFKIENGSSVAIIGKSGSGKSTLIHAMSGLDAPEKGEVLMDGVNILSMNQKKIDKFRSKKMGFIFQSFFVQGNETCFENVSLPLEIAEEPIFRRKEIVEDALKAVGLKDKIKTPARDLSGGQKQRLAIARAIVNSPEIIFADEPTGNLDSATSEKIEKLLFEYNKKSGATLFIITHDEELAEKCDIRIRIKDGEIEH---------------IEGVKNA--------------------------------------
168	GC_00000004		JB003_complete_genome	245	23	39	2	0	0.731275	0.773902	0.751985	K02003	putative ABC transport system ATP-binding protein	M	Cell wall/membrane/envelope biogenesis			COG1136	ABC-type lipoprotein export system, ATPase component (LolD) (PDB:5GKO)					--------------------MDKEKIIEVKNLVKVYRDGNTFFKALNGVSFSINQGESVAIIGKSGSGKSTLMHLLAALDKPNEGEVFIDGQNIAKMKKRNLNKLRNQTFGFVFQQFFMNPKDTVLQNVILPLKIAGISSRKRKEIALKALEAVELTDKAKNKASNLSGGQKQRVCVARAIVNSPKIIFADEPTGNLDSKTSAKVEDLLFGLNREKGITLVIVTHDEALAQKCDRQIRIQDGQI-----------------ISKGEN---------------------------------------
169	GC_00000004		JB003_complete_genome	580	23	39	2	0	0.731275	0.773902	0.751985	K02003	putative ABC transport system ATP-binding protein	M	Cell wall/membrane/envelope biogenesis			COG1136	ABC-type lipoprotein export system, ATPase component (LolD) (PDB:5GKO)					-------------------------MIEVRNISKTYGKKKNSFQALKNVSFKIPKGASVAIIGKSGSGKSTLIHAMSGLDAPEEGEVLMDGVNILSMKQKDIDKFRSKKMGFIFQSFFVQGNETCFENVSLPLEIAEEPIFRRKEIIENALKAVGLEDKIKTPARDLSGGQKQRLAIARAIANSPEIIFADEPTGNLDSITSAKIEKMLFEYNKNSKATLLIVTHDEELAEKCDIRIRIKDGKVEQ---------------IEGVRNA--------------------------------------
170	GC_00000004		ORAL_T_A_F_MAG_00016	305	23	39	2	0	0.731275	0.773902	0.751985	K02003	putative ABC transport system ATP-binding protein	M	Cell wall/membrane/envelope biogenesis			COG1136	ABC-type lipoprotein export system, ATPase component (LolD) (PDB:5GKO)					--------------------MNKNNLIEVKNLVKVYRDGNTYFKALNGVSFSIQKGESVAIVGKSGSGKSTLMHLLAALDKPNEGEVFIDGQNIAKMKKRNLNKLRNQTFGFVFQQFFMNPKDTVLQNVILPLKIAGVGSRKRKEIALKALEAVELTDKAKNKASNLSGGQKQRVCVARAIVNSPKIIFADEPTGNLDSKTSAKVEDLLFGLNKEKGITLVIVTHDEALAQKCDRQIRIQDGQI-----------------ISKGEN---------------------------------------
171	GC_00000004		ORAL_T_A_F_MAG_00016	645	23	39	2	0	0.731275	0.773902	0.751985			M	Cell wall/membrane/envelope biogenesis			COG1136	ABC-type lipoprotein export system, ATPase component (LolD) (PDB:5GKO)					-------------------------MIEVRNISKTYGKKKNSFQALKNVSFKIPKGASVAIIGKSGSGKSTLIHAMSGLDAPEEGEVLMDGVNILSMKQKDIDKFRSKKMGFIFQSFFVQGNETCFENVSLPLEIAEEPIFRRKEIIENSLKAVGLEDKIKTPARDLSGGQKQRLAIARAIANSPEIIFADEPTGNLDSITSAKIEKMLFEYNKNSKATLLIVTHDEELAEKCDIRIRIKDGKVEQ---------------IEGAKNA--------------------------------------
172	GC_00000004		ORAL_T_B_F_Bin_00010	521	23	39	2	0	0.731275	0.773902	0.751985			M	Cell wall/membrane/envelope biogenesis			COG1136	ABC-type lipoprotein export system, ATPase component (LolD) (PDB:5GKO)					---------------------MSKNLIEAKNLVKVYRDGNTYFKALNNVSFEIKKGESVAIIGKSGSGKSTLMHLLAALDKPNEGEILINGQNIAKMKKRDLNKLRNRTFGFVFQQFFMNPKDTVLQNVILPLKIGGVSSRKRKEIALKALEAVELTDKAKNKASNLSGGQKQRVCVARAIANSPEIIFADEPTGNLDSKTSKKLK-----------ICFLV------------------------------------------------------------------------------------
173	GC_00000004		ORAL_T_B_F_Bin_00010	231	23	39	2	0	0.731275	0.773902	0.751985			M	Cell wall/membrane/envelope biogenesis			COG1136	ABC-type lipoprotein export system, ATPase component (LolD) (PDB:5GKO)					-------------------------MIEVRNISKTYGKKKNLFQALKNVSFKIENGSSVAIIGKSGSGKSTLIHAMSGLDAPEKGEVLMDGVNILSMNQKKIDKFRSKKMGFIFQRFFVQGNETCFENVSLPLEIAEEPIFRRKEIVESALKAVGLKDKIKTPARDLSGGQKQRLAIARAIVNSPEIIFADEPTGNLDSTTSEKIEKLLFEYNKESGATLFIITHDEELAEKCDVQIRIKDGEVED---------------IKGVKNA--------------------------------------
174	GC_00000004		ORAL_T_B_F_Bin_00014	243	23	39	2	0	0.731275	0.773902	0.751985	K02003	putative ABC transport system ATP-binding protein	M	Cell wall/membrane/envelope biogenesis			COG1136	ABC-type lipoprotein export system, ATPase component (LolD) (PDB:5GKO)					--------------------MDKEKVIEVKNLVKVYRDGNTFFKALNGVSFSINQGESVAIIGKSGSGKSTLMHLLAALDKPNEGEVFIDGQNIAKMKKRNLNKLRNQTFGFVFQQFFMNPKDTVLQNVILPLKIAGVGSRKRKEIALKALEAVELTDKAKNKASNLSGGQKQRVCVARAIVNSPKIIFADEPTGNLDSKTSAKVEDLLFGLNREKGITLVIVTHDEALAQKCDRQIRIQDGQI-----------------ISKGEN---------------------------------------
175	GC_00000004		ORAL_T_B_F_Bin_00014	110	23	39	2	0	0.731275	0.773902	0.751985			M	Cell wall/membrane/envelope biogenesis			COG1136	ABC-type lipoprotein export system, ATPase component (LolD) (PDB:5GKO)					-------------------------MIEVRNISKTYGKKKNSFQALKNVSFKIPKGASVAIIGKSGSGKSTLIHAMSGLDAPEEGEVLIDGVNILSMKQKDIDKFRSKKMGFIFQSFFVQGNETCFENVSLPLEIAEEPIFRRKEIIENALKAVGLDDKIKTPARDLSGGQKQRLAIARAIANSPEIIFADEPTGNLDSITSAKIEKMLFEYNKHSEATLLIVTHDEELAEKCDIRIRIKDGKVEQ---------------IEGVKNA--------------------------------------
176	GC_00000004		ORAL_T_C_M_Bin_00011	7	23	39	2	0	0.731275	0.773902	0.751985	K02003	putative ABC transport system ATP-binding protein	M	Cell wall/membrane/envelope biogenesis			COG1136	ABC-type lipoprotein export system, ATPase component (LolD) (PDB:5GKO)					-----------------------MNLIEAKNIVKVYRDGASFFKALDKVSINIKKGESVAIIGKSGSGKSTLMHLLALLDKPNEGQILINGKDTALLKKKELNKLRNQTFGFVFQQFFMNPQDTVLENVILPLKIAGVPSKKRKEIAMKALEEVELADKFNNKASNLSGGQKQRVCIARAIANSPKILFADEPTGNLDSNTGDKVEKLLFSLNKEQGITLIIVTHDEALANKCDRQIRIKDGKI-----------------VTTGKDK--------------------------------------
177	GC_00000004		ORAL_T_C_M_Bin_00011	112	23	39	2	0	0.731275	0.773902	0.751985	K02003	putative ABC transport system ATP-binding protein	M	Cell wall/membrane/envelope biogenesis			COG1136	ABC-type lipoprotein export system, ATPase component (LolD) (PDB:5GKO)					-------------------------MIEVKNISKTYGKKHNRFKALKNVSFKIPSGKSVAIVGKSGSGKSTLIHAISGLDAPEEGSVFIDGVNILSMKQKKIDKFRAEKMGFIFQSFFVQGNETCSENVSLPLEIAEVPLHSRKSRIKKALMSVGLEDKLKSKARDLSGGQKQRLAIARAIVNNPKIIFADEPTGNLDTVTSKKIEKLLFDYNKQSGVTLFIITHDGDLAKKCEIKIHIKDGQIER---------------IEGNKNA--------------------------------------
178	GC_00000004		ORAL_T_C_M_Bin_00022	288	23	39	2	0	0.731275	0.773902	0.751985	K02003	putative ABC transport system ATP-binding protein	M	Cell wall/membrane/envelope biogenesis			COG1136	ABC-type lipoprotein export system, ATPase component (LolD) (PDB:5GKO)					--------------------MDKSNLIEVKNLVKVYRDGNTYFKALNGVSFSIQKGESVAIIGKSGSGKSTLMHLLAALDKPNEGEILINGQNIAKMKKRELNKLRNQTFGFVFQQFFMNPKDTVLQNVILPLKIAGVSSRKRKEIALKALESVELTDKAKNKASNLSGGQKQRVCVARAIANSPEIIFADEPTGNLDSKTSKKIEDLLFDLNKESGITLIIVTHDESLAAKCDHQIRIQDGQI-----------------VSKGEK---------------------------------------
179	GC_00000004		ORAL_T_C_M_Bin_00022	425	23	39	2	0	0.731275	0.773902	0.751985	K02003	putative ABC transport system ATP-binding protein	M	Cell wall/membrane/envelope biogenesis			COG1136	ABC-type lipoprotein export system, ATPase component (LolD) (PDB:5GKO)					-------------------------MIEVRNISKIYGKKKNRFQALKDVSFKIENGSSVAIIGKSGSGKSTLIHAMSGLDAPEKGEVLMDGVNILSMNQKKIDKFRSKKMGFIFQSFFVQGNETCFENVSLPLEIAEEPIFRRKEIVEDALKAVGLKDKIKTPARDLSGGQKQRLAIARAIVNSPEIIFADEPTGNLDSATSEKIEKLLFEYNKKSGATLFIITHDEELAEKCDIRIRIKDGEIEH---------------IEGVKNA--------------------------------------
180	GC_00000004		PRLK01000001_1_Candidatus_Saccharibacteria_bacterium_TM7_CMJM_G6_1_HOT_870_G6CMJM_1_whole_genome_shotgun_sequence	305	23	39	2	0	0.731275	0.773902	0.751985	K02003	putative ABC transport system ATP-binding protein	M	Cell wall/membrane/envelope biogenesis			COG1136	ABC-type lipoprotein export system, ATPase component (LolD) (PDB:5GKO)					-----------------------MNLIEAKNIVKVYRDGASFFKALDKVSINIKKGESVAIIGKSGSGKSTLMHLLALLDKPNEGQILINGKDTALLKKKELNKLRNQTFGFVFQQFFMNPQDTVLENVILPLKIAGVPSKKRKEIAMKALEEVELADKFNNKASNLSGGQKQRVCIARAIANSPKILFADEPTGNLDSNTGDKVEKLLFSLNKEQGITLIIVTHDEALANKCDRQIRIKDGKI-----------------VTTGKDK--------------------------------------
181	GC_00000004		PRLK01000001_1_Candidatus_Saccharibacteria_bacterium_TM7_CMJM_G6_1_HOT_870_G6CMJM_1_whole_genome_shotgun_sequence	521	23	39	2	0	0.731275	0.773902	0.751985	K02003	putative ABC transport system ATP-binding protein	M	Cell wall/membrane/envelope biogenesis			COG1136	ABC-type lipoprotein export system, ATPase component (LolD) (PDB:5GKO)					-------------------------MIEVKNISKTYGKKHNRFKALKNVSFKIPSGKSVAIVGKSGSGKSTLIHAISGLDAPEEGSVFIDGVNILSMKQKKIDKFRAEKMGFIFQSFFVQGNETCSENVSLPLEIAEVPLHSRKSRIKKALMSVGLEDKLKSKARDLSGGQKQRLAIARAIVNNPKIIFADEPTGNLDTVTSKKIEKLLFDYNKQSGVTLFIITHDEDLAKKCEIKIHIKDGQIER---------------IEGNKNA--------------------------------------
182	GC_00000004		SDRM01000010_1_TM7_phylum_sp_oral_taxon_352_strain_TM7_HOT_352_SAG8_352SAG8_NODE_10_21_whole_genome_shotgun_sequence	407	23	39	2	0	0.731275	0.773902	0.751985			M	Cell wall/membrane/envelope biogenesis			COG1136	ABC-type lipoprotein export system, ATPase component (LolD) (PDB:5GKO)					-------------------------------------------------------------------------------------------------------------------------NESVADNVSLPLEIVKMPRGLRESKINEALKAVDLYEKRKNRAKDLSGGQKQRLAIARAIVGSPQIIFADEPTGNLDSETGAKVEELLFNYNKQEGATLIIVTHDVDLAKKCDYQILIKDGKIKGSN-------------IPKEGKSGR------------------------------------
183	GC_00000004		SDRM01000010_1_TM7_phylum_sp_oral_taxon_352_strain_TM7_HOT_352_SAG8_352SAG8_NODE_10_21_whole_genome_shotgun_sequence	103	23	39	2	0	0.731275	0.773902	0.751985			M	Cell wall/membrane/envelope biogenesis			COG1136	ABC-type lipoprotein export system, ATPase component (LolD) (PDB:5GKO)					-------------------------MIELKNVTKIYGKKKNQFVALNDVSLRIPTGVSVAILGKSGSGKSTLMHAISGLDRPQQGQVIIDGQDILKLKQKQVDEFRARKIGFIFQSFFVQ------------------------------------------------------------------------------------------------------------------------------------------------------------------------------------------
184	GC_00000004		SDRW01000018_1_TM7_phylum_sp_oral_taxon_348_strain_TM7_HOT_348_SAG2_348SAG2_NODE_103_2_whole_genome_shotgun_sequence	459	23	39	2	0	0.731275	0.773902	0.751985			M	Cell wall/membrane/envelope biogenesis			COG1136	ABC-type lipoprotein export system, ATPase component (LolD) (PDB:5GKO)					-------------------------MIEVKNVTKIY-NKKNAFTALDNINLTIPSNTSVAILGKSGSGKSTLMHVISGLDKPQKGQVLVDGEDILRLKPRATDRFRASKMAFIFQSFFVEGGESCYNNVSLSLETAGVPVRKRKKLIEQALQSVDLGDKIKSRAKDLSGGQKQRLAIARAIVGEPEILFADEPTGNLDSVTSKVIEDLLFNYQKKNRATLIIVTHDEELASRCNTVINIKDGKIVSQS-------------TEESKK---------------------------------------
185	GC_00000004		SDRZ01000008_1_TM7_phylum_sp_oral_taxon_346_strain_TM7_HOT_346_SAG2_346SAG2_NODE_10_28_whole_genome_shotgun_sequence	450	23	39	2	0	0.731275	0.773902	0.751985	K02003	putative ABC transport system ATP-binding protein	M	Cell wall/membrane/envelope biogenesis			COG1136	ABC-type lipoprotein export system, ATPase component (LolD) (PDB:5GKO)					-------------------------MIELKNVTKIYGKKKNQFTALKNVSLTIPTGVSVAILGKSGSGKSTLMHAISGLDKPQKGQVIIDGQDILQLKSKHVDEFRAKKIGFIFQSFFVQGNESVIDNVSLPLEIARLPRKKRAHKINAALKAVDLYDKRKNRAKDLSGGQKQRLAIARAIVGDPQIIFADEPTGNLDSETGAKVEELLFDYNKQKGVTLIVVTHDADLAKKCDHQIIIKDGRVEKST-------------VPGGIKHGR------------------------------------
186	GC_00000004		SDRZ01000008_1_TM7_phylum_sp_oral_taxon_346_strain_TM7_HOT_346_SAG2_346SAG2_NODE_10_28_whole_genome_shotgun_sequence	240	23	39	2	0	0.731275	0.773902	0.751985	K02003	putative ABC transport system ATP-binding protein	M	Cell wall/membrane/envelope biogenesis			COG1136	ABC-type lipoprotein export system, ATPase component (LolD) (PDB:5GKO)					-------------------------MIEVKHITKIYGKKKNAFTALDRVSLNIEEGSSVAILGKSGSGKSTLMHAISGLDKPQKGKVLINGEDILRLKPRATDRFRAQKMGFIFQSFFVEGGESCYDNVSLALETAGVPRIGRRKRIIEALEAVDLGDKIKSRAKDLSGGQKQRLAIARAIVGRPQILFADEPTGNLDSATSKVIEDLLFNYCKENNATLIIVTHDEDLAQKCQRVIHIKDGKIESDS-------------IAKKSAAKNKSTSKLTEEEK-------------------------
187	GC_00000004		TM7c_JB	224	23	39	2	0	0.731275	0.773902	0.751985			M	Cell wall/membrane/envelope biogenesis			COG1136	ABC-type lipoprotein export system, ATPase component (LolD) (PDB:5GKO)					-------------------------MIEVKNVTKIY-NKKNAFTALDNINLTIPSNTSVAILGKSGSGKSTLMHVISGLDKPQKGQVLVDGEDILRLKPRATDRFRASKMAFIFQSFFVEGGESCYNNVSLSLETAGVPVRKRKKLIEQALQSVDLGDKIKSRAKDLSGGQKQRLAIARAIVGEPEILFADEPTGNLDSVTSKVIEDLLFNYQKKNRATLIIVTHDEELASRCNTVINIKDGKIVSQS-------------TEESKK---------------------------------------
188	GC_00000005		CP040003_1_Candidatus_Saccharibacteria_bacterium_oral_taxon_488_strain_AC001_chromosome_complete_genome	338	24	30	5	0	0.751365	0.69988	0.724709	K01885	glutamyl-tRNA synthetase [EC:6.1.1.17]	J	Translation, ribosomal structure and biogenesis	M00121	Heme biosynthesis, plants and bacteria, glutamate => heme	COG0008	Glutamyl- or glutaminyl-tRNA synthetase (GlnS) (PDB:1EUQ)	M00121	Pathway modules; Metabolism of cofactors and vitamins; Cofactor and vitamin metabolism	COG0008	Heme biosynthesis	#NAME?
189	GC_00000005		CP040004_1_Candidatus_Saccharibacteria_bacterium_oral_taxon_957_strain_BB001_chromosome_complete_genome	240	24	30	5	0	0.751365	0.69988	0.724709	K01885	glutamyl-tRNA synthetase [EC:6.1.1.17]	J	Translation, ribosomal structure and biogenesis	M00121	Heme biosynthesis, plants and bacteria, glutamate => heme	COG0008	Glutamyl- or glutaminyl-tRNA synthetase (GlnS) (PDB:1EUQ)	M00121	Pathway modules; Metabolism of cofactors and vitamins; Cofactor and vitamin metabolism	COG0008	Heme biosynthesis	---------------------------------------------------------------------------------MTIRTRFAPSPTGYIHVGNVRAALFPWLLTRQQGGSFILRIEDTDRSRFVPGAEDLILDTLEWLGIDWDEGP------RKGGSHGPYHQSERLEIYHTWAKKLVEKGLAYADPYTPEEVQGFREEARALKKAFLYRDYRPENPPEWDGTQPLRFKVTSPKRYTWNDPVMGELSAGPEALDDFILIKADGYPTYNFAHIIDDFEMGITHVIRGLEYISSTPKYLSLYEALEITPPTLVCLPHIMAPDGRKKLGKRDGAKSVTDYRTDGILPEAMLNFLASMGWNDGTEQEIFSRQELIDKFSLDRVQRSGARFDEKRLL…
190	GC_00000005		CP040008_1_Candidatus_Saccharibacteria_bacterium_oral_taxon_955_strain_PM004_chromosome_complete_genome	296	24	30	5	0	0.751365	0.69988	0.724709	K01885	glutamyl-tRNA synthetase [EC:6.1.1.17]	J	Translation, ribosomal structure and biogenesis	M00121	Heme biosynthesis, plants and bacteria, glutamate => heme	COG0008	Glutamyl- or glutaminyl-tRNA synthetase (GlnS) (PDB:1EUQ)	M00121	Pathway modules; Metabolism of cofactors and vitamins; Cofactor and vitamin metabolism	COG0008	Heme biosynthesis	---------------------------------------------------------------------------------MKVRTRFAPSPTGFLHVGGIRTALFAYLVARQAGGAFVLRLEDTDRKRLVPGSKEHLIASLKTIGINYDEGP------DIGGPFGPYVQSERLDSYKKWAQKLIDSGLTYADPYTPEEVQAFREQAQANKKAFLYRDHRPENPPAWDGTQPLRFKS-SPKSYTYHDEVMGDITTSPDVIDDIILIKSDGYPTYNFAHIIDDAEMEITHVIRGQEFISSMPNYLALYEALSIDRPIFAHMPHIMNEQGNKKLGKRDGAKDVLDYIRDGYLPEAMMSFIATLGWNDGTEQEVFTEAELIEKFSLDRIQRSGARFDEKRLL…
191	GC_00000005		CP040009_1_Candidatus_Saccharibacteria_bacterium_oral_taxon_955_strain_CM009_chromosome_complete_genome	296	24	30	5	0	0.751365	0.69988	0.724709	K01885	glutamyl-tRNA synthetase [EC:6.1.1.17]	J	Translation, ribosomal structure and biogenesis	M00121	Heme biosynthesis, plants and bacteria, glutamate => heme	COG0008	Glutamyl- or glutaminyl-tRNA synthetase (GlnS) (PDB:1EUQ)	M00121	Pathway modules; Metabolism of cofactors and vitamins; Cofactor and vitamin metabolism	COG0008	Heme biosynthesis	---------------------------------------------------------------------------------MKVRTRFAPSPTGFLHVGGIRTALFAYLVARQAGGAFVLRLEDTDRKRLVPGSKEHLIASLKTIGINYDEGP------DIGGPFGPYVQSERLDSYKKWAQKLIDSGLTYADPYTPEEVQAFREQAQANKKAFLYRDHRPENPPAWDGTQPLRFKS-SPKSYTYHDEVMGDITTSPDVIDDIILIKSDGYPTYNFAHIIDDAEMEITHVIRGQEFISSMPNYLALYEALSIDRPIFAHMPHIMNEQGNKKLGKRDGAKDVLDYIRDGYLPEAMMSFIATLGWNDGTEQEVFTEAELIEKFSLDRIQRSGARFDEKRLL…
192	GC_00000005		CP040010_1_Candidatus_Saccharibacteria_bacterium_oral_taxon_488_strain_CM003_chromosome_complete_genome	299	24	30	5	0	0.751365	0.69988	0.724709	K01885	glutamyl-tRNA synthetase [EC:6.1.1.17]	J	Translation, ribosomal structure and biogenesis	M00121	Heme biosynthesis, plants and bacteria, glutamate => heme	COG0008	Glutamyl- or glutaminyl-tRNA synthetase (GlnS) (PDB:1EUQ)	M00121	Pathway modules; Metabolism of cofactors and vitamins; Cofactor and vitamin metabolism	COG0008	Heme biosynthesis	---------------------------------------------------------------------------------MKVRTRFAPSPTGFLHVGGIRTALFAYLVARQAGGAFVLRLEDTDRRRLVPGSKEHLIASLKTIGINYDEGP------DIGGPFGPYVQSERLDSYKKWAQKLIDSGLAYADPYTPEEVQAFREQAQANKKAFLYRNYRPENPPAWDGTQPLRFRS-SPKSYTYHDEVMGDITTSPDVIDDIILIKSDGYPTYNFAHIIDDAEMEITHVIRGQEFISSMPNYLALYEALGIDRPIFAHMPHIMNEQGNKKLGKRDGAKDVLDYIRDGYLPEAMMSFIATLGWNDGTEQEVFTEAELIEKFSLDRIQRSGARFDEKRLL…
193	GC_00000005		CP040011_1_TM7_phylum_sp__oral_taxon_952_strain_TM7x_chromosome_complete_genome	254	24	30	5	0	0.751365	0.69988	0.724709	K01885	glutamyl-tRNA synthetase [EC:6.1.1.17]	J	Translation, ribosomal structure and biogenesis	M00121	Heme biosynthesis, plants and bacteria, glutamate => heme	COG0008	Glutamyl- or glutaminyl-tRNA synthetase (GlnS) (PDB:1EUQ)	M00121	Pathway modules; Metabolism of cofactors and vitamins; Cofactor and vitamin metabolism	COG0008	Heme biosynthesis	---------------------------------------------------------------------------------MNTRTRFAPSPTGYIHVGNVRTALYTYLVARKHQGNFILRIEDTDQARFVDGAEELILKTLNWLGLDWDEGP-NLDSTEEVGNFGPYHQTDRREIYLKWAKKMIDEGLAYADPYTPEQVQAFRDQAKAEKRAFLYRDHRPENPPEWQLGMPLRFKVPEIKRYSWQDAVMGELSAGPEALDDFILIKADGLPTYNFAHIIDDFEMKITHVIRGSEYIASTPKYLSLYEALKIEPPILAHVPHIMAPTGNKKLGKRDGAKSVTEYQKEGILPEAMLNFLAQLGWNDGTEQEIFSKAELIEKFSLDRVQKSGARFDEQRLI…
194	GC_00000005		CP047917_1_Candidatus_Saccharibacteria_bacterium_oral_taxon_488_strain_FS15P_chromosome_complete_genome	357	24	30	5	0	0.751365	0.69988	0.724709	K01885	glutamyl-tRNA synthetase [EC:6.1.1.17]	J	Translation, ribosomal structure and biogenesis	M00121	Heme biosynthesis, plants and bacteria, glutamate => heme	COG0008	Glutamyl- or glutaminyl-tRNA synthetase (GlnS) (PDB:1EUQ)	M00121	Pathway modules; Metabolism of cofactors and vitamins; Cofactor and vitamin metabolism	COG0008	Heme biosynthesis	---------------------------------------------------------------------------------MTTRTRFAPSPTGFLHVGGIRTALFAFLVARQADGQFILRLEDTDKVREVAGSREHLIASLKALHLDYDEGP------DIGGPHGPYIQSQRLEHYHQWAQKLIDTGRAYADPYTPEQIQAFRDAAQAEKRAFRYRDHRPDNPPAWDGTTPLRFKA-EPKSYTYHDEVMGDVTTSPEVVDDFILIKSDGYPTYNFAHIIDDAEMNITHVIRGQEFISSMPNYLALYEALGLPRPVFAHLPHIMNEQGNKKLGKRDGAKDVLDYIRDGYLPEALDSFIATMGWNDGTEQETFTMSELTAKFSLSRVQRSGARFDEKRLL…
195	GC_00000005		CP058260_1_Candidatus_Saccharibacteria_bacterium_oral_taxon_488_strain_HB001_chromosome_complete_genome	334	24	30	5	0	0.751365	0.69988	0.724709	K01885	glutamyl-tRNA synthetase [EC:6.1.1.17]	J	Translation, ribosomal structure and biogenesis	M00121	Heme biosynthesis, plants and bacteria, glutamate => heme	COG0008	Glutamyl- or glutaminyl-tRNA synthetase (GlnS) (PDB:1EUQ)	M00121	Pathway modules; Metabolism of cofactors and vitamins; Cofactor and vitamin metabolism	COG0008	Heme biosynthesis	#NAME?
196	GC_00000005		Candidatus_Nanogingivalaceae_FGB1_strain_JCVI_1_bin_12	364	24	30	5	0	0.751365	0.69988	0.724709	K01885	glutamyl-tRNA synthetase [EC:6.1.1.17]	J	Translation, ribosomal structure and biogenesis	M00121	Heme biosynthesis, plants and bacteria, glutamate => heme	COG0008	Glutamyl- or glutaminyl-tRNA synthetase (GlnS) (PDB:1EUQ)	M00121	Pathway modules; Metabolism of cofactors and vitamins; Cofactor and vitamin metabolism	COG0008	Heme biosynthesis	---------------------------------------------------------------------------------MKARTRFAPSPTGYIHVGNVRSALYPYLIAKQTCGDFILRIEDTDRARFVEGAEDLILDTLKWLGLDWNEGPVYGDKTKEMGDFGPYHQTARREKYLDWAKKMIEKGLAYADPYSPEEVEEFRKKAKLEKRAFLYRDHRPENPPEWKIGMPLRFKTPEIKRYNWHDAVMGDLSAGPEALDDFILIKADGLPTYNFAHIVDDFEMKVTHVIRGSEYVASTPKYLSLYEALGIQPPILAHLPHILAPEGNKKLGKRDGAKSVSEYRADGILPEAMLNFLAQLGWNDGTEQDIFTKEELIEKFSLDRVQKSGARFDEQRLL…
197	GC_00000005		G6_32_bin_33_unicycler	66	24	30	5	0	0.751365	0.69988	0.724709			J	Translation, ribosomal structure and biogenesis			COG0008	Glutamyl- or glutaminyl-tRNA synthetase (GlnS) (PDB:1EUQ)			COG0008	Heme biosynthesis	---------------------------------------------------------------------------------------------------------------------------------------------------------------------------------------------------------------------------------------------------------------------------------------------------------------------------------------------------------------------------------------------------------------…
198	GC_00000005		G6_32_bin_33_unicycler	142	24	30	5	0	0.751365	0.69988	0.724709			J	Translation, ribosomal structure and biogenesis			COG0008	Glutamyl- or glutaminyl-tRNA synthetase (GlnS) (PDB:1EUQ)			COG0008	Heme biosynthesis	---------------------------------------------------------------------------------MKARTRFAPSPTGYIHVGNVRSALYPYLIAKQTGGDFILRIEDTDRA-------------------------------------------------------------------------------------------------------------------------------------------------------------------------------------------------------------------------------------------------------------------------------…
199	GC_00000005		GCA_015257795_2_ASM1525779v2_JB001_complete_genome	441	24	30	5	0	0.751365	0.69988	0.724709	K01885	glutamyl-tRNA synthetase [EC:6.1.1.17]	J	Translation, ribosomal structure and biogenesis	M00121	Heme biosynthesis, plants and bacteria, glutamate => heme	COG0008	Glutamyl- or glutaminyl-tRNA synthetase (GlnS) (PDB:1EUQ)	M00121	Pathway modules; Metabolism of cofactors and vitamins; Cofactor and vitamin metabolism	COG0008	Heme biosynthesis	---------------------------------------------------------------------------------MKARTRFAPSPTGYIHVGNVRSALYPYLIAKQTGGDFILRIEDTDQARFVEGAEDLILDTLKWLGLDWDEGPVYGDKTKEMGDFGPYHQTDRREKYLDWAKKMIEKGLAYADPYSPEEVEEFRKKAKLEKRAFLYRDHRPENPPEWKIGMPLRFKTPEIKRYNWHDAVMGDLSAGPEALDDFILIKADGLPTYNFAHIVDDFEMKVTHVIRGSEYVASTPKYLSLYEALGIQPPILAHLPHILAPEGNKKLGKRDGAKSVSEYRADGILPEAMLNFLAQLGWNDGTEQDIFTKEELIEKFSLDRVQKSGARFDEQRLL…
200	GC_00000005		JB002_complete_genome	436	24	30	5	0	0.751365	0.69988	0.724709	K01885	glutamyl-tRNA synthetase [EC:6.1.1.17]	J	Translation, ribosomal structure and biogenesis	M00121	Heme biosynthesis, plants and bacteria, glutamate => heme	COG0008	Glutamyl- or glutaminyl-tRNA synthetase (GlnS) (PDB:1EUQ)	M00121	Pathway modules; Metabolism of cofactors and vitamins; Cofactor and vitamin metabolism	COG0008	Heme biosynthesis	---------------------------------------------------------------------------------MKARTRFAPSPTGYIHVGNVRSALYPYLIAKQTGGDFILRIEDTDQARFVDGAEDLILDTLKWLGLDWDEGPIYSKKNEEKGDFGPYHQTKRREKYLEWAQKMIEKGLAYADPYSPEEVEEFRKKAKSEKRAFLYRNHRPENPPEWKLGMPLRFKTPEIKRYTWHDAVMGELSAGPEALDDFILIKADGLPTYNFAHIVDDFEMEITHVIRGAEYIASTPRYLSLYDALEIKPPVLAHLPHILAPEGNKKLGKRDGAKSVSEYRVDGILPEAMLNFLAQLGWNDGTEQEIFTKEELIEKFSLDRVQKSGARFDEQRLL…
201	GC_00000005		JB003_complete_genome	441	24	30	5	0	0.751365	0.69988	0.724709	K01885	glutamyl-tRNA synthetase [EC:6.1.1.17]	J	Translation, ribosomal structure and biogenesis	M00121	Heme biosynthesis, plants and bacteria, glutamate => heme	COG0008	Glutamyl- or glutaminyl-tRNA synthetase (GlnS) (PDB:1EUQ)	M00121	Pathway modules; Metabolism of cofactors and vitamins; Cofactor and vitamin metabolism	COG0008	Heme biosynthesis	---------------------------------------------------------------------------------MKARTRFAPSPTGYIHVGNVRSALYPYLIAKQTGGDFILRIEDTDQARFVEGAEDLILDTLKWLGLDWDEGPVYGDKTKEMGDFGPYHQTDRREKYLDWAKKMIEKGLAYADPYSPEEVEEFRKKAKLEKRAFLYRDHRPENPPEWKIGMPLRFKTPEIKRYNWHDAVMGDLSAGPEALDDFILIKADGLPTYNFAHIVDDFEMKVTHVIRGSEYVASTPKYLSLYEALGIQPPILAHLPHILAPEGNKKLGKRDGAKSVSEYRADGILPEAMLNFLAQLGWNDGTEQDIFTKEELIEKFSLDRVQKSGARFDEQRLL…
202	GC_00000005		ORAL_T_A_F_MAG_00016	617	24	30	5	0	0.751365	0.69988	0.724709	K01885	glutamyl-tRNA synthetase [EC:6.1.1.17]	J	Translation, ribosomal structure and biogenesis	M00121	Heme biosynthesis, plants and bacteria, glutamate => heme	COG0008	Glutamyl- or glutaminyl-tRNA synthetase (GlnS) (PDB:1EUQ)	M00121	Pathway modules; Metabolism of cofactors and vitamins; Cofactor and vitamin metabolism	COG0008	Heme biosynthesis	---------------------------------------------------------------------------------MKARTRFAPSPTGYIHVGNVRSALYPYLIAKQTGGDFILRIEDTDQARFVEGAEDLILDTLKWLGLDWNEGPVYGDKTKEIGDYGPYHQTDRREKYLDWAKKMIEKGLAYADPYSPEEVEEFRKKAKLEKRAFLYRDHRPENPPEWKIGMPLRFKTPEIKRYNWHDAVMGDLSAGPEALDDFILIKADGLPTYNFAHIVDDFEMKVTHVIRGSEYVASTPKYLSLYEALGIQPPILAHLPHILAPEGNKKLGKRDGAKSVSKYRADGILPEAMLNFLAQLGWNDGTEQDIFTKEELIEKFSLDRVQKSGARFDEQRLL…
203	GC_00000005		ORAL_T_B_F_Bin_00010	605	24	30	5	0	0.751365	0.69988	0.724709	K01885	glutamyl-tRNA synthetase [EC:6.1.1.17]	J	Translation, ribosomal structure and biogenesis	M00121	Heme biosynthesis, plants and bacteria, glutamate => heme	COG0008	Glutamyl- or glutaminyl-tRNA synthetase (GlnS) (PDB:1EUQ)	M00121	Pathway modules; Metabolism of cofactors and vitamins; Cofactor and vitamin metabolism	COG0008	Heme biosynthesis	---------------------------------------------------------------------------------MKARTRFAPSPTGYIHVGNVRSALYPYLIAKQTGGDFILRIEDTDQARFVKGAEDLILDTLKWLSLDWNEGPIYGEKGQESGGFGPYHQTNRREIYLDWARKLIEKGLAYADPYSPEEVEEFRNKAKAEKRAFLYREYRPKNPPEWKIGMPLRFKTPEIKRYTWHDAVMGELSAGPEALDDFILIKADGLPTYNFAHIVDDFEMKVTHVIRGSEYVASTPKYLSLYEALEIEPPILAHLPHILAPEGNKKLGKRDGAKSVSEYRADGILPEAMLNFLAQLGWNDGTEQEIFTKEELIEKFSLDRVQKSGARFDEQRLL…
204	GC_00000005		ORAL_T_B_F_Bin_00014	56	24	30	5	0	0.751365	0.69988	0.724709	K01885	glutamyl-tRNA synthetase [EC:6.1.1.17]	J	Translation, ribosomal structure and biogenesis	M00121	Heme biosynthesis, plants and bacteria, glutamate => heme	COG0008	Glutamyl- or glutaminyl-tRNA synthetase (GlnS) (PDB:1EUQ)	M00121	Pathway modules; Metabolism of cofactors and vitamins; Cofactor and vitamin metabolism	COG0008	Heme biosynthesis	---------------------------------------------------------------------------------MKARTRFAPSPTGYIHVGNVRSALYPYLIAKQTGGDFILRIEDTDQARFVEGAEDLILDTLKWLGLDWNEGPVYGDKTKEMGDFGPYHQTDRREKYLDWAKKMIEKGLAYADPYSPEEVEEFRKKAKLEKRAFLYRDHRPENPPEWKIGMPLRFKTPEIKRYNWHDAVMGDLSAGPEALDDFILIKADGLPTYNFAHIVDDFEMKVTHVIRGSEYVASTPKYLSLYEALGIQPPILAHLPHILAPEGNKKLGKRDGAKSVSEYRADGILPEAMLNFLAQLGWNDGTEQDIFTKEELIEKFSLDRVQKSGARFDEQRLL…
205	GC_00000005		ORAL_T_C_M_Bin_00022	19	24	30	5	0	0.751365	0.69988	0.724709	K01885	glutamyl-tRNA synthetase [EC:6.1.1.17]	J	Translation, ribosomal structure and biogenesis	M00121	Heme biosynthesis, plants and bacteria, glutamate => heme	COG0008	Glutamyl- or glutaminyl-tRNA synthetase (GlnS) (PDB:1EUQ)	M00121	Pathway modules; Metabolism of cofactors and vitamins; Cofactor and vitamin metabolism	COG0008	Heme biosynthesis	---------------------------------------------------------------------------------MKARTRFAPSPTGYIHVGNVRSALYPYLIAKQTGGDFILRIEDTDQARFVDGAEDLILDTLKWLGLDWDEGPIYSKKNEEKGDFGPYHQTKRREKYIEWAQKMIEKGLAYADPYSPEEVEKFRKKAKSEKRAFLYRNHRPENPPEWKLGMPLRFKTPEIKRYTWHDAVMDELSAGPEALDDFILIKADGLPTYNFAHIVDDFEMKVTHVIRGSEYVASTPKYLSLYGALEIKPPILAHLPHILAPEGNKKLGKRDGAKSVSEYRADGILPEAMLNFLAQLGWNDGTEQEIFTKEELIEKFSLDRVQKSGARFDEQRLL…
206	GC_00000005		PRLK01000001_1_Candidatus_Saccharibacteria_bacterium_TM7_CMJM_G6_1_HOT_870_G6CMJM_1_whole_genome_shotgun_sequence	428	24	30	5	0	0.751365	0.69988	0.724709	K01885	glutamyl-tRNA synthetase [EC:6.1.1.17]	J	Translation, ribosomal structure and biogenesis	M00121	Heme biosynthesis, plants and bacteria, glutamate => heme	COG0008	Glutamyl- or glutaminyl-tRNA synthetase (GlnS) (PDB:1EUQ)	M00121	Pathway modules; Metabolism of cofactors and vitamins; Cofactor and vitamin metabolism	COG0008	Heme biosynthesis	---------------------------------------------------------------------------------MKVRTRFAPSPTGYIHVGNVRSALYPYLVARQSKGDFILRIEDTDQARFVDGAEDMVLDTLRWLGLEWDEGPI--NLSTEEGKYGPYHQTQRKNIYLEWAQKMVDEGLAYADPYTVEQVQAFREEAKANKKAFLYRNYRPENPPEWKVGMPLRFKTPVIKRYSWNDAVMGELSAGEEALDDFVIIKADGLPTYNFAHIIDDYEMGITHIIRGSEYVASTPKYLSLYEALNIEPPILAHVPHILAPSGNKKLGKRDGAKSVTEYREEGILPEAMINFLAQLGWNDGTEQEIFTLEELIDKFSLDRVQKSGARFDEQRLL…
207	GC_00000005		SDRL01000060_1_TM7_phylum_sp_oral_taxon_353_strain_TM7_HOT_353_SAG1_952SAG1_NODE_101_2_whole_genome_shotgun_sequence	481	24	30	5	0	0.751365	0.69988	0.724709	K01885	glutamyl-tRNA synthetase [EC:6.1.1.17]	J	Translation, ribosomal structure and biogenesis	M00121	Heme biosynthesis, plants and bacteria, glutamate => heme	COG0008	Glutamyl- or glutaminyl-tRNA synthetase (GlnS) (PDB:1EUQ)	M00121	Pathway modules; Metabolism of cofactors and vitamins; Cofactor and vitamin metabolism	COG0008	Heme biosynthesis	---------------------------------------------------------------------------------MTTRTRFAPSPTGYMHVGGMRTALFAWLIARQSNGKFILRIEDTDQKREVSGSVEHIYECLRWLDLVPDEGP-----DDFGGKFGPYKQSERLDIYRKYAQKLIDAGRAYADPYTPEQLDAFREEAKAHKKPFLYRDYRPETPPTWDGSQPLRFRS-EPKAYTWHDEVMGEMHAGPEVIDDFILIKSDGFPTYNFAHIVDDAEMEITHVIRGQEFLASTPKYLNLY--------------------------------------------------------------------------------------------…
208	GC_00000005		SDRL01000060_1_TM7_phylum_sp_oral_taxon_353_strain_TM7_HOT_353_SAG1_952SAG1_NODE_101_2_whole_genome_shotgun_sequence	670	24	30	5	0	0.751365	0.69988	0.724709	K01885	glutamyl-tRNA synthetase [EC:6.1.1.17]	J	Translation, ribosomal structure and biogenesis	M00121	Heme biosynthesis, plants and bacteria, glutamate => heme	COG0008	Glutamyl- or glutaminyl-tRNA synthetase (GlnS) (PDB:1EUQ)	M00121	Pathway modules; Metabolism of cofactors and vitamins; Cofactor and vitamin metabolism	COG0008	Heme biosynthesis	-----------------------------------------------------------------------------------------------MHVGGMRTALFAWLIARQSNGKFILRIEDTDQKREVSGSVEHIYKCLRWLDLIPDEGP-----DDFGGEFGSYKQSERLDIYRKYAQKLIDAGRAYADPYTPEQLDAFREEAKAHKKPFLYRDYRPENPPAWDGSQPLRFRS-EPKPYTWHDEVMGEMHAGPEVIDDFILVKSDGFPTYNFAHIVDDAEMEITHVIRGQEFLASTPKYLNLY--------------------------------------------------------------------------------------------…
209	GC_00000005		SDRL01000060_1_TM7_phylum_sp_oral_taxon_353_strain_TM7_HOT_353_SAG1_952SAG1_NODE_101_2_whole_genome_shotgun_sequence	572	24	30	5	0	0.751365	0.69988	0.724709			J	Translation, ribosomal structure and biogenesis			COG0008	Glutamyl- or glutaminyl-tRNA synthetase (GlnS) (PDB:1EUQ)			COG0008	Heme biosynthesis	---------------------------------------------------------------------------------------------------------------------------------------------------------------------------------------------------------------------------------------------------------------------------------------------------------------------------------------------------------------------------------------------------------------…
210	GC_00000005		SDRL01000060_1_TM7_phylum_sp_oral_taxon_353_strain_TM7_HOT_353_SAG1_952SAG1_NODE_101_2_whole_genome_shotgun_sequence	162	24	30	5	0	0.751365	0.69988	0.724709			J	Translation, ribosomal structure and biogenesis			COG0008	Glutamyl- or glutaminyl-tRNA synthetase (GlnS) (PDB:1EUQ)			COG0008	Heme biosynthesis	---------------------------------------------------------------------------------------------------------------------------------------------------------------------------------------------------------------------------------------------------------------------------------------------------------------------------------------------------------------------------------------------------------------…
211	GC_00000005		SDRL01000060_1_TM7_phylum_sp_oral_taxon_353_strain_TM7_HOT_353_SAG1_952SAG1_NODE_101_2_whole_genome_shotgun_sequence	482	24	30	5	0	0.751365	0.69988	0.724709													---------------------------------------------------------------------------------MG-----------------------------------------------------------------------------------------------------------------------------------------------------------DDKNYT--------------------------------NVILEEIRSQMSAVL---EIVSNQP------------------------------------TREEFNNLREEF--------------------------------------------------…
212	GC_00000005		SDRM01000010_1_TM7_phylum_sp_oral_taxon_352_strain_TM7_HOT_352_SAG8_352SAG8_NODE_10_21_whole_genome_shotgun_sequence	221	24	30	5	0	0.751365	0.69988	0.724709	K01885	glutamyl-tRNA synthetase [EC:6.1.1.17]	J	Translation, ribosomal structure and biogenesis	M00121	Heme biosynthesis, plants and bacteria, glutamate => heme	COG0008	Glutamyl- or glutaminyl-tRNA synthetase (GlnS) (PDB:1EUQ)	M00121	Pathway modules; Metabolism of cofactors and vitamins; Cofactor and vitamin metabolism	COG0008	Heme biosynthesis	---------------------------------------------------------------------------------MTIRTRFAPSPTGYIHLGNVRTALYTYLVARAHQGDFILRIEDTDQARFVEGAEEMILETLNWLGLNWDEGPILNNLKEESGNFGPYHQTDRRDIYIKWAKKMISEGLAYADPYTPEEVQVFRDKAKAEKRAFLYRDHRPENPPEWQLGMPLRFKVPEIKRYSWTDAVMGELSAGPEALDDFILIKADGLPTYNFAHIIDDFEMQVTHVIRGSEYIASTPKYLSLYEALKITPPILAHVPHIMAPSGNKKLGKRDGAKSVTEYRSEGILPEAMLNFLAQLGWNDGTEQEIFSKAELIEKFSLDRVQKSGARFDEQRLI…
213	GC_00000005		SDRT01000065_1_TM7_phylum_sp_oral_taxon_349_strain_TM7_HOT_349_SAG1_349SAG1_NODE_101_4_whole_genome_shotgun_sequence	782	24	30	5	0	0.751365	0.69988	0.724709	K01885	glutamyl-tRNA synthetase [EC:6.1.1.17]	J	Translation, ribosomal structure and biogenesis	M00121	Heme biosynthesis, plants and bacteria, glutamate => heme	COG0008	Glutamyl- or glutaminyl-tRNA synthetase (GlnS) (PDB:1EUQ)	M00121	Pathway modules; Metabolism of cofactors and vitamins; Cofactor and vitamin metabolism	COG0008	Heme biosynthesis	--------------------------------------------------------------------------------MTTIRTRFAPSPTGYIHVGNVRAALFPWLLARQQGGTFILRIEDTDRARFVPGAEDLILDTLEWLGLDWDEGP------RRGGEYGPYHQSERLEIYRAWAQTLIDKGLAYADPYSPEQVQAFRDEARAAKKAFLYRDYRPENPPAWDGTQPLRFKVANPKRYTWHDPVMGELSAGPEALDDFILIKADGYPTYNFAHIVDDAEMRITHVIRGLEYISSIPRYLSLYEAFELTPPVLACLPHIMAPDGKKKLGKRDGAKSVTDYR------------------------------------------------------…
214	GC_00000005		SDRT01000065_1_TM7_phylum_sp_oral_taxon_349_strain_TM7_HOT_349_SAG1_349SAG1_NODE_101_4_whole_genome_shotgun_sequence	473	24	30	5	0	0.751365	0.69988	0.724709			J	Translation, ribosomal structure and biogenesis			COG0008	Glutamyl- or glutaminyl-tRNA synthetase (GlnS) (PDB:1EUQ)			COG0008	Heme biosynthesis	------------------------------------------------------------------------------------------------------------------------------------------------------------------------------------------------------------------------------------------------------------------------------------------------------------------------------------------------------------------------------------------------------------RLL…
215	GC_00000005		SDRW01000018_1_TM7_phylum_sp_oral_taxon_348_strain_TM7_HOT_348_SAG2_348SAG2_NODE_103_2_whole_genome_shotgun_sequence	587	24	30	5	0	0.751365	0.69988	0.724709	K01885	glutamyl-tRNA synthetase [EC:6.1.1.17]	J	Translation, ribosomal structure and biogenesis	M00121	Heme biosynthesis, plants and bacteria, glutamate => heme	COG0008	Glutamyl- or glutaminyl-tRNA synthetase (GlnS) (PDB:1EUQ)	M00121	Pathway modules; Metabolism of cofactors and vitamins; Cofactor and vitamin metabolism	COG0008	Heme biosynthesis	--------------------------------------------------------------------------------MTQIRTRFAPSPTGYIHVGSLRAALFPWLLARQNNGKFILRIEDTDRSRFVEGAEEKIYETLSWLGIDWDEGPT--ANGKEKGKFGPYHQTERRGIYLEWAKKLIDKGLAYADPYTPEQVQAFRDEAKTKKEAFLYRNYRPKNPPKWDGTQPLRFKVPEIKRYTWQDPIMGELSAGPEALDDFILIKSDGLPTYNFAHIVDDFEMGITHVIRGAEYIASTPRYLSLYDALEIKPPVLACSPHIMAPSGNKKLGKRDGAKSADEYRKEGILPEAMMSFLASLGWNDGTEQEIFTKEELIKKFKLDRVQKSGARFDEKRLI…
216	GC_00000005		SDRZ01000008_1_TM7_phylum_sp_oral_taxon_346_strain_TM7_HOT_346_SAG2_346SAG2_NODE_10_28_whole_genome_shotgun_sequence	678	24	30	5	0	0.751365	0.69988	0.724709	K01885	glutamyl-tRNA synthetase [EC:6.1.1.17]	J	Translation, ribosomal structure and biogenesis	M00121	Heme biosynthesis, plants and bacteria, glutamate => heme	COG0008	Glutamyl- or glutaminyl-tRNA synthetase (GlnS) (PDB:1EUQ)	M00121	Pathway modules; Metabolism of cofactors and vitamins; Cofactor and vitamin metabolism	COG0008	Heme biosynthesis	MGDDKNYTNVILEEIRSQMRAVLEIVSNQPTREEFNNLREEFDSLKTDVRTIKRAVVDNDKTTRHELELRPARHQTRRERFMTTRTRFAPSPTGYMHVGGMRTALFAWLIARQSNGKFILRIEDTDQKREVSGSVEHIYECLRWLDLIPDEGP-----SNFGGEFGPYKQSERLDIYRKYAQKLIDAGRAYADPYTPEQLDAFREEAKAHKKPFLYRDYRPENPPTWDGSQPLRFRS-EPKPYIWHDEVMGEMHAGPEVIDDFILVKSDGFPTYNFAHIVDDAEMEITHVIRGQEFLASTPKYLNLYDALDIPWPIFASVPPIMNEQGNKKLSKRDGAKDILAYREEGYLPDAMLNFLASLGWNDGTEQEVFTRGELIEKFSLKRVQKSGARFDEKRLL…
217	GC_00000005		TM7c_JB	354	24	30	5	0	0.751365	0.69988	0.724709	K01885	glutamyl-tRNA synthetase [EC:6.1.1.17]	J	Translation, ribosomal structure and biogenesis	M00121	Heme biosynthesis, plants and bacteria, glutamate => heme	COG0008	Glutamyl- or glutaminyl-tRNA synthetase (GlnS) (PDB:1EUQ)	M00121	Pathway modules; Metabolism of cofactors and vitamins; Cofactor and vitamin metabolism	COG0008	Heme biosynthesis	--------------------------------------------------------------------------------MTQIRTRFAPSPTGYIHVGSLRAALFPWLLARQNNGKFILRIEDTDRSRFVEGAEEKIYETLSWLGIDWDEGPT--ANGKEKGKFGPYHQTERREIYLEWAKKLIDKGLAYADPYTPEQVQAFRDEAKAKKEAFLYRNYRPENPPKWDGTQPLRFKVPEIKRYTWQDPIMGELSAGPEALDDFILIKSDGLPTYNFAHIVDDFEMEITHVIRGAEYIASTPRYLSLYDALEIKPPVLACSPHIMAPSGNKKLGKRDGAKSADEYRKEGILPEAMMSFLASLGWNDGTEQEIFTKEELIKRFKLDRVQKSGASFDEKRLI…
218	GC_00000006		CP040003_1_Candidatus_Saccharibacteria_bacterium_oral_taxon_488_strain_AC001_chromosome_complete_genome	73	24	30	3	0	0.70539	0.697946	0.701648	K02335	DNA polymerase I [EC:2.7.7.7]	L|L	Replication, recombination and repair|Replication, recombination and repair			COG0258|COG0749	5'-3' exonuclease Xni/ExoIX (flap endonuclease) (ExoIX) (PDB:3ZDA) (PUBMED:19000038;23821668)|DNA polymerase I, 3'-5' exonuclease and polymerase domains (PolA) (PDB:1D8Y)					----------------------MPGLSTADGTPTGGVYGFVSLAIELIKKLEPDYVAVAWDKRGTNIRKRRELYPEYKAGRKPAPDDFYQQIPILMELLDAFGWPLYELDDYEADDIMGAFARQAEARG-VQTCLLTSDLDALQLVSPLTKVYAMKNGLRNIEEFTAEYFEQKYGIRTDQFLDLKALKGDSSDNLPGVPGVGEKTAVKLLQAYDTLDGVYAHVDEQTGALRTKLENGRESAYLTKQVAEIWTDAPVELDWEVADVNDCDFARVAEILRKLEFHSLIGRLPRTMQ-------------AVDEAVKTAELELPRVEDLPAEPLFEAENSIYIDPLEPDMVYIHSKSDVAWRAKVSEIGWSVWQLLAQGVVIAADVKVLYHTLDAHNVTVR-…
219	GC_00000006		CP040004_1_Candidatus_Saccharibacteria_bacterium_oral_taxon_957_strain_BB001_chromosome_complete_genome	52	24	30	3	0	0.70539	0.697946	0.701648	K02335	DNA polymerase I [EC:2.7.7.7]	L|L	Replication, recombination and repair|Replication, recombination and repair			COG0258|COG0749	5'-3' exonuclease Xni/ExoIX (flap endonuclease) (ExoIX) (PDB:3ZDA) (PUBMED:19000038;23821668)|DNA polymerase I, 3'-5' exonuclease and polymerase domains (PolA) (PDB:1D8Y)					----------------------MPGLSTADGTPTGGVYGFVSLAIELIKKLEPDYVAVAWDKRGTNIRKRRELYPEYKAGRKPAPDDFYQQIPILHELLDAFGWPLYELDDYEADDIMGAFARQAEARG-VQTCLLTSDLDALQLVSPLTKVYAMKNGLRNIEEFTAEYFEQKYGIRTDQFLDLKALKGDASDNLPGVPGVGEKTAVKLLQSYDTLDGVYAHLDEQKGALRTKLESGRESAYLTKQVAEIWTDAPVELDWEVADVNDCDFAQVAEILRKLEFHSLIGRLPRTMQ-------------AVDEVAETVELKLPRVENLPAEPLFETENIIYIDSSDPDIVYINSKPGVAWRAKISEIGQHIWQLLAQGVVIAADVKELYHALDDHGVTVR-…
220	GC_00000006		CP040008_1_Candidatus_Saccharibacteria_bacterium_oral_taxon_955_strain_PM004_chromosome_complete_genome	58	24	30	3	0	0.70539	0.697946	0.701648	K02335	DNA polymerase I [EC:2.7.7.7]	L|L	Replication, recombination and repair|Replication, recombination and repair			COG0258|COG0749	5'-3' exonuclease Xni/ExoIX (flap endonuclease) (ExoIX) (PDB:3ZDA) (PUBMED:19000038;23821668)|DNA polymerase I, 3'-5' exonuclease and polymerase domains (PolA) (PDB:1D8Y)					--MTKRLVIIDGKSVFYRGYYAMPNLSTADGTPTGGVYGFAALSLELFKKLKPDYVCVAWDKPKTNIRKRLEIYPEYKAGRKPAPADFYAQIPILHELLDAFSWPLYELDDYEADDIMATLAKKASDQG-IETCLITSDLDALQAVGPLTHVYALKKGLTNIDLFDPDSFTAKYGIRVDQFLDLKALKGDSSDNIPGVPGVGEKTAVQLLQQFDTLENIYENLWQIKDSVRRKLEAGKESAEMSKKVAELWFDAPVELDLADMDVTDLDTTKLKQLLTKLEFRSLLRNLPEHMRSSSDVDDYSQSLRSFEETKEVPDHARETLMTAKELVIWSEGGNVWLSHERGKVAKLRRSEAI--------------DILSRVAIVGHDTKTFLKQLLADGANL--…
221	GC_00000006		CP040009_1_Candidatus_Saccharibacteria_bacterium_oral_taxon_955_strain_CM009_chromosome_complete_genome	58	24	30	3	0	0.70539	0.697946	0.701648	K02335	DNA polymerase I [EC:2.7.7.7]	L|L	Replication, recombination and repair|Replication, recombination and repair			COG0258|COG0749	5'-3' exonuclease Xni/ExoIX (flap endonuclease) (ExoIX) (PDB:3ZDA) (PUBMED:19000038;23821668)|DNA polymerase I, 3'-5' exonuclease and polymerase domains (PolA) (PDB:1D8Y)					--MTKRLVIIDGKSVFYRGYYAMPNLSTADGTPTGGVYGFAALSLELFKKLKPDYVCVAWDKPKTNIRKRLEIYPEYKAGRKPAPADFYAQIPILHELLDAFSWPLYELDDYEADDIMATLAKKASDQG-IETCLITSDLDALQAVGPLTHVYALKKGLTNIDLFDPDSFTAKYGIRVDQFLDLKALKGDSSDNIPGVPGVGEKTAVQLLQQFDTLENIYENLWQIKDSVRRKLEAGKESAEMSKKVAELWFDAPVELDLADMDVTDLDTTKLKQLLTKLEFRSLLRNLPEHMRSSSDVDDYSQSLRSFEETKEVPDHARETLMTAKELVIWSEGGNVWLSHERGKVAKLRRSEAI--------------DILSRVAIVGHDTKTFLKQLLADGA-NL-…
222	GC_00000006		CP040010_1_Candidatus_Saccharibacteria_bacterium_oral_taxon_488_strain_CM003_chromosome_complete_genome	59	24	30	3	0	0.70539	0.697946	0.701648	K02335	DNA polymerase I [EC:2.7.7.7]	L|L	Replication, recombination and repair|Replication, recombination and repair			COG0258|COG0749	5'-3' exonuclease Xni/ExoIX (flap endonuclease) (ExoIX) (PDB:3ZDA) (PUBMED:19000038;23821668)|DNA polymerase I, 3'-5' exonuclease and polymerase domains (PolA) (PDB:1D8Y)					--MTKRLVIIDGKSVFYRGYYAMPNLSTADGTPTGGVYGFAALSLELFKKLKPDYVCVAWDKPKTNIRKRLEIYPEYKAGRKPAPADFYAQIPILHELLDAFSWPLYELDDYEADDIMATLAKKASDQG-IETCLITSDLDALQAVGPLTHVYALKKGLTNIDLFDPDSFTAKYGIRVDQFLDLKALKGDSSDNIPGVPGVGEKTAVQLLQQFDTLENIYENLWQIKDSVRRKLEAGKESAEMSKKVAELWFDAPVELDLADMDVTDLDTTKLKQLLTKLEFRSLLRNLPEHMRSSSDVDDYSQSLRSFEETKEVPDHARETLMTAKELVIWPEGGNVWLSHERGKVAKLRRSEAI--------------DILSRVAIVGHDTKTFLKQLLADGA-NL-…
223	GC_00000006		CP040011_1_TM7_phylum_sp__oral_taxon_952_strain_TM7x_chromosome_complete_genome	54	24	30	3	0	0.70539	0.697946	0.701648	K02335	DNA polymerase I [EC:2.7.7.7]	L|L	Replication, recombination and repair|Replication, recombination and repair			COG0258|COG0749	5'-3' exonuclease Xni/ExoIX (flap endonuclease) (ExoIX) (PDB:3ZDA) (PUBMED:19000038;23821668)|DNA polymerase I, 3'-5' exonuclease and polymerase domains (PolA) (PDB:1D8Y)					----------------------MPGLSTADGTPTGGVYGFVSLAIELIKKLEPDYVVVAWDKRGTNIRKRRELYPEYKAGRKPAPDDFYQQIPILMELLDAFGWPLYELDDYEADDIMGAFAKQAEARG-VQTCLLTSDLDALQLVSPLTKVYAMKNGLRNIEEFTAEYFEQKYGIRTDQFLDLKALKGDSSDNLPGVPGVGEKTAVKLLQAYETLDGVYAHVDEQKGALRTKLENGRESAYLTKQVAEIWTDAPVELDWEVADVNDCDFARVAEILRKLEFHSLIGRLPKTMQ-------------AVDEVVETAELELPQVDNLPAEPLFETENIIYIDPSEPDTVYINSKPGVAWRAKMSEIGQHVWQLLAQGVVIAADVKDLYHALDAHGVTVR-…
224	GC_00000006		CP047917_1_Candidatus_Saccharibacteria_bacterium_oral_taxon_488_strain_FS15P_chromosome_complete_genome	69	24	30	3	0	0.70539	0.697946	0.701648	K02335	DNA polymerase I [EC:2.7.7.7]	L|L	Replication, recombination and repair|Replication, recombination and repair			COG0258|COG0749	5'-3' exonuclease Xni/ExoIX (flap endonuclease) (ExoIX) (PDB:3ZDA) (PUBMED:19000038;23821668)|DNA polymerase I, 3'-5' exonuclease and polymerase domains (PolA) (PDB:1D8Y)					----------------------MPGLSTADGTPTGGVYGFVSLAIELIKKLEPDYVAVAWDKRGTNIRKRRELYPEYKAGRKPAPDDFYQQIPILMELLDAFGWPLYELDDYEADDIMGAFARQAEARG-VQTCLLTSDLDALQLVSPLTKVYAMKNGLRNIEEFTAEYFEQKYGIRTDQFLDLKALKGDSSDNLPGVPGVGEKTAVKLLQAYDTLDGVYAHVDEQTGALRTKLENGRESAYLTKQVAELWTDAPVELDWEVADVNDCDFARVAEILRKLEFHSLIGRLPKTMQ-------------AADEAVETAELELPRVENLPTEPLFETENIIYIDPSEPDIVYINSKPDVAWRAKVSEIGWSVWQLLAQGVVIAADVKGLYHTLDAHGVTVR-…
225	GC_00000006		CP058260_1_Candidatus_Saccharibacteria_bacterium_oral_taxon_488_strain_HB001_chromosome_complete_genome	74	24	30	3	0	0.70539	0.697946	0.701648	K02335	DNA polymerase I [EC:2.7.7.7]	L|L	Replication, recombination and repair|Replication, recombination and repair			COG0258|COG0749	5'-3' exonuclease Xni/ExoIX (flap endonuclease) (ExoIX) (PDB:3ZDA) (PUBMED:19000038;23821668)|DNA polymerase I, 3'-5' exonuclease and polymerase domains (PolA) (PDB:1D8Y)					----------------------MPGLSTADGTPTGGVYGFVSLAIELIKKLEPDYVAVAWDKRGTNIRKRRELYPEYKAGRKPAPDDFYQQIPILMELLDAFGWPLYELDDYEADDIMGAFARQAEARG-VQTCLLTSDLDALQLVSPLTKVYAMKNGLRNIEEFTAEYFEQKYGIRTDQFLDLKALKGDSSDNLPGVPGVGEKTAVKLLQSYDTLDGVYAHVDEQKGALRTKLENGRESAYLTKQVAEIWMDAPVELDWEVADVNDCDFARVAEILRKLEFHSLIGRLPRTMQ-------------AVDEVVETVELELPRVENLPAEPLFEAENIIYIDPLEPDTVYINSKPGVAWRAKVSEIGWSVWQLLAQGVVIAADVKELYHALDAHGVAVR-…
226	GC_00000006		Candidatus_Nanogingivalaceae_FGB1_strain_JCVI_1_bin_12	100	24	30	3	0	0.70539	0.697946	0.701648	K02335	DNA polymerase I [EC:2.7.7.7]	L|L	Replication, recombination and repair|Replication, recombination and repair			COG0258|COG0749	5'-3' exonuclease Xni/ExoIX (flap endonuclease) (ExoIX) (PDB:3ZDA) (PUBMED:19000038;23821668)|DNA polymerase I, 3'-5' exonuclease and polymerase domains (PolA) (PDB:1D8Y)					---MKKLVIIDGKSVFYRGYYAMKNLSLEDGTPTGGVFGFASLAFEVIRKLKPDYVVVAWDKKGTSTAKRSAIYPEYKAGRKKAPDDFYEQIPLLKDFLKTLGWPLFETDGYEADDILGTLALQANKLG-VEANLITSDLDMLQLIDQNTKVFAMKRGFSEIEEFDLEYFEEKYGLKQSQFLDLKALQGDSSDNIPGVPGIGPKTATQLLQEFFTLEGIYENLDKIKPSWRKKLEDGKESAFMSKEIAKIFLDAPVEIDFDAADIHNFNYEEVLKELRKLEFNSLVKKIPKEMRASSVNFENSNQINIFSEPERETK-NLDFLPEIKAEAFFKKNQKMVFFDLDQDSKQIFVSDFENISQFKVEDFLKFQDFFENTKTAFFNAKETFHGLAKNNIDFCE…
227	GC_00000006		G6_32_bin_33_unicycler	454	24	30	3	0	0.70539	0.697946	0.701648	K02335	DNA polymerase I [EC:2.7.7.7]	L|L	Replication, recombination and repair|Replication, recombination and repair			COG0258|COG0749	5'-3' exonuclease Xni/ExoIX (flap endonuclease) (ExoIX) (PDB:3ZDA) (PUBMED:19000038;23821668)|DNA polymerase I, 3'-5' exonuclease and polymerase domains (PolA) (PDB:1D8Y)					--------------------------------------------------------MCFWR--------------------------------------------------------------------------------------------------------------------------------------------------------------------------------------------------------------------------------------------------------------------------------------------------------------------------------------------------…
228	GC_00000006		G6_32_bin_33_unicycler	455	24	30	3	0	0.70539	0.697946	0.701648	K23786	5'-3' exonuclease [EC:3.1.11.-]	L|L	Replication, recombination and repair|Replication, recombination and repair			COG0258|COG0749	5'-3' exonuclease Xni/ExoIX (flap endonuclease) (ExoIX) (PDB:3ZDA) (PUBMED:19000038;23821668)|DNA polymerase I, 3'-5' exonuclease and polymerase domains (PolA) (PDB:1D8Y)					#NAME?
229	GC_00000006		GCA_015257795_2_ASM1525779v2_JB001_complete_genome	521	24	30	3	0	0.70539	0.697946	0.701648	K02335	DNA polymerase I [EC:2.7.7.7]	L|L	Replication, recombination and repair|Replication, recombination and repair			COG0258|COG0749	5'-3' exonuclease Xni/ExoIX (flap endonuclease) (ExoIX) (PDB:3ZDA) (PUBMED:19000038;23821668)|DNA polymerase I, 3'-5' exonuclease and polymerase domains (PolA) (PDB:1D8Y)					---MKKLVIIDGKSVFYRGYYAMKNLSLEDGTPTGGVFGFASLAFEVIRKLKPDYVVVAWDKKGTSTAKRSAIYPEYKAGRKKAPDDFYEQIPLLKDFLKTLGWPLFETDGYEADDILGTLALQANKLG-VEANLITSDLDMLQLIDQNTKVFAMKRGFSEIEEFDLEYFEEKYGLKQSQFLDLKALQGDSSDNIPGVPGIGPKTATQLLQEFFTLEGIYENLDKIKPSWRKKLEDGKESAFMSKEIAKIFLDAPVEIDFDAADIHNFNYEEVLKELRKLEFNSLVKKIPKEMRASSVNFENSNQINIFSEPERETK-NLDFLPEIKAETFFKKNQKMVFFDLDQDSKQIFASDFENISQFKVEDFLKFQEFFENTKTAFFNAKETFHGLAKNNIDFCE…
230	GC_00000006		JB002_complete_genome	505	24	30	3	0	0.70539	0.697946	0.701648	K02335	DNA polymerase I [EC:2.7.7.7]	L|L	Replication, recombination and repair|Replication, recombination and repair			COG0258|COG0749	5'-3' exonuclease Xni/ExoIX (flap endonuclease) (ExoIX) (PDB:3ZDA) (PUBMED:19000038;23821668)|DNA polymerase I, 3'-5' exonuclease and polymerase domains (PolA) (PDB:1D8Y)					---MKKLVIIDGKSVFYRGYYAMGNLSLEDGTPTGGVYGFASLAFEVIRKLKPDYVVVAWDKKGTSTAKRSAIYPEYKAGRKKAPDDFYEQIPLLKDFLKTLGWPLFETDGYEADDILGTLAVQANKLG-VEANLITSDLDMLQLIDENTKVFAMKRGFSDIEEFDLEYFENKYGLKQSQFLDLKALQGDSSDNIPGVPGIGPKTATQLLQEFFTLEGIYENLENIKPAWRKKLEDGKDLAFMSKKIAEIFLDAPVELNFEDADIHNFNYEEVLKMLRKLEFNSLVRKIPKEMKTSSEDFETKNGNQIRLFEEVLKPSEINILPEISAEKFFKKPQDLVFFDFDTKKSKILVSNFENIAEFNFMEFSKFADFFKNTKTVFFNAKEAFHKIFNAGSDFED…
231	GC_00000006		JB003_complete_genome	520	24	30	3	0	0.70539	0.697946	0.701648	K02335	DNA polymerase I [EC:2.7.7.7]	L|L	Replication, recombination and repair|Replication, recombination and repair			COG0258|COG0749	5'-3' exonuclease Xni/ExoIX (flap endonuclease) (ExoIX) (PDB:3ZDA) (PUBMED:19000038;23821668)|DNA polymerase I, 3'-5' exonuclease and polymerase domains (PolA) (PDB:1D8Y)					---MKKLVIIDGKSVFYRGYYAMKNLSLEDGTPTGGVFGFASLAFEVIRKLKPDYVVVAWDKKGTSTAKRSAIYPEYKAGRKKAPDDFYEQIPLLKDFLKTLGWPLFETDGYEADDILGTLALQANKLG-VEANLITSDLDMLQLIDQNTKVFAMKRGFSEIEEFDLEYFEEKYGLKQSQFLDLKALQGDSSDNIPGVPGIGPKTATQLLQEFFTLEGIYENLDKIKPSWRKKLEDGKESAFMSKEIAKIFLDAPVEIDFDAADIHNFNYEEVLKELRKLEFNSLVKKIPKEMRASSVNFENSNQINIFSEPERETK-NLDFLPEIKAETFFKKNQKMVFFDLDQDSKQIFASDFENISQFKVEDFLKFQEFFENTKTAFFNAKETFHGLAKNNIDFCE…
232	GC_00000006		ORAL_T_A_F_MAG_00016	600	24	30	3	0	0.70539	0.697946	0.701648	K02335	DNA polymerase I [EC:2.7.7.7]	L|L	Replication, recombination and repair|Replication, recombination and repair			COG0258|COG0749	5'-3' exonuclease Xni/ExoIX (flap endonuclease) (ExoIX) (PDB:3ZDA) (PUBMED:19000038;23821668)|DNA polymerase I, 3'-5' exonuclease and polymerase domains (PolA) (PDB:1D8Y)					---------------------------------------------------------------------------------------------------------------------------------------------------------------------------------------------------------------------------------------------------------------------------------------------------------------------------------------------------------------------------------------------------------------…
233	GC_00000006		ORAL_T_B_F_Bin_00010	189	24	30	3	0	0.70539	0.697946	0.701648			L|L	Replication, recombination and repair|Replication, recombination and repair			COG0258|COG0749	5'-3' exonuclease Xni/ExoIX (flap endonuclease) (ExoIX) (PDB:3ZDA) (PUBMED:19000038;23821668)|DNA polymerase I, 3'-5' exonuclease and polymerase domains (PolA) (PDB:1D8Y)					#NAME?
234	GC_00000006		ORAL_T_B_F_Bin_00010	188	24	30	3	0	0.70539	0.697946	0.701648			L|L	Replication, recombination and repair|Replication, recombination and repair			COG0258|COG0749	5'-3' exonuclease Xni/ExoIX (flap endonuclease) (ExoIX) (PDB:3ZDA) (PUBMED:19000038;23821668)|DNA polymerase I, 3'-5' exonuclease and polymerase domains (PolA) (PDB:1D8Y)					METMKKLVIIDGKSVFYRGYYAMKNLSLEDGTPTGGVYGFASLAFEVIRKLKPDYVVVAWDKKGTSTAKRSAIYPEYKAGRK-----------------------------------------------------------------------------------------------------------------------------------------------------------------------------------------------------------------------------------------------------------------------------------------------------------------------------…
235	GC_00000006		ORAL_T_B_F_Bin_00010	190	24	30	3	0	0.70539	0.697946	0.701648	K02335	DNA polymerase I [EC:2.7.7.7]	L|L	Replication, recombination and repair|Replication, recombination and repair			COG0258|COG0749	5'-3' exonuclease Xni/ExoIX (flap endonuclease) (ExoIX) (PDB:3ZDA) (PUBMED:19000038;23821668)|DNA polymerase I, 3'-5' exonuclease and polymerase domains (PolA) (PDB:1D8Y)					--------------------------------------------------------------------------------------------------------------------------------------------------------------------------------------------------------------------------------------------------MSKKVAKIFLDAPVEIDFDAADIRNFDYENVLKELRKLEFNSLVRKIPKEMKTGMPQVKDENQIGLFSEEETESFSNVEILPEISVEDFFAKKQSLVFFDFNENRREILVSNFENLAKFDLADFSKFGRNFESTKTVFFNSKNTFHKLFEVGEEFCG…
236	GC_00000006		ORAL_T_B_F_Bin_00014	142	24	30	3	0	0.70539	0.697946	0.701648			L|L	Replication, recombination and repair|Replication, recombination and repair			COG0258|COG0749	5'-3' exonuclease Xni/ExoIX (flap endonuclease) (ExoIX) (PDB:3ZDA) (PUBMED:19000038;23821668)|DNA polymerase I, 3'-5' exonuclease and polymerase domains (PolA) (PDB:1D8Y)					---MKKLVIIDGKSVFYRGYYAMGNLSLEDGTPTGGVYGFASLAFEVIRKLKPDYVVVAWDKKGTSTAKRSAIYPEYKAGRKKAPDDFYEQIPLLKDFLKTLGWPLFETDGYEADDILGTLAVQANNLG-VEANLITSDLDILQLIDENTKVFAMKRGFSDIEEFDLEYFENKYGLKQSQFLDLKALQGDSSDNIPGVPGIGPKTATQLLQEFFTLEGIYENLE-------------------------------------------------------------------------------------------------------------------------------------------------------------------------------…
237	GC_00000006		ORAL_T_B_F_Bin_00014	112	24	30	3	0	0.70539	0.697946	0.701648	K02335	DNA polymerase I [EC:2.7.7.7]	L|L	Replication, recombination and repair|Replication, recombination and repair			COG0258|COG0749	5'-3' exonuclease Xni/ExoIX (flap endonuclease) (ExoIX) (PDB:3ZDA) (PUBMED:19000038;23821668)|DNA polymerase I, 3'-5' exonuclease and polymerase domains (PolA) (PDB:1D8Y)					----------------------------------------------------------------------------------------------------------------------------------------------------------------NIAEFNFMEFSK----------------------------------------------------------------------------------------------------------------------------------------------------------------------------------------------------FSDFFKKTKTVFFNAKETFHKIFNAGIDFED…
238	GC_00000006		ORAL_T_C_M_Bin_00022	366	24	30	3	0	0.70539	0.697946	0.701648			L|L	Replication, recombination and repair|Replication, recombination and repair			COG0258|COG0749	5'-3' exonuclease Xni/ExoIX (flap endonuclease) (ExoIX) (PDB:3ZDA) (PUBMED:19000038;23821668)|DNA polymerase I, 3'-5' exonuclease and polymerase domains (PolA) (PDB:1D8Y)					---MKKLVIIDGKSVFYRGYYAMGNLSLEDGTPTGGVYGFASLAFEVIRKLKPDYVVVAWDKKGTSTAKRSAIYPEYKAGRKKAPDDFYEQIPLLKDFLKTLGWPLFETDGYEADDILGTLAVQANKLG-VEANLITSDLDMLQLIDENTKVFAMKRGFSDIEEFDLEYFE------------------------------------------------------------------------------------------------------------------------------------------------------------------------------------------------------------------------------------…
239	GC_00000006		ORAL_T_C_M_Bin_00022	474	24	30	3	0	0.70539	0.697946	0.701648			L|L	Replication, recombination and repair|Replication, recombination and repair			COG0258|COG0749	5'-3' exonuclease Xni/ExoIX (flap endonuclease) (ExoIX) (PDB:3ZDA) (PUBMED:19000038;23821668)|DNA polymerase I, 3'-5' exonuclease and polymerase domains (PolA) (PDB:1D8Y)					#NAME?
240	GC_00000006		PRLK01000001_1_Candidatus_Saccharibacteria_bacterium_TM7_CMJM_G6_1_HOT_870_G6CMJM_1_whole_genome_shotgun_sequence	501	24	30	3	0	0.70539	0.697946	0.701648	K02335	DNA polymerase I [EC:2.7.7.7]	L|L	Replication, recombination and repair|Replication, recombination and repair			COG0258|COG0749	5'-3' exonuclease Xni/ExoIX (flap endonuclease) (ExoIX) (PDB:3ZDA) (PUBMED:19000038;23821668)|DNA polymerase I, 3'-5' exonuclease and polymerase domains (PolA) (PDB:1D8Y)					---------------------------------------------------------------------------------------------------------------------------------------------------------------------------------------------------------------------------------------------------------------------------------------------------------------------------------------------------------------------------------------------------------------…
241	GC_00000006		PRLK01000001_1_Candidatus_Saccharibacteria_bacterium_TM7_CMJM_G6_1_HOT_870_G6CMJM_1_whole_genome_shotgun_sequence	140	24	30	3	0	0.70539	0.697946	0.701648	K23786	5'-3' exonuclease [EC:3.1.11.-]	L|L	Replication, recombination and repair|Replication, recombination and repair			COG0258|COG0749	5'-3' exonuclease Xni/ExoIX (flap endonuclease) (ExoIX) (PDB:3ZDA) (PUBMED:19000038;23821668)|DNA polymerase I, 3'-5' exonuclease and polymerase domains (PolA) (PDB:1D8Y)					---MKKLVVIDGKSVFYRGYYAMENLSTADGTPTGGVYGFASLALEVIKKINPDYVVVAWDKKGTSTSKRTAIYSEYKAGRKTPPEDFYAQFPILKELLEALHWPLFECDGYEADDILGTISVQANSLG-IESNLITSDLDMLQLISENTKVYAMKKGFSQIEEFNLKYFEEKYRLKQSQFLDLKSLQGDSSDNIPGVPGIGIKTATALLQEFNTLENIYSNLENIKPSWVKKLAAGKDLAFMSKDLAKIWTDAPVKLNLEDADITNFDYNKLLDIFKKLEFNSLILKIPKSMR---------------------------------------------------------------------------------------------------------…
242	GC_00000006		SDRL01000060_1_TM7_phylum_sp_oral_taxon_353_strain_TM7_HOT_353_SAG1_952SAG1_NODE_101_2_whole_genome_shotgun_sequence	428	24	30	3	0	0.70539	0.697946	0.701648	K02335	DNA polymerase I [EC:2.7.7.7]	L|L	Replication, recombination and repair|Replication, recombination and repair			COG0258|COG0749	5'-3' exonuclease Xni/ExoIX (flap endonuclease) (ExoIX) (PDB:3ZDA) (PUBMED:19000038;23821668)|DNA polymerase I, 3'-5' exonuclease and polymerase domains (PolA) (PDB:1D8Y)					----------------------MPGLSTADGTPTGGVYGFVSLAIELIKKLEPDYVAVAWDKRGTNIRKRRELYPEYKAGRKPAPDDFYQQIPILMELLDAFGWPLYELDDYEADDIMGAFARQAEARG-VQTCLLTSDLDALQLVSPLTKVYAMKNGLRNIEEFTAEYFEQKYGIRTDQFLDLKALKGDSSDNLPGVPGVGEKTAVKLLQAYGTLDGVYTHLDEQKGALRTKLANGRESAYLTKQVAELWTDAPVELDWEVADVNDCDFARVAEILRKLEFHSLIGRLPRTMQ-------------AVDEVVETAELELPRIENLPTEPLFETENIIYIDPLEPDTVYINSKPGVAWRAKVSEIGWSVRQLLAQGVVIAADVKGLYHALDAHGVTVQ-…
243	GC_00000006		SDRM01000010_1_TM7_phylum_sp_oral_taxon_352_strain_TM7_HOT_352_SAG8_352SAG8_NODE_10_21_whole_genome_shotgun_sequence	4	24	30	3	0	0.70539	0.697946	0.701648	K02335	DNA polymerase I [EC:2.7.7.7]	L|L	Replication, recombination and repair|Replication, recombination and repair			COG0258|COG0749	5'-3' exonuclease Xni/ExoIX (flap endonuclease) (ExoIX) (PDB:3ZDA) (PUBMED:19000038;23821668)|DNA polymerase I, 3'-5' exonuclease and polymerase domains (PolA) (PDB:1D8Y)					---MKRLVVIDGKSVFYRGYYAMPGLSMADGTPTGGVYGFVSLAIELIKKLEPDYVAVAWDKRGTNIRKRRELYPEYKAGRKPAPDDFYQQIPILHELLDAFGWPLYEIDDYEADDIMGAFARQAESRG-IETCLITSDLDALQLISPMTKVYAMKNGLRNIEEFTAEYFEEKYGIRTEQFLDLKALKGDSSDNLPGVPGIGEKTAVKLLQEYETLDGVYEHLDEQKGALRTKLENGRESAYLTKQVAEIWTDAPIELDWDVADVNDCDFARVTEILQKLEFNSLIGRLPKTMQI------------AENEKKEEPKLDIPRIEKLPDMPMFEAENIIYIDSSEPDVIYISSNPESVWAAKIDEISQSVWQLLAQGIVIAADVKQLYHALDNHGVAVR-…
244	GC_00000006		SDRT01000065_1_TM7_phylum_sp_oral_taxon_349_strain_TM7_HOT_349_SAG1_349SAG1_NODE_101_4_whole_genome_shotgun_sequence	107	24	30	3	0	0.70539	0.697946	0.701648	K02335	DNA polymerase I [EC:2.7.7.7]	L|L	Replication, recombination and repair|Replication, recombination and repair			COG0258|COG0749	5'-3' exonuclease Xni/ExoIX (flap endonuclease) (ExoIX) (PDB:3ZDA) (PUBMED:19000038;23821668)|DNA polymerase I, 3'-5' exonuclease and polymerase domains (PolA) (PDB:1D8Y)					--MTKRLVIIDGKSVFYRGYYAMPNLSTADGTPTGGVYGFAALSLELIRQIQPDYVCVAWDKPKTNIRKRLEIYPEYKAGRKPAPPDFYAQIPILHELLDAFGWPLYEFDDYEADDIMATLDRQAEARGNIETYLITSDLDALQILDSNTFLYALKKGVSNIDKFDVAEFEARYSIRIDQFLDLKSLKGDASDNIPGVAGVGEKTATQLLQQFDTLDGIYEHLDDVKESVRKKLIAGKDSAYMSKRLAALMFDAPVALDLPAMDIARLDTAKLKAMLVKLEFRSLLRKLPDAMK-DKDNAPTMPALDTNDIEEIEPGTAQAVLIMAPELVVWADGDNVWLSHERTKAACLTRVDAA--------------KILVHVPMIGHDVKMFLKQLLADGITTL-…
245	GC_00000006		SDRW01000018_1_TM7_phylum_sp_oral_taxon_348_strain_TM7_HOT_348_SAG2_348SAG2_NODE_103_2_whole_genome_shotgun_sequence	756	24	30	3	0	0.70539	0.697946	0.701648	K02335	DNA polymerase I [EC:2.7.7.7]	L|L	Replication, recombination and repair|Replication, recombination and repair			COG0258|COG0749	5'-3' exonuclease Xni/ExoIX (flap endonuclease) (ExoIX) (PDB:3ZDA) (PUBMED:19000038;23821668)|DNA polymerase I, 3'-5' exonuclease and polymerase domains (PolA) (PDB:1D8Y)					MVHMKRLVIIDGKSVFYRGYYAMPGLSTKDGIPTGGVFGFASLSLEIVKKLEPDYVCVAWDKKHTSIRKRLNILPTYKAGRKTPPSDFFNQIPILHELLDAFGWPLYEFDDYEADDIMGTISLMAEQHG-IETCLVTSDLDMLQLVSPLTKVYAMKRGLSNIEEYNPSILENKLGIKVSQFLDLKALKGDSSDNIPGVPGIGDKTAVALLKEFESLDSIYKNIEIIKPAWAKKLLAGKESAYISRKVGQIWRDAPVDFDLKAMDIHNLDVVKLSDQLRKLEFNSLIKRLPTAMQDEN----------LNRGLYIPPVSETVDVSPLTSKIKLSTETVVHIID---DKIIIAPNRSKAFICDVTNASDLVFDLISTTKMICYDVKDTLHKLNALNINII-…
246	GC_00000006		SDRZ01000008_1_TM7_phylum_sp_oral_taxon_346_strain_TM7_HOT_346_SAG2_346SAG2_NODE_10_28_whole_genome_shotgun_sequence	120	24	30	3	0	0.70539	0.697946	0.701648	K02335	DNA polymerase I [EC:2.7.7.7]	L|L	Replication, recombination and repair|Replication, recombination and repair			COG0258|COG0749	5'-3' exonuclease Xni/ExoIX (flap endonuclease) (ExoIX) (PDB:3ZDA) (PUBMED:19000038;23821668)|DNA polymerase I, 3'-5' exonuclease and polymerase domains (PolA) (PDB:1D8Y)					--MAKRLVIIDGKSVFYRGYYAMPGLSTADGTPTGGVYGFAALSLELIKQLEPDYVCVAWDKRGTNIRRRLAIYSEYKAGRKPAPPDFYAQIPILHELLAAFSWPLYEFDDYEADDIMATLDKQAEQHGGIETYLITSDLDALQILDQNTYLYALKKGLTNIDKFDIPAFEKRYGIRIGQFLDLKSLKGDSSDNIPGVPGVGEKTAVKLLQQFETLDGVYENLWQIKDSLRRKLEAGKKSAYMSRELARLFTDAPVKLDLEAMNVRDLDTAKLRELLEKLEFRSLLRKLPQHMRDGASGVA-TNNILAPAV-EISGDKVIPMLVMAPELLVIWDGDMVWLSHEKGKVACLPLAKAS--------------AILAEASIVGHDTKEFLKTLLGAGCQQL-…
247	GC_00000006		TM7c_JB	96	24	30	3	0	0.70539	0.697946	0.701648	K02335	DNA polymerase I [EC:2.7.7.7]	L|L	Replication, recombination and repair|Replication, recombination and repair			COG0258|COG0749	5'-3' exonuclease Xni/ExoIX (flap endonuclease) (ExoIX) (PDB:3ZDA) (PUBMED:19000038;23821668)|DNA polymerase I, 3'-5' exonuclease and polymerase domains (PolA) (PDB:1D8Y)					MVHMKRLVIIDGKSVFYRGYYAMPGLSTKDGIPTGGVFGFASLSLEIVKKLEPDYVCVAWDKKHTSIRKRLNILPTYKAGRKTPPSDFFNQIPILHELLDAFGWPLYEFDDYEADDIMGTISLMAEQHG-IETCLVTSDLDMLQLVSPLTKVYAMKRGLSNIEEYNPSILENKLGIKVSQFLDLKALKGDSSDNIPGVPGIGDKTAVALLKEFESLDNIYKNIEIIKPAWAKKLLAGKESAYISRKVGQIWRDAPVDFDLKSMDIHNLDVVKLSDQLRKLEFNSLIKRLPTAMQDEN----------LNRGLYIPPVSETVDISPLTSKIKLSAETVVHIID---DKIIIAPNRSKAFICDVTNASDLVFDLISTTKMICYDVKDTLHKLNALNINIV-…
248	GC_00000007	pan-Saccharibacteria_Core_Genes	CP040003_1_Candidatus_Saccharibacteria_bacterium_oral_taxon_488_strain_AC001_chromosome_complete_genome	137	25	29	4	0	0.723982	0.731339	0.727642	K06915	uncharacterized protein	U	Intracellular trafficking, secretion, and vesicular transport			COG3505	Type IV secretory pathway, VirD4 component, TraG/TraD family ATPase (VirD4) (PDB:1GL6)					---MDSGPLITGFIVVVVLAIGVTIVTLQYRKMLREAKNYERGLKMVPLLIHLPPSSEDIDGASRDQRDLTEEILSQAQVMYNIISSTATKGFKSRLYGQRHLSFEIIARGGLVHYYAVVPTVLVDVIRQAIAAAYPAARLEEVADTNVFSKIGKMSGTIGGEFSLRKSFVYPIATYQESKRDASRALLNAMSAATKDDGIGLQFLVRPAREGWSRASEEHVEKMKKNK--GKKSTKVAGVDISMVGDIFEALWKPPQSAKEKEGEIKPEDKQLSSLEQAEVDAVSEKTRYPAYEVLVRVVISSNTAARSQVLLKNIIAAFAMFDSPRNNGFRFSLTNNIEEMTTAYIMRFFPQHIRSNILNSVEMATLFHLPSATAIPTSQVKRQMSKQVDGPTDVLD…
249	GC_00000007	pan-Saccharibacteria_Core_Genes	CP040004_1_Candidatus_Saccharibacteria_bacterium_oral_taxon_957_strain_BB001_chromosome_complete_genome	113	25	29	4	0	0.723982	0.731339	0.727642	K06915	uncharacterized protein	U	Intracellular trafficking, secretion, and vesicular transport			COG3505	Type IV secretory pathway, VirD4 component, TraG/TraD family ATPase (VirD4) (PDB:1GL6)					----MGGVLILGLLVLGIIAVGTSVIFILYRNAMREAKNYERGLKMVPLLIHLPPTSEDIDNGSRDQRDLNEEVISQAQVMYNIISSTATKGFKSKFYGQRHISLEIVATGGLVHYYAVVPVVLIDVIRQAIIAAYPSARLEEMSEVNIFSEIGRTSGMIGGEFTLRKSFIYPIATYQESKRDASRALLNALSSASKDDGIGIQFLIRPAYDGWAKASELHIDNLRKHK---KKKTGIGALIA-PK-DILEALWKPPQ--ENDEKQKEEENKPLSSLEQAEVDAVSEKTRYPAYEVLIRVVVSSNTAARSQSLLKNIIAAFALFDSPRNNGFKFSVTRNIEEITTAYIMRFFPQQIKYNVLNSVEMATLFHLPGSSSIPTSQVKRQMSKQVDGPTDVLD…
250	GC_00000007	pan-Saccharibacteria_Core_Genes	CP040008_1_Candidatus_Saccharibacteria_bacterium_oral_taxon_955_strain_PM004_chromosome_complete_genome	127	25	29	4	0	0.723982	0.731339	0.727642	K06915	uncharacterized protein	U	Intracellular trafficking, secretion, and vesicular transport			COG3505	Type IV secretory pathway, VirD4 component, TraG/TraD family ATPase (VirD4) (PDB:1GL6)					--MGGVSAFITLFIVTALIVGGTTVIFIFYRRTLREAKNYERGLKMVPILIHLPPASEDIADENRDKRDLTEEVLSQAQVMYNIIASTATKGFKSKIYGQRHLSFEIVARDGLIYYYAVVPTVLTDVVRQAIAAAYPAARLEEVTEHTVFSRVGKTSGTIGGEFTLKKSFSYPIATYLESKRDASRALLNAISAAGREDGVGLQILIRPAGEGWTKSSLNLADKITKDK--GVKKTGVFSGMVSPR-EIMEALWKPPE-----EDEKKADEKQLNAVEQSTIEAIQEKTRYPGYEVLVRVVVSSNTAARSQALLKNIVAAFALFDSPTYNGFRFNLSKNIEELASSYIFRFFPQQINQNILNSVELATIFHLPDQNSIPTSQVKRQMSKQVDGPTQVMD…
251	GC_00000007	pan-Saccharibacteria_Core_Genes	CP040009_1_Candidatus_Saccharibacteria_bacterium_oral_taxon_955_strain_CM009_chromosome_complete_genome	126	25	29	4	0	0.723982	0.731339	0.727642	K06915	uncharacterized protein	U	Intracellular trafficking, secretion, and vesicular transport			COG3505	Type IV secretory pathway, VirD4 component, TraG/TraD family ATPase (VirD4) (PDB:1GL6)					--MGGVSAFITLFIVTALIVGGTTVIFIFYRRTLREAKNYERGLKMVPILIHLPPASEDIADENRDKRDLTEEVLSQAQVMYNIIASTATKGFKSKIYGQRHLSFEIVARDGLIYYYAVVPTVLTDVVRQAIAAAYPAARLEEVTEHTVFSRVGKTSGTIGGEFTLKKSFSYPIATYLESKRDASRALLNAISAAGREDGVGLQILIRPAGEGWTKSSLNLADKITKDK--GVKKTGVFSGMVSPR-EIMEALWKPPE-----EDEKKADEKQLNAVEQSTIEAIQEKTRYPGYEVLVRVVVSSNTAARSQALLKNIVAAFALFDSPTYNGFRFNLSKNIEELASSYIFRFFPQQINQNILNSVELATIFHLPDQNSIPTSQVKRQMSKQVDGPTQVMD…
252	GC_00000007	pan-Saccharibacteria_Core_Genes	CP040010_1_Candidatus_Saccharibacteria_bacterium_oral_taxon_488_strain_CM003_chromosome_complete_genome	128	25	29	4	0	0.723982	0.731339	0.727642	K06915	uncharacterized protein	U	Intracellular trafficking, secretion, and vesicular transport			COG3505	Type IV secretory pathway, VirD4 component, TraG/TraD family ATPase (VirD4) (PDB:1GL6)					--MGGVSAFITLFIVTALIVGGTTVIFIFYRRTLREAKNYERGLKMVPILIHLPPASEDIADENRDKRDLTEEVLSQAQVMYNIIASTATKGFKSKIYGQRHLSFEIVARDGLIYYYAVVPTVLTDVVRQAIAAAYPAARLEEVTEHTVFSRVGKTSGTIGGEFTLKKSFSYPIATYLESKRDASRALLNAISAAGREDGVGLQILIRPASEGWTKSSLNLADKITKDK--GVKKTGVFSGMVSPR-EIMEALWKPPE-----EDEKKADEKQLNAVEQSTIEAIQEKTRYPGYEVLVRIVVSSNTAARSQALLKNIVAAFALFDSPTYNGFRFNLSKNIEELASSYIFRFFPQQINQNILNSVELATIFHLPDQNSIPTSQVKRQMSKQVDGPTQVMD…
253	GC_00000007	pan-Saccharibacteria_Core_Genes	CP040011_1_TM7_phylum_sp__oral_taxon_952_strain_TM7x_chromosome_complete_genome	108	25	29	4	0	0.723982	0.731339	0.727642	K06915	uncharacterized protein	U	Intracellular trafficking, secretion, and vesicular transport			COG3505	Type IV secretory pathway, VirD4 component, TraG/TraD family ATPase (VirD4) (PDB:1GL6)					---MGAGPLIVSFIVIVIIAAGITVAFLQYRNMLREAKNYERGLKMVPLLIHLPPTSEDVNGSNRDERDLTEEVLSQAQVMYNIISSTATKGFKSKVYGQRHMSFEIVARGGLVHYYAVVPLVLVDVIRQAVAAAYPSARLEEVTDANIFSKVGKMSGTIGGEFTLKKSFVYPISTYQESKRDASRALLNALSSASREDGIGVQFLLRPAYDGWSKASESHIDGMKKNK--GKKKGLAGVA---PL-DIMEALWKPPEGG-DKDEAKSPEDKQLSSLEQAEVDAISEKTRYPAYEVLVRVVISSNTAARSQVLLKNIIAAFSLFDSPRNNGFKFSLTRNVEEMTTAYIMRFFPQETRSNILNSVEMATLFHLPGSSAIPTSQVKRQMSKQVDGPTDILD…
254	GC_00000007	pan-Saccharibacteria_Core_Genes	CP047917_1_Candidatus_Saccharibacteria_bacterium_oral_taxon_488_strain_FS15P_chromosome_complete_genome	157	25	29	4	0	0.723982	0.731339	0.727642	K06915	uncharacterized protein	U	Intracellular trafficking, secretion, and vesicular transport			COG3505	Type IV secretory pathway, VirD4 component, TraG/TraD family ATPase (VirD4) (PDB:1GL6)					---MDSGPLITGFIVVVVLAIGVTIVTLQYRKMLREAKNYERGLKMVPLLIHLPPSSEDIDGASRDQRDLTEEILSQAQVMYNIISSTATKGFKSRLYGQRHLSFEIIARGGLVHYYAVVPTVLVDVIRQAIAAAYPAARLEEVADTNVFSKIGKMSGTIGGEFSLRKSFVYPIATYQESKRDASRALLNAMSAATKDDGIGLQFLVRPAREGWSRASEEHVEKMKKNK--GKKSTKVAGVDISMVGDIFEALWKPPQSAKEKEGEIKPEDKQLSSLEQAEVDAISEKTRYPAYEVLVRVVISSNTAARSQVLLKNIIAAFAMFDSPRNNGFRFSLTNNIEEMTTAYIMRFFPQHIRSNILNSVEMATLFHLPSATAIPTSQVKRQMSKQVDGPTDVLD…
255	GC_00000007	pan-Saccharibacteria_Core_Genes	CP058260_1_Candidatus_Saccharibacteria_bacterium_oral_taxon_488_strain_HB001_chromosome_complete_genome	138	25	29	4	0	0.723982	0.731339	0.727642	K06915	uncharacterized protein	U	Intracellular trafficking, secretion, and vesicular transport			COG3505	Type IV secretory pathway, VirD4 component, TraG/TraD family ATPase (VirD4) (PDB:1GL6)					---MDSGPLITGFIVVVVLAIGVTIVTLQYRKMLREAKNYERGLKMVPLLIHLPPSSEDIDGASRDQRDLTEEILSQAQVMYNIISSTATKGFKSRLYGQRHLSFEIIARGGLVHYYAVVPTVLVDVIRQAIAAAYPAARLEEVADTNVFSKIGKMSGTIGGEFSLRKSFVYPIATYQESKRDASRALLNAMSAATKDDGIGLQFLVRPAREGWSRASEEHVEKMKKNK--GKKSTKVAGVDISMVGDIFEALWKPPQSAKEKEGEIKPEDKQLSSLEQAEVDAVSEKTRYPAYEVLVRVVISSNTAARSQVLLKNIIAAFAMFDSPRNNGFRFSLTNNIEEMTTAYIMRFFPQHIRSNILNSVEMATLFHLPSATAIPTSQVKRQMSKQVDGPTDVLD…
256	GC_00000007	pan-Saccharibacteria_Core_Genes	Candidatus_Nanogingivalaceae_FGB1_strain_JCVI_1_bin_12	645	25	29	4	0	0.723982	0.731339	0.727642	K06915	uncharacterized protein	U	Intracellular trafficking, secretion, and vesicular transport			COG3505	Type IV secretory pathway, VirD4 component, TraG/TraD family ATPase (VirD4) (PDB:1GL6)					-----MSIWIILFISFIIICVAAYFVFDQYKKMVREAKNYERGLKMVPIRIHLPPPSDDLETGGRDERDVVDEVLSEAQTMYNIIASTAMKGFKTRLYGQRHISFEIVASDGLVRYYAVVPAVLTETIKQAISAAYPAARLEEVEMENIFSQQGKMQGVIGGEFELKKDFYYPIATYQESRRDAARALLDALSGVERGDGAAIQIMFRPAPENWTNKSNQKVESIRNGK--SKKG-SAAG----AL-DIMEALWKPPT---YGINNSSADFPQLTALENEEIQAIEDKTKYPGYEVLTRVITSSSTATKSQAILQSIVSAFSLFDSPRYNGFKFNMTTDVDELITAYIFRFFPQSTNKNILNSVELSTIFHLPDQNSIPTGKVERQRIRQVDGPTEPMR…
257	GC_00000007	pan-Saccharibacteria_Core_Genes	G6_32_bin_33_unicycler	413	25	29	4	0	0.723982	0.731339	0.727642			U	Intracellular trafficking, secretion, and vesicular transport			COG3505	Type IV secretory pathway, VirD4 component, TraG/TraD family ATPase (VirD4) (PDB:1GL6)					-----MSIWIILFISFIIICVAAYFVFDQYKKMVREAKNYERGLKMVPIRIHLPPPSDDLETGGRDERDVVDEVLSEAQTMYNIIASTAMKGFKTRLYGQRHISFEIVASDGLVRYYAVVPAVLTETIKQAISAAYPAARLEEVEMENIFSQQGKMQGVIGGEFELKKDFYYPIATYQESRRDAARALLDALSGVERGDGAAIQIMFRPAPENWTNKSNQKVESIRNGK--SKKGSA-AG----AL-DIMEALWKPPT---YGINNSSADFPQLTALENEEIQAIEDKTKYPGYEVLTRVITSSSTAAKSQAILQSIVSAFSLFDSPRYNGFKFNMTTDVDELITAYIFRFFPQSTNKNILNSVELSTIFHLPDQNSIPTGKVERQRIRQVDGPTEP--…
258	GC_00000007	pan-Saccharibacteria_Core_Genes	G6_32_bin_33_unicycler	545	25	29	4	0	0.723982	0.731339	0.727642			U	Intracellular trafficking, secretion, and vesicular transport			COG3505	Type IV secretory pathway, VirD4 component, TraG/TraD family ATPase (VirD4) (PDB:1GL6)					---------------------------------------------------------------------------------------------------------------------------------------------------------------------------------------------------------------------------------------------------------------------------------------------------------------------------------------------------------------------------------------------------------------…
259	GC_00000007	pan-Saccharibacteria_Core_Genes	GCA_015257795_2_ASM1525779v2_JB001_complete_genome	98	25	29	4	0	0.723982	0.731339	0.727642	K06915	uncharacterized protein	U	Intracellular trafficking, secretion, and vesicular transport			COG3505	Type IV secretory pathway, VirD4 component, TraG/TraD family ATPase (VirD4) (PDB:1GL6)					-----MSIWIILFISFIIICVAAYFVFDQYKKMVREAKNYERGLKMVPIRIHLPPPSDDLETGGRDERDVVDEVLSEAQTMYNIIASTAMKGFKTRLYGQRHISFEIVASDGLVRYYAVVPAVLTETIKQAISAAYPAARLEEVEMENIFSQQGKMQGVIGGEFELKKDFYYPIATYQESRRDAARALLDALSGVERGDGAAIQIMFRPAPENWTNKSNQKVESIRNGK--SKKS-SAAG----AL-DIMEALWKPPT---YGINNSSADFPQLTALENEEIQAIEDKTKYPGYEVLTRVITSSSTAAKSQAILQSIVSAFSLFDSPRYNGFKFNMTTDVDELITAYIFRFFPQSTNKNILNSVELSTIFHLPDQNSIPTGKVERQRIRQVDGPTEPMR…
260	GC_00000007	pan-Saccharibacteria_Core_Genes	JB002_complete_genome	100	25	29	4	0	0.723982	0.731339	0.727642	K06915	uncharacterized protein	U	Intracellular trafficking, secretion, and vesicular transport			COG3505	Type IV secretory pathway, VirD4 component, TraG/TraD family ATPase (VirD4) (PDB:1GL6)					-----MGIWIILFISFVIICVASYFAFDQYKRMVQEAKNYERGLKMVPIRIHLPPPSDDLEVGGRDERDVVDEVLSEAQTMYNIIASTATKGFKTKLYGQRHISFEIVASDGLVRYYAVVPAVLTETIKQAISAAYPAARLEEVEMENIFSQQGKMQGVIGGEFELKKDYFYPIATYQESRRDAARALLDALSGVERGDGAAIQIMFRPAPESWTLKSNEKVESIRKGK--GKKNNNTTA----VL-DIMEALWKPPT---YGLNTSNTEYPQLTALENEEIQAIEDKTKYPGYEVLTRVVTSSSTASKSQAILQSIVSAFSLFDSPRYNGFKFNMTNNIDELVTAYIFRFFPQSTNQNILNSVELSTIFHLPNQNSIPTGKIERQRIRQVDGPTELMK…
261	GC_00000007	pan-Saccharibacteria_Core_Genes	JB003_complete_genome	99	25	29	4	0	0.723982	0.731339	0.727642	K06915	uncharacterized protein	U	Intracellular trafficking, secretion, and vesicular transport			COG3505	Type IV secretory pathway, VirD4 component, TraG/TraD family ATPase (VirD4) (PDB:1GL6)					-----MSIWIILFISFIIICVAAYFVFDQYKKMVREAKNYERGLKMVPIRIHLPPPSDDLETGGRDERDVVDEVLSEAQTMYNIIASTAMKGFKTRLYGQRHISFEIVASDGLVRYYAVVPAVLTETIKQAISAAYPAARLEEVEMENIFSQQGKMQGVIGGEFELKKDFYYPIATYQESRRDAARALLDALSGVERGDGAAIQIMFRPAPENWTNKSNQKVESIRNGK--SKKS-SAAG----AL-DIMEALWKPPT---YGINNSSADFPQLTALENEEIQAIEDKTKYPGYEVLTRVITSSSTAAKSQAILQSIVSAFSLFDSPRYNGFKFNMTTDVDELITAYIFRFFPQSTNKNILNSVELSTIFHLPDQNSIPTGKVERQRIRQVDGPTEPMR…
262	GC_00000007	pan-Saccharibacteria_Core_Genes	ORAL_T_A_F_MAG_00016	200	25	29	4	0	0.723982	0.731339	0.727642			U	Intracellular trafficking, secretion, and vesicular transport			COG3505	Type IV secretory pathway, VirD4 component, TraG/TraD family ATPase (VirD4) (PDB:1GL6)					-----MGVWIILFISFVIICVASYFAFDQYKRMVQEAKNYERGLKMVPIRIHLPPPSDDLEVGGRDERDVVDEVLSEAQTMYNIIASTATKGFKTKLYGQRHISFEIVASDGLVRYYAVVPAVLTETIKQAISAAYPAARLEEVEMENIFSQQGKMQGVIGGEFELKKDYFYPIATYQESRRDAARALLDALSGVERGDGAAIQIMFRPAPENWFLKSNEKVESIRKGK--GKKSNNAAV----AL-DIMEALWKPPT---YGLKNSNTDLPQLTALENEEIQA-------------------------------------------------------------------------------------------------------------------…
263	GC_00000007	pan-Saccharibacteria_Core_Genes	ORAL_T_B_F_Bin_00010	374	25	29	4	0	0.723982	0.731339	0.727642	K06915	uncharacterized protein	U	Intracellular trafficking, secretion, and vesicular transport			COG3505	Type IV secretory pathway, VirD4 component, TraG/TraD family ATPase (VirD4) (PDB:1GL6)					-----MGIWIILFVSFVIICVASYLAFDQYKRMVQEAKNYERGLKMVPIRIHLPPPSDDLEVGGRDERDVVDEVLSEAQTMYNIIASTAMKGFKTKLYGQRHISFEIVASDGLVRYYAVVPAVLTETVKQAISAAYPASRLEEVEMENIFSQQGKMQGVIGGEFELKKDFFYPIATYQESRRDAARALLDALSGVQRGDGAAIQIMFRPAPENWTLKSNEKVELIRKSK--NKNGIKTRSA---TL-DIMEALWKPPT---YGIVNSSAESPQLTALENEEIQAIEDKTKYPGYEVLTRVVTSSSTASKSQAILQSIVTAFSLFDSPRYNGFKFNMTNNIDELVTAYIFRFFPQSVSKNILNSVEFSTMFHLPNQNSIPTGKIERQRIRQVDGPTEPMK…
264	GC_00000007	pan-Saccharibacteria_Core_Genes	ORAL_T_B_F_Bin_00014	26	25	29	4	0	0.723982	0.731339	0.727642	K06915	uncharacterized protein	U	Intracellular trafficking, secretion, and vesicular transport			COG3505	Type IV secretory pathway, VirD4 component, TraG/TraD family ATPase (VirD4) (PDB:1GL6)					-----MGIWIILFISFVIICVASYFAFDQYKRMVQEAKNYERGLKMVPIRIHLPPPSDDLEVGGRDERDVVDEVLSEAQTMYNIIASTATKGFKTKLYGQRHISFEIVASDGLVRYYAVVPAVLTETIKQAISAAYPAARLEEVEMENIFSQQGKMQGVIGGEFELKKDYFYPIATYQESRRDAARALLDALSGVERGDGAAIQIMFRPAPENWFLKSNEKVESIRKGK--GKKSNNAAV----AL-DIMEALWKPPT---YGLKNSNTDLPQLTALENEEIQAIEDKTKYPGYEVLTRVVASSSTASKSQAILQSIVSAFSLFDSPRYNGFKFNMTNNIEELVTSYIFRFFPQSINHNILNSVELSTIFHLPNQNSIPTGKIERQRIRQVDGPTEPMK…
265	GC_00000007	pan-Saccharibacteria_Core_Genes	ORAL_T_C_M_Bin_00011	82	25	29	4	0	0.723982	0.731339	0.727642	K06915	uncharacterized protein	U	Intracellular trafficking, secretion, and vesicular transport			COG3505	Type IV secretory pathway, VirD4 component, TraG/TraD family ATPase (VirD4) (PDB:1GL6)					-----MAFWIIIFASFVIVCVASFLIFEQYKRIVREAKNYERGLKMVPMKIHLPPPTDDIEIGGRDSRDVVDEALSEAQTMYNIISSTATKGFKTRLYGQRHISFEIVASNGLIHYYAVVPAVITETVKQAIAAAYPTARLEEVELETIFSKQGKTQGVIGGEFVLKKNFYYPINTYQDSRRDAMRSLLDALSSVSRGDGASIQIMLRPADDKWTSLSNKYIEKIRNGK--GKKNNAVAP----AL-DILESLWKPPT---YGNNATGSSDVKITLLEQEEIEAIENKIKHPGYEVLIRTVVSSTTASKSQAILQSIVSAFSLFDSPRYNGFKFITANDIDELVTSYIFRFFPQTLTENILNSVELSTMFHLPSRSSIPTEKVQRQRIKQVDGPTEPME…
266	GC_00000007	pan-Saccharibacteria_Core_Genes	ORAL_T_C_M_Bin_00022	52	25	29	4	0	0.723982	0.731339	0.727642	K06915	uncharacterized protein	U	Intracellular trafficking, secretion, and vesicular transport			COG3505	Type IV secretory pathway, VirD4 component, TraG/TraD family ATPase (VirD4) (PDB:1GL6)					-----MGIWIILFISFVIIFVASYFAFDQYKRMVQEAKNYERGLKMVPIRIHLPPPSDDLEVGGRDERDVVDEVLSEAQTMYNIIASTATKGFKTKLYGQRHISFEIVASDGLVRYYAVVPAVLTETIKQAISAAYPAARLEEVEMENIFSQQGKMQGVIGGEFELKKDYFYPIATYQESRRDAARALLDALSGVERGDGAAIQIMFRPAPESWTLKSNEKVESIRKGK--GKKNNNTTA----VL-DIMEALWKPPT---YGLNTSNTEYPQLTALENEEIQAIEDKTKYPGYEVLTRVVTSSSTASKSQAILQSIVSAFSLFDSPRYNGFKFNMTNNIDELVTAYIFRFFPQSTNQNILNSVELSTIFHLPNQNSIPTGKIERQRIRQVDGPTELMK…
267	GC_00000007	pan-Saccharibacteria_Core_Genes	PRLK01000001_1_Candidatus_Saccharibacteria_bacterium_TM7_CMJM_G6_1_HOT_870_G6CMJM_1_whole_genome_shotgun_sequence	199	25	29	4	0	0.723982	0.731339	0.727642	K06915	uncharacterized protein	U	Intracellular trafficking, secretion, and vesicular transport			COG3505	Type IV secretory pathway, VirD4 component, TraG/TraD family ATPase (VirD4) (PDB:1GL6)					-----MAFWIIIFASFVIVCVASFLIFEQYKRIVREAKNYERGLKMVPMKIHLPPPTDDIEIGGRDSRDVVDEALSEAQTMYNIISSTATKGFKTRLYGQRHISFEIVASNGLIHYYAVVPAVITETVKQAIAAAYPTARLEEVELETIFSKQGKTQGVIGGEFVLKKNFYYPINTYQDSRRDAMRSLLDALSSVSRGDGASIQIMLRPADDKWTSLSNKYIEKIRNGK--GKKNNAVAP----AL-DILESLWKPPT---YGNNATGSSDVKITSLEQEEIEAIENKIKHPGYEVLIRTVVSSTTASKSQAILQSIVSAFSLFDSPRYNGFKFITANDIDELVTSYIFRFFPQTLTENILNSVELSTMFHLPSRSSIPTEKVQRQRIKQVDGPTEPME…
268	GC_00000007	pan-Saccharibacteria_Core_Genes	SDRL01000060_1_TM7_phylum_sp_oral_taxon_353_strain_TM7_HOT_353_SAG1_952SAG1_NODE_101_2_whole_genome_shotgun_sequence	474	25	29	4	0	0.723982	0.731339	0.727642	K06915	uncharacterized protein	U	Intracellular trafficking, secretion, and vesicular transport			COG3505	Type IV secretory pathway, VirD4 component, TraG/TraD family ATPase (VirD4) (PDB:1GL6)					---MGAGPLIISFIVTIIIAVGVTVVVFQYRKMLREAKNYERGLKMVPLLIHLPPSSEDIDNSNRDERDLTEEILSQAQVMYNIVSSTATKGFKSKVYGQRHMSFEVVAHGGLVHYYAVVPLVLVDVIRQAVAAAYPSARLEEVTDTNIFSKVGKMSGTIGGEFNLRKSFVYPIATYQESKRDASRALLNALSSATKDDGIGVQFLIRPAREGWSKSSESHIDNMKKNK--GKKTGLAAGGAA-VG-EIMEALWKPPES--DKEKDSKPEDKQLTALEQAEVDAISEKARYPAYEVLVRVVISSNTAARSQALLKNIIAAFSLFDSPRNNGFKFSLTRNVEEMTTAYIMRFFPQEVRGNILNSVEMATLFHLPGAGAIPTSQVKRQMSKQVDGPTDVLD…
269	GC_00000007	pan-Saccharibacteria_Core_Genes	SDRM01000010_1_TM7_phylum_sp_oral_taxon_352_strain_TM7_HOT_352_SAG8_352SAG8_NODE_10_21_whole_genome_shotgun_sequence	102	25	29	4	0	0.723982	0.731339	0.727642			U	Intracellular trafficking, secretion, and vesicular transport			COG3505	Type IV secretory pathway, VirD4 component, TraG/TraD family ATPase (VirD4) (PDB:1GL6)					---MGAGPLIVSFIAIVIIAAGSAVAFVLYRNMLREAKNYERGLKMVPLLIHLPPTSEDVNSSNRDERDLTEEVLSQAQVMYNIISSTATKGFKSKVYGQRHISFEIVAHGGLVHYYAVVPLVLVDVIRQAVAAAYPSARLEEVSDTNIFSKVGKMSGTIGGEFTLKKSFVYPISTYQESKRDASRALLNALSSASREDGIGVQFLLRPAYDGWSKASESHIDGMKKNK--GKKKGFGGVA---PM-DIMEALWKPPENN-EKDGGSSSEDKQLTSLEQAEVDAISEKARYPAYEVLVRVVISSNTAARSQVLLKNIIAAFSLFDSPRNNGFKFSLTRNVEEMTTAYIMRFFPQETRSNILNSVEMATLFHLPGANA----------------------…
270	GC_00000007	pan-Saccharibacteria_Core_Genes	SDRT01000065_1_TM7_phylum_sp_oral_taxon_349_strain_TM7_HOT_349_SAG1_349SAG1_NODE_101_4_whole_genome_shotgun_sequence	587	25	29	4	0	0.723982	0.731339	0.727642			U	Intracellular trafficking, secretion, and vesicular transport			COG3505	Type IV secretory pathway, VirD4 component, TraG/TraD family ATPase (VirD4) (PDB:1GL6)					-----MGALVVLFVTAALIAAGATVIFFVYRGTLREAKNYERGLKMVPILIHLPPASDDIAGENRDKRDLTEEVLSQAQVMYNIIASTATKGFKSRIYGQRHLSFEIVARDGLVYYYAVVPTVLTSVVRQAVAAAYPSARLEEVTEHSVFSKVGKMSGTIGGEFTLKKHYSYPIATYMESKRDASRALLNAISAAGREDGIGLQFLIRPARDNWSKVAVSMAEKIIKDK--QSGKKSPLGSFFSPN-ELMEALWKPPTGSADSNKGPGEENKQLNAVEQATVEAIQEKTRYPGYEVLVRVVVSSNTAARSQGVLKNIVAAFALFDSPTFNGFKFNLSKNIEELTSSFIFRFFPQQVNQNILNSVELATLFHLPDQNSIPTSQVKRQMSKQVDGPTQVME…
271	GC_00000007	pan-Saccharibacteria_Core_Genes	SDRT01000065_1_TM7_phylum_sp_oral_taxon_349_strain_TM7_HOT_349_SAG1_349SAG1_NODE_101_4_whole_genome_shotgun_sequence	630	25	29	4	0	0.723982	0.731339	0.727642			U	Intracellular trafficking, secretion, and vesicular transport			COG3505	Type IV secretory pathway, VirD4 component, TraG/TraD family ATPase (VirD4) (PDB:1GL6)					-----MGALIVLFVTAALIAAGATVIFFVYRGTLREAKNYERGLKMVPILIHLPPASDDIAGENRDKRDLTEEVLSQAQVMYNIIASTATKGFKSRIYGQRHLSFEIVARDGLVYYYAVVPTVLTSVVRQAVAAAYPSARLEEVTEHSVFSKVGKMSGTIGGEFTLKKHYSYPIATYMESKRDASRALLNAISAAGREDGIGLQFLIRPARDNWSKVAVSMAEKIIKDK--QNGKKSPLGSFFSPN-ELMEALWKPPTGSTDGNKGPGEENKQLNAVEQATVEAIQEKTRYPGYEVLVRVVVSSNTAARSQGVLKNIVAAFALFDSPTFNGFKFNLSKNIEELTSSFIFRFFPQQVNQNILNSVELATLFHLPDQNSIPTSQVKRQMSKQVDGPTQVME…
272	GC_00000007	pan-Saccharibacteria_Core_Genes	SDRT01000065_1_TM7_phylum_sp_oral_taxon_349_strain_TM7_HOT_349_SAG1_349SAG1_NODE_101_4_whole_genome_shotgun_sequence	411	25	29	4	0	0.723982	0.731339	0.727642			U	Intracellular trafficking, secretion, and vesicular transport			COG3505	Type IV secretory pathway, VirD4 component, TraG/TraD family ATPase (VirD4) (PDB:1GL6)					#NAME?
273	GC_00000007	pan-Saccharibacteria_Core_Genes	SDRT01000065_1_TM7_phylum_sp_oral_taxon_349_strain_TM7_HOT_349_SAG1_349SAG1_NODE_101_4_whole_genome_shotgun_sequence	781	25	29	4	0	0.723982	0.731339	0.727642			U	Intracellular trafficking, secretion, and vesicular transport			COG3505	Type IV secretory pathway, VirD4 component, TraG/TraD family ATPase (VirD4) (PDB:1GL6)					#NAME?
274	GC_00000007	pan-Saccharibacteria_Core_Genes	SDRW01000018_1_TM7_phylum_sp_oral_taxon_348_strain_TM7_HOT_348_SAG2_348SAG2_NODE_103_2_whole_genome_shotgun_sequence	817	25	29	4	0	0.723982	0.731339	0.727642	K06915	uncharacterized protein	U	Intracellular trafficking, secretion, and vesicular transport			COG3505	Type IV secretory pathway, VirD4 component, TraG/TraD family ATPase (VirD4) (PDB:1GL6)					----MFAVVIAIILISMVVVVAGTLIYLAYRSSLREAKNYERGLKMVPMLIHLPPISDDLEAGGRDERDVVEEILSQAQVMYNIIASTALKGFKHRIYGQRHVSFEIVARQGLVYYYVVAPIVLVDVVKQAVAAAYPSARLEEVEEHTTFAEGTAMTGVIGGEFILKKNFAYPIATYKDTKRDASRALLNALSTAGRKDGIGLQFLIRPANENWVRSALSVVEKIKKDRASGKVSTGVSGGHF-VR-DVAEALWKPPDVNSYKEEKQV--DVQLTTTEQQAIESIEEKTRYPGYETLVRVVVASDTAMRSQTLMKNVVASFSLFDSPSNNGLQFIPTRNVDNLVTSYIFRFFPQSVKSNILNSVELATLFHLPDQKNIPTSQVKRQMSKQVDGPTDIMN…
275	GC_00000007	pan-Saccharibacteria_Core_Genes	SDRZ01000008_1_TM7_phylum_sp_oral_taxon_346_strain_TM7_HOT_346_SAG2_346SAG2_NODE_10_28_whole_genome_shotgun_sequence	53	25	29	4	0	0.723982	0.731339	0.727642	K06915	uncharacterized protein	U	Intracellular trafficking, secretion, and vesicular transport			COG3505	Type IV secretory pathway, VirD4 component, TraG/TraD family ATPase (VirD4) (PDB:1GL6)					MSGGGIGTLVTLFAIALVIGLGSFVVFMVYRNILREAKNYERGLKMVPILIHLPPASDDIVSDGRDKRDLTEEVLSQAQVMYNIISSTATKGFKSKIYGQRHLSFEIVARDGLVFYYAVVPTVLTEVVRQAIAAAYPSARLEEVSEHTVFSKVGKMSGTIGGEFTLRKNFAYPIATYMESKRDASRALLNALSAATREDGIGIQILIRPANERWAKSAVSVSEKIIEDK--DKKKTGLSVFFS-PS-EIMESLWKPPE----SDDKKPEDKKPLNSVEQATVDAIQEKTRYPGYEVLIRAVVSSNTAARSQVILKNIVAAFALFDSPTFNGFKFTLAKNIEELTSSYIFRFFPQQVNKNILNSVELATIFHLPDQNSIPSSQVKRQMSKQVDGPTQVME…
276	GC_00000007	pan-Saccharibacteria_Core_Genes	TM7c_JB	156	25	29	4	0	0.723982	0.731339	0.727642	K06915	uncharacterized protein	U	Intracellular trafficking, secretion, and vesicular transport			COG3505	Type IV secretory pathway, VirD4 component, TraG/TraD family ATPase (VirD4) (PDB:1GL6)					----MFAVVIAIILISMVVVVAGTLIYLAYRSSLREAKNYERGLKMVPMLIHLPPISDDLESGGRDERDVVEEILSQAQVMYNIIASTALKGFKHRIYGQRHVSFEIVARQGLVYYYVVAPIVLVDVVKQAVAAAYPSARLEEVEEHTTFAEGTAMTGVIGGEFILKKNFAYPIATYKDTKRDASRALLNALSTAGRKDGIGLQFLIRPANENWVRSALSVVEKIKKDRASGKVSTGVSGGHF-VR-DVAEALWKPPDVNSYKEEKQV--DVQLTTTEQQAIESIEEKTRYPGYETLVRVVVASDTAMRSQTLMKNVVASFSLFDSPSNNGLQFIPTRNVDNLVTSYIFRFFPQSVKSNILNSVELATLFHLPDQKNIPTSQVKRQMSKQVDGPTDIMN…
277	GC_00000008		CP040003_1_Candidatus_Saccharibacteria_bacterium_oral_taxon_488_strain_AC001_chromosome_complete_genome	598	24	29	2	0	0.676289	0.742828	0.707999	K03657	DNA helicase II / ATP-dependent DNA helicase PcrA [EC:3.6.4.12]	L	Replication, recombination and repair			COG0210	Superfamily I DNA or RNA helicase (UvrD) (PDB:6PPR)					---MDILSELNPEQRRAVQHDGGPLLILAGAGSGKTKTLTHRIAYLISQQGIFPSRILAVTFTNKAAREMRQRLADMLGEDASD----------------------------RRFMPWMGTFHSMCVRLLRMDGASIGLGRNFIIYDEDDRLGLIKQLMKSRGLTDRDIKPRRIAAAISAAKNDMLSPDEYTMQAVGPVKQQIAELFAVYE-AAMHRAGALDFDDLLLRAVELLHQS--PDIRHKWQQQFRHILIDEYQD-TNAVQYALIKLLVGPERNLCVVGDDAQSIYSFRGADYTNILHFERDFPGAAVIKLEQNYRSTGAILTVANNLIQHNTQRTDKNLWTEAVGGMTPQLWQLYSEAEEAQAVADEIYRQAKMG-RAYSDMAVLYRTNAQSY…
278	GC_00000008		CP040004_1_Candidatus_Saccharibacteria_bacterium_oral_taxon_957_strain_BB001_chromosome_complete_genome	578	24	29	2	0	0.676289	0.742828	0.707999	K03657	DNA helicase II / ATP-dependent DNA helicase PcrA [EC:3.6.4.12]	L	Replication, recombination and repair			COG0210	Superfamily I DNA or RNA helicase (UvrD) (PDB:6PPR)					---MDILTELNPEQLRAVKHESGPLLILAGAGSGKTKTLTHRIAYLVSQKNVWPSHILAVTFTNKAAKEMRQRLAVLLHENPDD----------------------------RRFMSWMGTFHSICVRILRMDGMALGLDKRFVIYDTDDQLSLIKQIMKTYNMTDRDIKPRSVLSAISHAKNDMIDPEAYAASASSPVQQRIAALFQAYE-KALRQAAALDFDDLLLKVVELFKTH--PDIRQKWQQQFQHILIDEYQD-TNTVQYTLIKLLVGPERNLSVVGDDAQSIYSFRGADYTNILNFERDFPGAVVIKLEQNYRSTGSILHLANSLIQHNVNRTDKNLWTNSGDGAEPQLWQLYSEAEEAQVIANEIRRQLNVG-RSPDDIAVLYRTNAQSY…
279	GC_00000008		CP040008_1_Candidatus_Saccharibacteria_bacterium_oral_taxon_955_strain_PM004_chromosome_complete_genome	628	24	29	2	0	0.676289	0.742828	0.707999	K03657	DNA helicase II / ATP-dependent DNA helicase PcrA [EC:3.6.4.12]	L	Replication, recombination and repair			COG0210	Superfamily I DNA or RNA helicase (UvrD) (PDB:6PPR)					---MDILEGLNDAQKSAVLKTAGPLLILAGAGSGKTKTLTHRIAHLIVHDRVWPNEILAVTFTNKAAREMRERLWSLVGPGFTESVNVGESAIRTSEALGLNHGVTKEQGPPRYFMPWMGTFHGICVKILRQDGSRIGIQPNYVIYDEDDRQGLVKQAMKELSISSDQVKPRSVSSAISSAKNELVDPATYAETAHYPNQQAIAKIYERYE-KLRNLAGALDFDDLLIETVRLLRDV--PEVRERYQKQFRHVLIDEYQD-TNAAQYAIVKYLVNSEKNICVVGDDWQSIYSWRGADFKNILNFERDFPGALVVKLEQNYRSTSSILEAAHNVITKNTERTDKKLWTNLGPGNPVEIQAVYDEAEEAYSVASRISAQVSIGARNYGDFAVLYRMNAQSF…
280	GC_00000008		CP040009_1_Candidatus_Saccharibacteria_bacterium_oral_taxon_955_strain_CM009_chromosome_complete_genome	628	24	29	2	0	0.676289	0.742828	0.707999	K03657	DNA helicase II / ATP-dependent DNA helicase PcrA [EC:3.6.4.12]	L	Replication, recombination and repair			COG0210	Superfamily I DNA or RNA helicase (UvrD) (PDB:6PPR)					---MDILEGLNDAQKSAVLKTAGPLLILAGAGSGKTKTLTHRIAHLIVHDRVWPNEILAVTFTNKAAREMRERLWSLVGPGFTESVNVGESAIRTSEALGLNHGVTKEQGPPRYFMPWMGTFHGICVKILRQDGSRIGIQPNYVIYDEDDRQGLVKQAMKELSISSDQVKPRSVSSAISSAKNELVDPATYAETAHYPNQQAIAKIYERYE-KLRNLAGALDFDDLLIETVRLLRDV--PEVRERYQKQFRHVLIDEYQD-TNAAQYAIVKYLVNSEKNICVVGDDWQSIYSWRGADFKNILNFERDFPGALVVKLEQNYRSTSSILEAAHNVITKNTERTDKKLWTNLGPGNPVEIQAVYDEAEEAYSVASRISAQVSIGARNYGDFAVLYRMNAQSF…
281	GC_00000008		CP040010_1_Candidatus_Saccharibacteria_bacterium_oral_taxon_488_strain_CM003_chromosome_complete_genome	628	24	29	2	0	0.676289	0.742828	0.707999	K03657	DNA helicase II / ATP-dependent DNA helicase PcrA [EC:3.6.4.12]	L	Replication, recombination and repair			COG0210	Superfamily I DNA or RNA helicase (UvrD) (PDB:6PPR)					---MDILEGLNDAQKSAVLKTAGPLLILAGAGSGKTKTLTHRIAHLIVHDRVWPNEILAVTFTNKAAREMRERLWSLVGPGSTESVNVGESAIRTSEALGLNHGVTKEQGPPRYFMPWMGTFHGICVKILRQDGSRVGIQPNYVIYDEDDRQGLVKQAMKELSISSDQVKPRSVSSAISSAKNELVDPATYAETAHYPNQQAIAKIYERYE-KLRNLAGALDFDDLLIETVRLLCDV--PEVRERYQKQFRYVLIDEYQD-TNAAQYAIVKYLVNSEKNICVVGDDWQSIYSWRGADFKNILNFERDFPGALVVKLEQNYRSTSSILEAAHNVITKNTERTDKKLWTNLGPGSPVEIQAVYDEAEEAYSVASRISAQVSIGARNYGDFAVLYRMNAQSF…
282	GC_00000008		CP040011_1_TM7_phylum_sp__oral_taxon_952_strain_TM7x_chromosome_complete_genome	536	24	29	2	0	0.676289	0.742828	0.707999	K03657	DNA helicase II / ATP-dependent DNA helicase PcrA [EC:3.6.4.12]	L	Replication, recombination and repair			COG0210	Superfamily I DNA or RNA helicase (UvrD) (PDB:6PPR)					--MTNFTDGLNDEQARAVTHGDGPLLILAGAGSGKTKTLTHRIAYLIGELKVFPSRILAVTFTNKAAKEMRQRLAQLLSENADN----------------------------RQFMPWMGTFHSICVRILRMDGASIGLDRRFLIYDTDDQVSLMKQIMKARGLTDKDIKPRAVLSVISNAKNEMRSAEDFSMSARGPREQKIAELFFAYE-KSLKEVAALDFDDLLIKTVELLRSK--SDIRQKWQRQFEYILIDEYQD-TNAVQYALIKLLVNERRNLCVVGDDAQSIYSFRGADYTNILNFERDFPGTTVVKLEQNYRSTGAILNMANSLISHNIHRTDKNLWTANGDGVDPKLWQLYSESEEAIAIANEIQAQIANG-RQYGDVAVLYRTNAQSY…
283	GC_00000008		CP047917_1_Candidatus_Saccharibacteria_bacterium_oral_taxon_488_strain_FS15P_chromosome_complete_genome	655	24	29	2	0	0.676289	0.742828	0.707999	K03657	DNA helicase II / ATP-dependent DNA helicase PcrA [EC:3.6.4.12]	L	Replication, recombination and repair			COG0210	Superfamily I DNA or RNA helicase (UvrD) (PDB:6PPR)					---MDILSELNPEQRRAVQHDGGPLLILAGAGSGKTKTLTHRIAYLISQRGIFPSRILAVTFTNKAAREMRQRLADMLGEDASD----------------------------RRFMPWMGTFHSMCVRLLRIDGMSIGLGRNFIIYDEDDRLGLIKQLMKSRGLTDRDIKPRRIAAAISAAKNDMLSPDEYMMQAVGPAKQQIAELFIAYE-AAMHRAGALDFDDLLLKAVELLRHS--PDIRHKWQQQFCHILIDEYQD-TNAVQYALIKLLVGPERNLCVVGDDAQSIYSFRGADYTNILHFERDFPGAAVIKLEQNYRSTGAILTVANNLIQHNTQRTDKNLWTEAVGGMTPQLWQLYSEAEEAQAVADEIHRQARMG-RVYSDIAVLYRTNAQSY…
284	GC_00000008		CP058260_1_Candidatus_Saccharibacteria_bacterium_oral_taxon_488_strain_HB001_chromosome_complete_genome	561	24	29	2	0	0.676289	0.742828	0.707999	K03657	DNA helicase II / ATP-dependent DNA helicase PcrA [EC:3.6.4.12]	L	Replication, recombination and repair			COG0210	Superfamily I DNA or RNA helicase (UvrD) (PDB:6PPR)					---MDILSELNPEQRRAVQHDGGPLLILAGAGSGKTKTLTHRIAYLISQQGIFPSRILAVTFTNKAAREMRQRLADMLGEDASD----------------------------RRFMPWMGTFHSICVRLLRLDGASIGLNRNFIIYDEDDRLGLIKQLMKSRGLTDRDIKPRRIAAAISAAKNDMLSPDEYMMQAVGPIKQIIAELFTAYE-AAMHQAGALDFDDLLLKAVELLRSS--PDIRHKWQQQFRHILIDEYQD-TNAVQYALIKLLVGLECNLCVVGDDAQSIYSFRGADYTNILHFERDFPGTTVIKLEQNYRSTGAILTVANNLIQHNTQRTDKNLWTEAVGGMTPQLWQLYSEAEEAQAVADEMYRQARMG-RAYSDMAVLYRTNAQSY…
285	GC_00000008		Candidatus_Nanogingivalaceae_FGB1_strain_JCVI_1_bin_12	152	24	29	2	0	0.676289	0.742828	0.707999	K03657	DNA helicase II / ATP-dependent DNA helicase PcrA [EC:3.6.4.12]	L	Replication, recombination and repair			COG0210	Superfamily I DNA or RNA helicase (UvrD) (PDB:6PPR)					---MDITKGLNKNQKEAVETLSGPMLILAGAGSGKTKTLTHRIANLIAH-GVASETILAVTFTNKAAREMRERLADLLNRDAND----------------------------RFFMPWMGTFHGICVKILRLKGEAIGVAPNFVIYDEDDRRSLIKKIMKELQIDEKSLKPQSVSSAISNAKNQLLTAEEFANGANWGFEQKVSEIFLRYE-KERNKANALDFDDLLFETVKLLQQN--KEIRGFWQNKFNHILIDEYQD-TNAAQYAIIKMIVNAERNICVVGDDWQSIYSWRGADFTNILNFERDYKGAKVIKLEQNYRSTENILNAAHNVISKNHNRTDKKLFTELGKGEPVLVQSARDESEEAAKIAGQIFSFKTVGARKFSDFAILYRTNAQSY…
286	GC_00000008		Candidatus_Nanogingivalaceae_FGB1_strain_JCVI_1_bin_12	183	24	29	2	0	0.676289	0.742828	0.707999			L	Replication, recombination and repair			COG0210	Superfamily I DNA or RNA helicase (UvrD) (PDB:6PPR)					-----------------------PL----------DRVAFERIVNVPAR-GLG-----AVSLSK--------------------------------------------------FLDWQSS--------------------------------------NGLDLISSLLQAGELSTLTSRARNSLV---------------NLGEIFRECQILSENSSNPSEIIERILERTNYGKNEKLTETEATERSEYLSTLVSEAKNYADLASFLEDAALMSSTDAKSGDEVNLMTLHAAKGLEFPVVFLAGME---EGIFPHSRVFDTGEDDLEEERRLCYVGMTRAREELILSYAES-----------------------------------------------…
287	GC_00000008		G6_32_bin_33_unicycler	275	24	29	2	0	0.676289	0.742828	0.707999	K03657	DNA helicase II / ATP-dependent DNA helicase PcrA [EC:3.6.4.12]	L	Replication, recombination and repair			COG0210	Superfamily I DNA or RNA helicase (UvrD) (PDB:6PPR)					---MDITKGLNKNQKEAVETLSGPMLILAGAGSGKTKTLTHRIANLIAH-GVASETILAVTFTNKAAREMRERLADLLNRDAND----------------------------RFFMPWMGTFHGICVKLLRLKGEAIGVAPNFAIYDEDDRRSLIKKIMKELQIDEKSLKPQSVSSAISNAKNQLLTAEEFANGANWGFEQKVSEIFLRYE-KERNKANALDFDDLLFETVKLLQQN--KEIRKFWQNKFNHILIDEYQD-TNAAQYAIIKMIVNAERNICVVGDDWQSIYSWRGADFTNILNFERDYKGAKVIKLEQNYRSTENILNAAHNVISKNHNRTDKKLFTELGKGEPVLV------------------------------------------…
288	GC_00000008		G6_32_bin_33_unicycler	108	24	29	2	0	0.676289	0.742828	0.707999			L	Replication, recombination and repair			COG0210	Superfamily I DNA or RNA helicase (UvrD) (PDB:6PPR)					-------------------------------------------------------------------------------------------------------------------------------------------------------------------LISSLLQAGELSTLTSRARNSLV---------------NLGEIFRECQILSENSSNPSEIIERILERTNYGKNEKLTETEATERSEYLSTLVSEAKNYADLASFLEDAALMSSTDAKSGDEVNLMTLHTAKGLEFPVVFLAGME---EGIFPHSRVFDTGEDDLEEERRLCYVGMTRAREELILSYAES-----------------------------------------------…
289	GC_00000008		GCA_015257795_2_ASM1525779v2_JB001_complete_genome	238	24	29	2	0	0.676289	0.742828	0.707999	K03657	DNA helicase II / ATP-dependent DNA helicase PcrA [EC:3.6.4.12]	L	Replication, recombination and repair			COG0210	Superfamily I DNA or RNA helicase (UvrD) (PDB:6PPR)					---MDITKGLNKNQKEAVETLSGPMLILAGAGSGKTKTLTHRIANLIAH-GVASETILAVTFTNKAAREMRERLADLLNRDAND----------------------------RFFMPWMGTFHGICVKILRLKGEAIGVAPNFVIYDEDDRRSLIKKIMKELQIDEKSLKPQSVSSAISNAKNQLLTAEEFANGANWGFEQKVSEIFLRYE-KERNKANALDFDDLLFETVKLLQQN--KEIREFWQNKFNHILIDEYQD-TNAAQYAIIKMIVNAERNICVVGDDWQSIYSWRGADFTNILNFERDYKGAKVIKLEQNYRSTENILNAAHNVISKNHNRTDKKLFTELGKGEPVLVQSARDESEEAAKIAGQIFSFKTVGARKFSDFAILYRTNAQSY…
290	GC_00000008		JB002_complete_genome	232	24	29	2	0	0.676289	0.742828	0.707999	K03657	DNA helicase II / ATP-dependent DNA helicase PcrA [EC:3.6.4.12]	L	Replication, recombination and repair			COG0210	Superfamily I DNA or RNA helicase (UvrD) (PDB:6PPR)					---MEITAGLNKNQKEAVETLSGPMLILAGAGSGKTKTLTHRIANLIAH-GVASETILAVTFTNKAAREMRERLAELLERDAND----------------------------RFFMPWMGTFHGICVKILRLKGEAIGVANNFVIYDEDDRRNLIKKIMKDLKIDEKSLKPQSVSSAISNAKNQLLTAEEFSNGANWGFEQKVAEIFLRYE-EERNKANALDFDDLLFETVKLLQQN--KEVREFWQNKFKHILIDEYQD-TNAAQYAIIKMIVNTDQNICVVGDDWQSIYSWRGADFTNILNFERDYKGAKVIKLEQNYRSTENILNAAHNVISKNHNRTDKKLFTELGKGEPVLVQSARDESEEAAKIAGQIFSFKTVGARKFSDFAILYRTNAQSY…
291	GC_00000008		JB003_complete_genome	238	24	29	2	0	0.676289	0.742828	0.707999	K03657	DNA helicase II / ATP-dependent DNA helicase PcrA [EC:3.6.4.12]	L	Replication, recombination and repair			COG0210	Superfamily I DNA or RNA helicase (UvrD) (PDB:6PPR)					---MDITKGLNKNQKEAVETLSGPMLILAGAGSGKTKTLTHRIANLIAH-GVASETILAVTFTNKAAREMRERLADLLNRDAND----------------------------RFFMPWMGTFHGICVKILRLKGEAIGVAPNFVIYDEDDRRSLIKKIMKELQIDEKSLKPQSVSSAISNAKNQLLTAEEFANGANWGFEQKVSEIFLRYE-KERNKANALDFDDLLFETVKLLQQN--KEIREFWQNKFNHILIDEYQD-TNAAQYAIIKMIVNAERNICVVGDDWQSIYSWRGADFTNILNFERDYKGAKVIKLEQNYRSTENILNAAHNVISKNHNRTDKKLFTELGKGEPVLVQSARDESEEAAKIAGQIFSFKTVGARKFSDFAILYRTNAQSY…
292	GC_00000008		ORAL_T_A_F_MAG_00016	7	24	29	2	0	0.676289	0.742828	0.707999	K03657	DNA helicase II / ATP-dependent DNA helicase PcrA [EC:3.6.4.12]	L	Replication, recombination and repair			COG0210	Superfamily I DNA or RNA helicase (UvrD) (PDB:6PPR)					---MDITKGLNKNQKEAVETLSGPMLILAGAGSGKTKTLTHRIANLIAH-GVASETILAVTFTNKAAREMRERLADLLNRDAND----------------------------RFFMPWMGTFHGICVKILRLKGETIGVAPNFVIYDEDDRRSLIKKIMKELQIDEKSLKPQSVSSTISNAKNQLLTAEEFANGANWGFEQKVAEIFLRYE-EERNKANALDFDDLLFETVKLLQQN--KEIREFWQNKFNHILIDEYQD-TNAAQYAIIKMIVNTERNICVVGDDWQSIYSWRGADFTNILNFERDYKGAKVIKLEQNYRSTENILNAAHNVISKNHNRTDKKLFTELGKGEPVLVQSARDESEEAAKIAGQIFSFKTVGARKFSDFAILYRTNAQSY…
293	GC_00000008		ORAL_T_B_F_Bin_00010	491	24	29	2	0	0.676289	0.742828	0.707999	K03657	DNA helicase II / ATP-dependent DNA helicase PcrA [EC:3.6.4.12]	L	Replication, recombination and repair			COG0210	Superfamily I DNA or RNA helicase (UvrD) (PDB:6PPR)					---MDLVKGLNKNQKNAVETLSGPMLILAGAGSGKTKTLTHRIANLIAH-GVASETILAVTFTNKAAREMRERLAELLEHDAND----------------------------RFFMPWMGTFHGICVKILRLKGEAIGVAPNFVIYDEDDRRNLIKKIMKDLHLDEKSLKPQSVSATISNAKNQLLKAEEFSASANWGFEKKVAEIFVKYE-EERNKANALDFDDLLFETVKLLQQN--PEVRKFWRDKFEHILIDEYQD-TNAAQYAIVKMLVNSKQNICVVGDDWQSIYSWRGADFTNILNFERDYKGAKVIKLEQNYRSTENILNAAHNVISKNHNRTDKKLFTELGKGEPVLVQSARDESEEAAKIAGQIFSFKTVGARKFSDFAILYRTNAQSY…
294	GC_00000008		ORAL_T_B_F_Bin_00010	116	24	29	2	0	0.676289	0.742828	0.707999			L	Replication, recombination and repair			COG0210	Superfamily I DNA or RNA helicase (UvrD) (PDB:6PPR)					---RFYDRKEIKDILAYLRVIYNPL----------DRVAFERIVNVPAR-GLG-----AVSLSK--------------------------------------------------FLDWQSS--------------------------------------NGLDLISSLLQAGELSTLTSRARNSLV---------------NLGEIFRECQILSENSSNPSEIIERILERTNYGKNEKLTEIEETERSEYLSTLVSEAKNYADLASFLEDAALMSSADAKSGDEVNLMTLHSAKGLEFPVVFLVGME---EGIFPHSRIFDAGEDDLEEERRLCYVGMTRAREELILSYAES-----------------------------------------------…
295	GC_00000008		ORAL_T_B_F_Bin_00014	237	24	29	2	0	0.676289	0.742828	0.707999	K03657	DNA helicase II / ATP-dependent DNA helicase PcrA [EC:3.6.4.12]	L	Replication, recombination and repair			COG0210	Superfamily I DNA or RNA helicase (UvrD) (PDB:6PPR)					---MDITKGLNKNQKEAVETLSGPMLILAGAGSGKTKTLTHRIANLIAH-GVASETILAVTFTNKAAREMRERLADLLNRDAND----------------------------RFFMPWMGTFHGICVKILRLKGEAIGVAPNFVIYDEDDRRSLIKKIMKELQIDEKSLKPQSVSSAISNAKNQLLTAEEFANGANWGFEQKVSEIFLRYE-KERNKANALDFDDLLFETVKLLQQN--KEIREFWQNKFNHILIDEYQD-TNAAQYAIIKMIVNAERNICVVGDDWQSIYSWRGADFTNILNFERDYKGAKVIKLEQNYRSTENILNAAHNVISKNHNRTDKKLFTELGKGEPVLVQSARDESEEAAKIAGQIFSFKTVGARKFSDFAILYRTNAQSY…
296	GC_00000008		ORAL_T_B_F_Bin_00014	388	24	29	2	0	0.676289	0.742828	0.707999			L	Replication, recombination and repair			COG0210	Superfamily I DNA or RNA helicase (UvrD) (PDB:6PPR)					---RFYDRKEIKDILAYLRVIYNPL----------DRVAFERIVNVPAR-GVG-----AVSLSK--------------------------------------------------FLDWQSS--------------------------------------NGLDLISSLLQAGELSTLTSRARNSLV---------------NLGEIFRECQILSENSSNPSEIIERILERTNYGKNEKLTETEATERSEYLSTLVSEAKNYADLASFLEDAALMSSTDAKSGDEVNLMTLHAAKGLEFPVVFLAGME---EGIFPHSRVFDTGEDDLEEERRLCYVGMTRAREELILSYAES-----------------------------------------------…
297	GC_00000008		ORAL_T_C_M_Bin_00011	15	24	29	2	0	0.676289	0.742828	0.707999	K03657	DNA helicase II / ATP-dependent DNA helicase PcrA [EC:3.6.4.12]	L	Replication, recombination and repair			COG0210	Superfamily I DNA or RNA helicase (UvrD) (PDB:6PPR)					----------------------------------------------------------------------------------------------------------------------------------------------------------------------------------------MINPEDYRLSANWGIQQDIAEIYARYE-IEKTKANALDFDDLILKVVELLKSQ--PEVRKFWQNKFKHILIDEYQD-TNRAQYSIIKMLVNSEQNICVVGDDWQSIYSWRGADYQIILNFERDFPNAKIIKLEQNYRSTENILAAAHKVITKNKSRSEKELFTKLGKGEPVKLQSANDEDEEASKIAGQIFSLKTVGLRNYSDFAILYRTNAQSR…
298	GC_00000008		ORAL_T_C_M_Bin_00011	14	24	29	2	0	0.676289	0.742828	0.707999			L	Replication, recombination and repair			COG0210	Superfamily I DNA or RNA helicase (UvrD) (PDB:6PPR)					---MNILGELNKKQAEAVKTLTGPILILAGAGSGKTKTLTHRIANIIEN-GTASEEILALTFTNKAAKEMRERLANMLERNAND----------------------------RFFMPYMGTFHGI-----------------------------------------------------------------------------------------------------------------------------------------------------------CV-----------------------------KILRLK----------------------------------GEVIGISPNF--------------------------------------…
299	GC_00000008		ORAL_T_C_M_Bin_00022	144	24	29	2	0	0.676289	0.742828	0.707999	K03657	DNA helicase II / ATP-dependent DNA helicase PcrA [EC:3.6.4.12]	L	Replication, recombination and repair			COG0210	Superfamily I DNA or RNA helicase (UvrD) (PDB:6PPR)					---MEITAGLNKNQKEAVETLSGPMLILAGAGSGKTKTLTHRIANIIAH-GTPSEAILAVTFTNKAAREMRERLAELLERDAND----------------------------RFFMPWMGTFHGICVKILRLKGEAIGVANNFVIYDEDDRRNLIKKIMKDLKIDEKSLKPQSVSSAISNAKNQLLTAEEFSNGANWGFEQKVAEIFLRYE-EERNKANALDFDDLLFETVKLLQQN--KEVREFWQNKFKHILIDEYQD-TNAAQYAIIKMIVNTDQNICVVGDDWQSIYSWRGADFTNILNFERDYKGAKVIKLEQNYRSTENILNAAHNVISKNHNRTDKKLFTELGKGEPVLVQSARDESEEAAKIAGQIFSFKTVGARKFSDFAILYRTNAQSY…
300	GC_00000008		PRLK01000001_1_Candidatus_Saccharibacteria_bacterium_TM7_CMJM_G6_1_HOT_870_G6CMJM_1_whole_genome_shotgun_sequence	312	24	29	2	0	0.676289	0.742828	0.707999	K03657	DNA helicase II / ATP-dependent DNA helicase PcrA [EC:3.6.4.12]	L	Replication, recombination and repair			COG0210	Superfamily I DNA or RNA helicase (UvrD) (PDB:6PPR)					---MNILGELNKKQAEAVKTLTGPILILAGAGSGKTKTLTHRIANIIEN-GTASEEILALTFTNKAAKEMRERLANMLERNAND----------------------------RFFMPYMGTFHGICVKILRLKGEVIGISPNFVIYDESDKASLIKKIAKELKLDPKKVQPKIVISAISNAKNNMINPEDYRLSANWGIQQDIAEIYARYE-IEKTKANALDFDDLILKVVELLKSQ--PEVREFWQNKFKHILIDEYQD-TNRAQYSIIKMLVNSEQNICVVGDDWQSIYSWRGADYQIILNFERDFPNAKIIKLEQNYRSTENILTAAHKVITKNKSRSEKELFTKLGKGEPVKLQSANDEDEEASKIAGQIFSLKTVGLRNYSDFAILYRTNAQSR…
301	GC_00000008		SDRM01000010_1_TM7_phylum_sp_oral_taxon_352_strain_TM7_HOT_352_SAG8_352SAG8_NODE_10_21_whole_genome_shotgun_sequence	431	24	29	2	0	0.676289	0.742828	0.707999	K03657	DNA helicase II / ATP-dependent DNA helicase PcrA [EC:3.6.4.12]	L	Replication, recombination and repair			COG0210	Superfamily I DNA or RNA helicase (UvrD) (PDB:6PPR)					--MSNFTDGLNSEQARAVTHVDGPLLILAGAGSGKTKTLTHRIAYLIGELKIFPSRILAVTFTNKAAKEMRQRLAQILGEDSEN----------------------------RQFMPWMGTFHSICVRMLRMDGENIDLNKRFLIYDTDDQISLIKQIMKARGLTDKDIKPRAVLSAISNAKNEMRNAEDFSASTRGPREQKIAELFFAYE-KALKDASALDFDDLLIKTVELLRNK--PDIRHKWQQQFEHILIDEYQD-TNAVQYALIKLLVNSRRNLCVVGDDAQSIYSFRGADYTNILNFERDFPGTTVVKLEQNYRSTGAILNMANALISHNIHRTDKNLWTANGDGVEPKLWQLYNESEEALAIANEIQAQIANG-RQYGDVAVLYRTNAQSY…
302	GC_00000008		SDRT01000065_1_TM7_phylum_sp_oral_taxon_349_strain_TM7_HOT_349_SAG1_349SAG1_NODE_101_4_whole_genome_shotgun_sequence	525	24	29	2	0	0.676289	0.742828	0.707999	K03657	DNA helicase II / ATP-dependent DNA helicase PcrA [EC:3.6.4.12]	L	Replication, recombination and repair			COG0210	Superfamily I DNA or RNA helicase (UvrD) (PDB:6PPR)					---MDVLEGLNDAQKQAVETTTGPLLVLAGAGSGKTKTLTHRIAYLLTHERIWPNEILAVTFTNKAAREMRERLAHLAGQENS-----------------------------RHFMPWMGTFHSICARILRMDGEHIGVPHNFIIYDEDDRQGLIKQAMKRLSISTDKVKPRAVSSAISNAKNDLLTPDEYAADAGYPFQQSVAKIYDTYE-RMRSEAGALDFDDLLIETVRLLRDT--PDVRSKYRQRFKHILIDEYQD-TNTAQYAIARFLVNDARNICVVGDDWQSIYSWRGADFKNILNFERDFPGATVVKLEQNYRSTGAILDAAQQVISKNLERTDKVLWTNRGHGAPVQIQAAADESEEAYIVANQIMMQTSVGARDFGDFAVLYRTNAQSF…
303	GC_00000008		SDRW01000018_1_TM7_phylum_sp_oral_taxon_348_strain_TM7_HOT_348_SAG2_348SAG2_NODE_103_2_whole_genome_shotgun_sequence	155	24	29	2	0	0.676289	0.742828	0.707999	K03657	DNA helicase II / ATP-dependent DNA helicase PcrA [EC:3.6.4.12]	L	Replication, recombination and repair			COG0210	Superfamily I DNA or RNA helicase (UvrD) (PDB:6PPR)					-----MSDKLNPAQQKAVETTEGPLLILAGAGSGKTKTLTHRIAYIISRGLAWPSQILAVTFTNKAAREMRERLGSMLNQDYTQ----------------------------RNFMPWMGTFHGICVKILRIEGGVINIPSNFVIYDESDKKGVVKQAMKSLNITDKQIKASAASGIISAEKNKMNTPEIVIANARFPYQQQIGEIYKMYE-KLKRESNALDFDDLLLETVNLLKNH--PEVRKKWQDHFKYIMIDEYQD-TNAAQYLIVSLLTNDKKNICVVGDDWQSIYSWRGADFRNILNFEKDFSGAQIIKLEQNYRNTGAILEAAQNVITKNNQRTDKKIWTAGNQGDPVEVYGALDDKSEAAWIANIISNKVESGEYNFDDFAILYRTNSQSY…
304	GC_00000008		SDRZ01000008_1_TM7_phylum_sp_oral_taxon_346_strain_TM7_HOT_346_SAG2_346SAG2_NODE_10_28_whole_genome_shotgun_sequence	838	24	29	2	0	0.676289	0.742828	0.707999	K03657	DNA helicase II / ATP-dependent DNA helicase PcrA [EC:3.6.4.12]	L	Replication, recombination and repair			COG0210	Superfamily I DNA or RNA helicase (UvrD) (PDB:6PPR)					MSVMDIFDGLNDAQKAAVAYTDGPLLVLAGAGSGKTKTLTHRIAYLLTHERVWPNEILAVTFTNKAAREMRERLAVLID-QPNT----------------------------RQFMPWMGTFHGICVRILRRDGPAIGVPSNFIIYDEADRQGLIKQAMKQLSIAPDKIKPRSVSAAISNAKNDLLTPDDYAAAAQYPNQQHIAKIYDMYE-QLRSEAGALDFDDLLIETVRLLRDA--SEIRQKYRQYFKHILIDEYQD-TNAAQYAIVKYLVNDARNICVVGDDWQSIYSWRGADFKNILNFERDFSGAKVIKLEQNYRSTGAILEAAQKVITKNVERTDKKLWTAAGNGAPVQVQAVRDESEEAYVVASRIAAQTSIGARRYGDFAVLYRTNAQSF…
305	GC_00000008		TM7c_JB	653	24	29	2	0	0.676289	0.742828	0.707999	K03657	DNA helicase II / ATP-dependent DNA helicase PcrA [EC:3.6.4.12]	L	Replication, recombination and repair			COG0210	Superfamily I DNA or RNA helicase (UvrD) (PDB:6PPR)					-----MSDKLNPAQQKAVETTEGPLLILAGAGSGKTKTLTHRIAYIISRGLAWPSQILAVTFTNKAAREMRERLGSMLNQDYTQ----------------------------RNFMPWMGTFHGICVKILRIEGGVINIPSNFVIYDESDKKGVVKQAMKSLNITDKQIKASSASGIISAEKNKMNTPEIVIANARFPYQQQIGEIYKMYE-KLKRESNALDFDDLLLETVNLLKNH--PEIRKKWQDHFKYIMIDEYQD-TNAAQYLIVSLLTNDKKNICVVGDDWQSIYSWRGADFRNILNFEKDFSGAQIIKLEQNYRNTGAILEAAQNVITKNNQRTDKKIWTAGNQGDPVEVYSALDDKNEAAWIANVISNKVESGEYNFDDFAILYRTNSQSY…
306	GC_00000009	pan-Saccharibacteria_Core_Genes	CP040003_1_Candidatus_Saccharibacteria_bacterium_oral_taxon_488_strain_AC001_chromosome_complete_genome	381	25	28	3	0	0.813098	0.896824	0.852911	K09747	uncharacterized protein	K	Transcription			COG0718	DNA-binding nucleoid-associated protein YbaB/EfbC (YbaB) (PDB:1J8B) (PUBMED:19594923;22544270)					#NAME?
307	GC_00000009	pan-Saccharibacteria_Core_Genes	CP040004_1_Candidatus_Saccharibacteria_bacterium_oral_taxon_957_strain_BB001_chromosome_complete_genome	314	25	28	3	0	0.813098	0.896824	0.852911	K09747	uncharacterized protein	K	Transcription			COG0718	DNA-binding nucleoid-associated protein YbaB/EfbC (YbaB) (PDB:1J8B) (PUBMED:19594923;22544270)					#NAME?
308	GC_00000009	pan-Saccharibacteria_Core_Genes	CP040008_1_Candidatus_Saccharibacteria_bacterium_oral_taxon_955_strain_PM004_chromosome_complete_genome	341	25	28	3	0	0.813098	0.896824	0.852911	K09747	uncharacterized protein	K	Transcription			COG0718	DNA-binding nucleoid-associated protein YbaB/EfbC (YbaB) (PDB:1J8B) (PUBMED:19594923;22544270)					#NAME?
309	GC_00000009	pan-Saccharibacteria_Core_Genes	CP040009_1_Candidatus_Saccharibacteria_bacterium_oral_taxon_955_strain_CM009_chromosome_complete_genome	341	25	28	3	0	0.813098	0.896824	0.852911	K09747	uncharacterized protein	K	Transcription			COG0718	DNA-binding nucleoid-associated protein YbaB/EfbC (YbaB) (PDB:1J8B) (PUBMED:19594923;22544270)					#NAME?
310	GC_00000009	pan-Saccharibacteria_Core_Genes	CP040010_1_Candidatus_Saccharibacteria_bacterium_oral_taxon_488_strain_CM003_chromosome_complete_genome	345	25	28	3	0	0.813098	0.896824	0.852911	K09747	uncharacterized protein	K	Transcription			COG0718	DNA-binding nucleoid-associated protein YbaB/EfbC (YbaB) (PDB:1J8B) (PUBMED:19594923;22544270)					#NAME?
311	GC_00000009	pan-Saccharibacteria_Core_Genes	CP040011_1_TM7_phylum_sp__oral_taxon_952_strain_TM7x_chromosome_complete_genome	296	25	28	3	0	0.813098	0.896824	0.852911	K09747	uncharacterized protein	K	Transcription			COG0718	DNA-binding nucleoid-associated protein YbaB/EfbC (YbaB) (PDB:1J8B) (PUBMED:19594923;22544270)					#NAME?
312	GC_00000009	pan-Saccharibacteria_Core_Genes	CP047917_1_Candidatus_Saccharibacteria_bacterium_oral_taxon_488_strain_FS15P_chromosome_complete_genome	395	25	28	3	0	0.813098	0.896824	0.852911	K09747	uncharacterized protein	K	Transcription			COG0718	DNA-binding nucleoid-associated protein YbaB/EfbC (YbaB) (PDB:1J8B) (PUBMED:19594923;22544270)					#NAME?
313	GC_00000009	pan-Saccharibacteria_Core_Genes	CP058260_1_Candidatus_Saccharibacteria_bacterium_oral_taxon_488_strain_HB001_chromosome_complete_genome	378	25	28	3	0	0.813098	0.896824	0.852911	K09747	uncharacterized protein	K	Transcription			COG0718	DNA-binding nucleoid-associated protein YbaB/EfbC (YbaB) (PDB:1J8B) (PUBMED:19594923;22544270)					#NAME?
314	GC_00000009	pan-Saccharibacteria_Core_Genes	Candidatus_Nanogingivalaceae_FGB1_strain_JCVI_1_bin_12	273	25	28	3	0	0.813098	0.896824	0.852911	K09747	uncharacterized protein	K	Transcription			COG0718	DNA-binding nucleoid-associated protein YbaB/EfbC (YbaB) (PDB:1J8B) (PUBMED:19594923;22544270)					MAGIKDQMKMVRELQKAQKELKKEIIEVEAG----EGAVVIQFTGELKVKSVKLDPELIDFDDIEELEHWIQIAIRDGLEEAQKAAAEKMQPLMGGLGNLGL
315	GC_00000009	pan-Saccharibacteria_Core_Genes	G6_32_bin_33_unicycler	217	25	28	3	0	0.813098	0.896824	0.852911	K09747	uncharacterized protein	K	Transcription			COG0718	DNA-binding nucleoid-associated protein YbaB/EfbC (YbaB) (PDB:1J8B) (PUBMED:19594923;22544270)					MAGIKDQMKMVRELQKAQKELKKEIIEVEAG----EGAVVIQFTGELKVKSVKLDPELIDFDDIEELEHWIQIAIRDGLEEAQKAAAEKMQPLMGGLGNLGL
316	GC_00000009	pan-Saccharibacteria_Core_Genes	GCA_015257795_2_ASM1525779v2_JB001_complete_genome	267	25	28	3	0	0.813098	0.896824	0.852911	K09747	uncharacterized protein	K	Transcription			COG0718	DNA-binding nucleoid-associated protein YbaB/EfbC (YbaB) (PDB:1J8B) (PUBMED:19594923;22544270)					MAGIKDQMKMVRELQKAQKELKKEIIEVEAG----EGAVVIQFTGELKVKSVKLDPELIDFDDIEELEHWIQIAIRDGLEEAQKAAAEKMQPLMGGLGNLGL
317	GC_00000009	pan-Saccharibacteria_Core_Genes	JB002_complete_genome	256	25	28	3	0	0.813098	0.896824	0.852911	K09747	uncharacterized protein	K	Transcription			COG0718	DNA-binding nucleoid-associated protein YbaB/EfbC (YbaB) (PDB:1J8B) (PUBMED:19594923;22544270)					MAGIKDQMKMVRELQKAQKELKKEIIEVEAG----EGAVVIQFTGELKVKSVKLNPELIDFEDTEELEHWIQIAIRDGLEEAQKVAAEKMQPLMGGLGNLGL
318	GC_00000009	pan-Saccharibacteria_Core_Genes	JB003_complete_genome	267	25	28	3	0	0.813098	0.896824	0.852911	K09747	uncharacterized protein	K	Transcription			COG0718	DNA-binding nucleoid-associated protein YbaB/EfbC (YbaB) (PDB:1J8B) (PUBMED:19594923;22544270)					MAGIKDQMKMVRELQKAQKELKKEIIEVEAG----EGAVVIQFTGELKVKSVKLDPELIDFDDIEELEHWIQIAIRDGLEEAQKAAAEKMQPLMGGLGNLGL
319	GC_00000009	pan-Saccharibacteria_Core_Genes	ORAL_T_A_F_MAG_00016	286	25	28	3	0	0.813098	0.896824	0.852911	K09747	uncharacterized protein	K	Transcription			COG0718	DNA-binding nucleoid-associated protein YbaB/EfbC (YbaB) (PDB:1J8B) (PUBMED:19594923;22544270)					MAGIKDQMKMVRELQKAQKELKKEIIEVEAG----EGAVVIQFTGELKVKSVKLDPELIDFDDIEELEHWIQITIRDV------------------------
320	GC_00000009	pan-Saccharibacteria_Core_Genes	ORAL_T_B_F_Bin_00010	483	25	28	3	0	0.813098	0.896824	0.852911	K09747	uncharacterized protein	K	Transcription			COG0718	DNA-binding nucleoid-associated protein YbaB/EfbC (YbaB) (PDB:1J8B) (PUBMED:19594923;22544270)					MAGIKDQMRMVRELQKAQKELKKEIIEVEAG----DGAVLIQFTGELKVKSVKLDPELIDFEDIEELEHWIQIAIRDGLEEAQKVAAEKMQPLMGGLGNLGL
321	GC_00000009	pan-Saccharibacteria_Core_Genes	ORAL_T_B_F_Bin_00014	377	25	28	3	0	0.813098	0.896824	0.852911	K09747	uncharacterized protein	K	Transcription			COG0718	DNA-binding nucleoid-associated protein YbaB/EfbC (YbaB) (PDB:1J8B) (PUBMED:19594923;22544270)					MAGIKDQMKMVRELQKAQKELKKEIIEVEAG----EGAVVIQFTGELKVKSVKLDPELIDFDDIEELEHWIQIAVRDGLEEAQKVAAEKMQPLMGGLGNLGL
322	GC_00000009	pan-Saccharibacteria_Core_Genes	ORAL_T_C_M_Bin_00011	160	25	28	3	0	0.813098	0.896824	0.852911	K09747	uncharacterized protein	K	Transcription			COG0718	DNA-binding nucleoid-associated protein YbaB/EfbC (YbaB) (PDB:1J8B) (PUBMED:19594923;22544270)					MAGIKDQMKMVRELQKAQKELKKEIVEVEAG----DGAVVIQFTGELKVKSVKLDPELIDLDDIEELEHWVQIAIRDGMEEARKIAEEKMKPLMGNLGNLGL
323	GC_00000009	pan-Saccharibacteria_Core_Genes	ORAL_T_C_M_Bin_00022	159	25	28	3	0	0.813098	0.896824	0.852911	K09747	uncharacterized protein	K	Transcription			COG0718	DNA-binding nucleoid-associated protein YbaB/EfbC (YbaB) (PDB:1J8B) (PUBMED:19594923;22544270)					MAGIKDQMKMVRELQKAQKELKKEIIEVEAG----DGAVVVQFTGELKVKSVKLDPELIDFEDTEELEHWIQIAIRDGLEEAQKVAAEKMQPLMGGLGNLGL
324	GC_00000009	pan-Saccharibacteria_Core_Genes	PRLK01000001_1_Candidatus_Saccharibacteria_bacterium_TM7_CMJM_G6_1_HOT_870_G6CMJM_1_whole_genome_shotgun_sequence	402	25	28	3	0	0.813098	0.896824	0.852911	K09747	uncharacterized protein	K	Transcription			COG0718	DNA-binding nucleoid-associated protein YbaB/EfbC (YbaB) (PDB:1J8B) (PUBMED:19594923;22544270)					MAGIKDQMKMVRELQKAQKELKKEIVEVEAG----DGAVVIQFTGELKVKSVKLNPELIDLDDIEELEHWVQIAIRDGMEEARKIAEEKMKPLMGNLGNLGL
325	GC_00000009	pan-Saccharibacteria_Core_Genes	SDRL01000060_1_TM7_phylum_sp_oral_taxon_353_strain_TM7_HOT_353_SAG1_952SAG1_NODE_101_2_whole_genome_shotgun_sequence	322	25	28	3	0	0.813098	0.896824	0.852911	K09747	uncharacterized protein	K	Transcription			COG0718	DNA-binding nucleoid-associated protein YbaB/EfbC (YbaB) (PDB:1J8B) (PUBMED:19594923;22544270)					#NAME?
326	GC_00000009	pan-Saccharibacteria_Core_Genes	SDRM01000010_1_TM7_phylum_sp_oral_taxon_352_strain_TM7_HOT_352_SAG8_352SAG8_NODE_10_21_whole_genome_shotgun_sequence	671	25	28	3	0	0.813098	0.896824	0.852911	K09747	uncharacterized protein	K	Transcription			COG0718	DNA-binding nucleoid-associated protein YbaB/EfbC (YbaB) (PDB:1J8B) (PUBMED:19594923;22544270)					#NAME?
327	GC_00000009	pan-Saccharibacteria_Core_Genes	SDRT01000065_1_TM7_phylum_sp_oral_taxon_349_strain_TM7_HOT_349_SAG1_349SAG1_NODE_101_4_whole_genome_shotgun_sequence	724	25	28	3	0	0.813098	0.896824	0.852911	K09747	uncharacterized protein	K	Transcription			COG0718	DNA-binding nucleoid-associated protein YbaB/EfbC (YbaB) (PDB:1J8B) (PUBMED:19594923;22544270)					#NAME?
328	GC_00000009	pan-Saccharibacteria_Core_Genes	SDRT01000065_1_TM7_phylum_sp_oral_taxon_349_strain_TM7_HOT_349_SAG1_349SAG1_NODE_101_4_whole_genome_shotgun_sequence	74	25	28	3	0	0.813098	0.896824	0.852911	K09747	uncharacterized protein	K	Transcription			COG0718	DNA-binding nucleoid-associated protein YbaB/EfbC (YbaB) (PDB:1J8B) (PUBMED:19594923;22544270)					#NAME?
329	GC_00000009	pan-Saccharibacteria_Core_Genes	SDRT01000065_1_TM7_phylum_sp_oral_taxon_349_strain_TM7_HOT_349_SAG1_349SAG1_NODE_101_4_whole_genome_shotgun_sequence	855	25	28	3	0	0.813098	0.896824	0.852911	K09747	uncharacterized protein	K	Transcription			COG0718	DNA-binding nucleoid-associated protein YbaB/EfbC (YbaB) (PDB:1J8B) (PUBMED:19594923;22544270)					#NAME?
330	GC_00000009	pan-Saccharibacteria_Core_Genes	SDRW01000018_1_TM7_phylum_sp_oral_taxon_348_strain_TM7_HOT_348_SAG2_348SAG2_NODE_103_2_whole_genome_shotgun_sequence	394	25	28	3	0	0.813098	0.896824	0.852911	K09747	uncharacterized protein	K	Transcription			COG0718	DNA-binding nucleoid-associated protein YbaB/EfbC (YbaB) (PDB:1J8B) (PUBMED:19594923;22544270)					#NAME?
331	GC_00000009	pan-Saccharibacteria_Core_Genes	SDRW01000018_1_TM7_phylum_sp_oral_taxon_348_strain_TM7_HOT_348_SAG2_348SAG2_NODE_103_2_whole_genome_shotgun_sequence	651	25	28	3	0	0.813098	0.896824	0.852911	K09747	uncharacterized protein	K	Transcription			COG0718	DNA-binding nucleoid-associated protein YbaB/EfbC (YbaB) (PDB:1J8B) (PUBMED:19594923;22544270)					#NAME?
332	GC_00000009	pan-Saccharibacteria_Core_Genes	SDRZ01000008_1_TM7_phylum_sp_oral_taxon_346_strain_TM7_HOT_346_SAG2_346SAG2_NODE_10_28_whole_genome_shotgun_sequence	781	25	28	3	0	0.813098	0.896824	0.852911	K09747	uncharacterized protein	K	Transcription			COG0718	DNA-binding nucleoid-associated protein YbaB/EfbC (YbaB) (PDB:1J8B) (PUBMED:19594923;22544270)					#NAME?
333	GC_00000009	pan-Saccharibacteria_Core_Genes	TM7c_JB	421	25	28	3	0	0.813098	0.896824	0.852911	K09747	uncharacterized protein	K	Transcription			COG0718	DNA-binding nucleoid-associated protein YbaB/EfbC (YbaB) (PDB:1J8B) (PUBMED:19594923;22544270)					#NAME?
334	GC_00000010	pan-Saccharibacteria_Core_Genes	CP040003_1_Candidatus_Saccharibacteria_bacterium_oral_taxon_488_strain_AC001_chromosome_complete_genome	380	25	28	3	0	0.794732	0.986638	0.880348	K06187	recombination protein RecR	L	Replication, recombination and repair			COG0353	Recombinational DNA repair protein RecR (RecR) (PDB:2JGR) (PUBMED:26337406)					MKPTILPAALTTLIDEFGGLPGVGPRTAERYAYAVLRRDARRAEQLARALDRLHTRVKTCPVTFALIDHDQEVSPLYQDESRNRRLICVVEEPLDIVALERTGQYSGTYHVLGGAISPIDGIGPEQLHIPELIERIKHDNAEELIIATNASVEGESTALFLQRYLQEASL-AITISRLARGIPVGVDLEYADQITLTHALEGRRTL-
335	GC_00000010	pan-Saccharibacteria_Core_Genes	CP040004_1_Candidatus_Saccharibacteria_bacterium_oral_taxon_957_strain_BB001_chromosome_complete_genome	313	25	28	3	0	0.794732	0.986638	0.880348	K06187	recombination protein RecR	L	Replication, recombination and repair			COG0353	Recombinational DNA repair protein RecR (RecR) (PDB:2JGR) (PUBMED:26337406)					MSTHILPKALTTLIDEFGSLPGVGPRTAERYAYAALRREAGQSKRLAQALNELHQRVKTCPVTFALIDESDDLSPLYTDSRRNRQLICVVEEPLDIMALERTGQFDGTYHVLGGAISPIDGIGPEQLHIPELIERIKNDGVTEIIIATNASVEGESTALFLQRYIQEAGL-TLTISRLARGIPVGVDLEYADQITLSHALEGRRTLS
336	GC_00000010	pan-Saccharibacteria_Core_Genes	CP040008_1_Candidatus_Saccharibacteria_bacterium_oral_taxon_955_strain_PM004_chromosome_complete_genome	340	25	28	3	0	0.794732	0.986638	0.880348	K06187	recombination protein RecR	L	Replication, recombination and repair			COG0353	Recombinational DNA repair protein RecR (RecR) (PDB:2JGR) (PUBMED:26337406)					-MPELLPKTLAKVIDELGRLPGVGARTAERYAYYLLRSDARASESLSHAISGLHSGVKTCPKTFALIDSEEEISHLYIDKSRNKKLVAVVEEPLDIIALEKTGQFSGTYHVLGGAISPIDGIGPEQLHIPELLKRLRDDEVEEVIIATNASVEGESTALFIQRQIKEANI-ETKLSRLARGIPVGVDLEYADQITLSHALEGRRAL-
337	GC_00000010	pan-Saccharibacteria_Core_Genes	CP040009_1_Candidatus_Saccharibacteria_bacterium_oral_taxon_955_strain_CM009_chromosome_complete_genome	340	25	28	3	0	0.794732	0.986638	0.880348	K06187	recombination protein RecR	L	Replication, recombination and repair			COG0353	Recombinational DNA repair protein RecR (RecR) (PDB:2JGR) (PUBMED:26337406)					-MPELLPKTLAKVIDELGRLPGVGARTAERYAYYLLRSDARASESLSHAISGLHSGVKTCPKTFALIDSEEEISHLYIDKSRNKKLVAVVEEPLDIIALEKTGQFSGTYHVLGGAISPIDGIGPEQLHIPELLKRLRDDEVEEVIIATNASVEGESTALFIQRQIKEANI-ETKLSRLARGIPVGVDLEYADQITLSHALEGRRAL-
338	GC_00000010	pan-Saccharibacteria_Core_Genes	CP040010_1_Candidatus_Saccharibacteria_bacterium_oral_taxon_488_strain_CM003_chromosome_complete_genome	344	25	28	3	0	0.794732	0.986638	0.880348	K06187	recombination protein RecR	L	Replication, recombination and repair			COG0353	Recombinational DNA repair protein RecR (RecR) (PDB:2JGR) (PUBMED:26337406)					-MPQLLPKTLAKVIDELGRLPGVGARTAERYAYYLLRSDARASESLSHAISGLHSGVKTCPKTFALIDSEEEISHLYVDESRNKKLVAVVEEPLDIIALEKTGQFSGTYHVLGGAISPIDGIGPEQLHIPELLKRLRDDEVEEVIIATNASVEGESTALFIQRQIKEANI-ETKLSRLARGIPVGVDLEYADQITLSHALEGRRSL-
339	GC_00000010	pan-Saccharibacteria_Core_Genes	CP040011_1_TM7_phylum_sp__oral_taxon_952_strain_TM7x_chromosome_complete_genome	295	25	28	3	0	0.794732	0.986638	0.880348	K06187	recombination protein RecR	L	Replication, recombination and repair			COG0353	Recombinational DNA repair protein RecR (RecR) (PDB:2JGR) (PUBMED:26337406)					MSTDILPKALTALIDDFGNLPGVGPRTAERYAYAVLRRDPKSAKQLARSLDRLHDHVKTCPKTFALIDASDDVSPLYADQGRNRQLVCVVEEPLDIIALERTKQFTGTYHVLGGVISPIDNIGPEQLHIPELIERIKTDDVQEIIIATNASVEGESTALFLQRYIQEAGL-GTTITRLARGIPVGVDLEYADQITLTHALEGRKKL-
340	GC_00000010	pan-Saccharibacteria_Core_Genes	CP047917_1_Candidatus_Saccharibacteria_bacterium_oral_taxon_488_strain_FS15P_chromosome_complete_genome	394	25	28	3	0	0.794732	0.986638	0.880348	K06187	recombination protein RecR	L	Replication, recombination and repair			COG0353	Recombinational DNA repair protein RecR (RecR) (PDB:2JGR) (PUBMED:26337406)					MKPTILPAALTTLIDEFGGLPGVGPRTAERYAYAVLRRDARRAEQLARALDRLHTRVKTCPVTFALIDHDQEVSPLYQDESRNRRLICVVEEPLDIVALERTGQYSGTYHVLGGAISPIDGIGPEQLHIPELIERIKRDNAEELIIATNASVEGESTALFLQRYLQEAGL-TITISRLARGIPVGVDLEYADQITLTHALEGRRTL-
341	GC_00000010	pan-Saccharibacteria_Core_Genes	CP058260_1_Candidatus_Saccharibacteria_bacterium_oral_taxon_488_strain_HB001_chromosome_complete_genome	377	25	28	3	0	0.794732	0.986638	0.880348	K06187	recombination protein RecR	L	Replication, recombination and repair			COG0353	Recombinational DNA repair protein RecR (RecR) (PDB:2JGR) (PUBMED:26337406)					MKPTILPAALTTLIDEFGGLPGVGPRTAERYAYAVLRRDARRAEQLARALDRLHTRVKTCPVTFALIDHDQEVSPLYQDESRNRRLICVVEEPLDIVALERTGQYSGTYHVLGGAISPIDGIGPEQLHIPELIERIKHDNAEELIIATNASVEGESTALFLQRYLQEASL-AITISRLARGIPVGVDLEYADQITLTHALEGRRTL-
342	GC_00000010	pan-Saccharibacteria_Core_Genes	Candidatus_Nanogingivalaceae_FGB1_strain_JCVI_1_bin_12	274	25	28	3	0	0.794732	0.986638	0.880348	K06187	recombination protein RecR	L	Replication, recombination and repair			COG0353	Recombinational DNA repair protein RecR (RecR) (PDB:2JGR) (PUBMED:26337406)					-MSQVLPKALIETIENLEKLPGVGSRTAERYAYYLLKNNALVSEKIAESLLGLHKNVKTCPKTFALISKDEEFSSLYTDEARNKKLVAVVEEPLDIIALEKTKHFNGTYHVLGGVISPINGITPDQLHIHELAERISNDNVEEIIIATNASVEGESTALYIQNYLREKGFENLIISRLARGLPVGVDLEYADQITLSHALEGRKEI-
343	GC_00000010	pan-Saccharibacteria_Core_Genes	G6_32_bin_33_unicycler	216	25	28	3	0	0.794732	0.986638	0.880348	K06187	recombination protein RecR	L	Replication, recombination and repair			COG0353	Recombinational DNA repair protein RecR (RecR) (PDB:2JGR) (PUBMED:26337406)					-MSQVLPKALIETIENLEKLPGVGSRTAERYAYYLLKNNALVSEKIAESLLGLHKNVKTCPKTFALISKDEEFSSLYTDEARNKKLVAVVEEPLDIIALEKTKHFNGTYHVLGGVISPINGITPDQLHIHELAERISNDSVEEIIIATNASVEGESTALYIQNYLREKGFENLIISRLARGLPVGVDLEYADQITLSHALEGRKEI-
344	GC_00000010	pan-Saccharibacteria_Core_Genes	GCA_015257795_2_ASM1525779v2_JB001_complete_genome	266	25	28	3	0	0.794732	0.986638	0.880348	K06187	recombination protein RecR	L	Replication, recombination and repair			COG0353	Recombinational DNA repair protein RecR (RecR) (PDB:2JGR) (PUBMED:26337406)					-MSQVLPKALIETIENLEKLPGVGSRTAERYAYYLLKNNALVSEKIAESLLGLHKNVKTCPKTFALISKDEEFSSLYTDEARNKKLVAVVEEPLDIIALEKTKHFNGTYHVLGGVISPINGITPDQLHIHELAERISNDSVEEIIIATNASVEGESTALYIQNYLREKGFENLIISRLARGLPVGVDLEYADQITLSHALEGRKEI-
345	GC_00000010	pan-Saccharibacteria_Core_Genes	JB002_complete_genome	255	25	28	3	0	0.794732	0.986638	0.880348	K06187	recombination protein RecR	L	Replication, recombination and repair			COG0353	Recombinational DNA repair protein RecR (RecR) (PDB:2JGR) (PUBMED:26337406)					-MSQILPQALTETIENLGKLPGVGSRTAERYAYYLLKNNATISKKIADSLLNLHKNVKSCPITFALISKDEEISPLYADETRNKKLIAVVEEPLDIIALEKTKHFNGTYHVLGGVISPINGITPDQLHIRELAERILKDKVQEIIIATNASVEGESTALYIQNYLREKGFENLIISRLARGLPVGVDLEYADQITLSHALEGRKAI-
346	GC_00000010	pan-Saccharibacteria_Core_Genes	JB003_complete_genome	266	25	28	3	0	0.794732	0.986638	0.880348	K06187	recombination protein RecR	L	Replication, recombination and repair			COG0353	Recombinational DNA repair protein RecR (RecR) (PDB:2JGR) (PUBMED:26337406)					-MSQVLPKALIETIENLEKLPGVGSRTAERYAYYLLKNNALVSEKIAESLLGLHKNVKTCPKTFALISKDEEFSSLYTDEARNKKLVAVVEEPLDIIALEKTKHFNGTYHVLGGVISPINGITPDQLHIHELAERISNDSVEEIIIATNASVEGESTALYIQNYLREKGFENLIISRLARGLPVGVDLEYADQITLSHALEGRKEI-
347	GC_00000010	pan-Saccharibacteria_Core_Genes	ORAL_T_A_F_MAG_00016	287	25	28	3	0	0.794732	0.986638	0.880348	K06187	recombination protein RecR	L	Replication, recombination and repair			COG0353	Recombinational DNA repair protein RecR (RecR) (PDB:2JGR) (PUBMED:26337406)					-MSQILPESLIETVENLGKLPGVGSRTAERYAYYLLKNNATISEKIAESLLNLHKNIKSCPITFALISKDEEISPLYTDETRNKKLIAVVEEPLDIVALEKTKHFNGTYHVLGGVISPINGITPDQLHIRELADRISKDEVKEIIIATNASVEGESTALYIQNFLREKGFESLTISRLARGLPVGVDLEYADQITLSHALEGRKVI-
348	GC_00000010	pan-Saccharibacteria_Core_Genes	ORAL_T_B_F_Bin_00010	484	25	28	3	0	0.794732	0.986638	0.880348	K06187	recombination protein RecR	L	Replication, recombination and repair			COG0353	Recombinational DNA repair protein RecR (RecR) (PDB:2JGR) (PUBMED:26337406)					-MSQILPEALTEVIESLGKLPGVGSRTAERYAYYLLKNNETISEKIAESVLNLHKNVKNCPITFALISKDEEVSPLYTNETRNKKLIAVVEEPLDIIALEKTKSFNGTYHVLGGVISPINGVMPEQLHIRELAERIKNDNVQEIIIATNASVEGESTALYIQNFLREKGFENLVISRLARGLPVGVDLEYADQITLSHALEGRKAI-
349	GC_00000010	pan-Saccharibacteria_Core_Genes	ORAL_T_B_F_Bin_00014	376	25	28	3	0	0.794732	0.986638	0.880348	K06187	recombination protein RecR	L	Replication, recombination and repair			COG0353	Recombinational DNA repair protein RecR (RecR) (PDB:2JGR) (PUBMED:26337406)					-MSQILPESLIETVENLGKLPGVGSRTAERYAYYLLKNNATISEKIAESLLNLHKNIKSCPITFALISKDEEISPLYTDETRNKKLIAVVEEPLDIVALEKTKHFNGTYHVLGGVISPINGITPDQLHIRELADRISKDEVKEIIIATNASVEGESTALYIQNFLREKGFESLTISRLARGLPVGVDLEYADQITLSHALEGRKVI-
350	GC_00000010	pan-Saccharibacteria_Core_Genes	ORAL_T_C_M_Bin_00011	161	25	28	3	0	0.794732	0.986638	0.880348	K06187	recombination protein RecR	L	Replication, recombination and repair			COG0353	Recombinational DNA repair protein RecR (RecR) (PDB:2JGR) (PUBMED:26337406)					-MSQVLPKALLDTIDNLAKLPGVGSRTAERYAYHLLKKDSHISEKIAESLLNLHKNVKSCPVTFALISDFEEFSPLYTDESRDKKTVAVVEEPLDIVALEKTKQYHGTYHVLGGVISPIDGIGPSQLHFKELLERIKNDGVEEIIIATNASVEGESTALYLQRYLQDNGQENLTITRLARGIPAGVDLEYADQITLSHALAGRRKI-
351	GC_00000010	pan-Saccharibacteria_Core_Genes	ORAL_T_C_M_Bin_00022	160	25	28	3	0	0.794732	0.986638	0.880348	K06187	recombination protein RecR	L	Replication, recombination and repair			COG0353	Recombinational DNA repair protein RecR (RecR) (PDB:2JGR) (PUBMED:26337406)					-MSQILPQALTETIENLGKLPGVGSRTAERYAYYLLKNNATISEKIADSLLNLHKNVKSCPITFALISKDEEISPLYTDETRNKKLIAVVEEPLDIIALEKTKHFNGTYHVLGGVISPINGITPDQLHIRELAERISKDEVQEIIIATNASVEGESTALYIQNYLREKGFENLVISRLARGLPVGVDLEYADQITLSHALEGRKAI-
352	GC_00000010	pan-Saccharibacteria_Core_Genes	PRLK01000001_1_Candidatus_Saccharibacteria_bacterium_TM7_CMJM_G6_1_HOT_870_G6CMJM_1_whole_genome_shotgun_sequence	401	25	28	3	0	0.794732	0.986638	0.880348	K06187	recombination protein RecR	L	Replication, recombination and repair			COG0353	Recombinational DNA repair protein RecR (RecR) (PDB:2JGR) (PUBMED:26337406)					-MSQVLPKALLDTIDNLAKLPGVGSRTAERYAYHLLKKDSHISEKIAESLLNLHKNVKSCPVTFALISDFEEFSPLYTDESRDKKTVAVVEEPLDIVALEKTKQYHGTYHVLGGVISPIDGIGPDQLHFKELLERIKNDGVEEIIIATNASVEGESTALYLQRYLQDNGQENLTITRLARGIPAGVDLEYADQITLSHALAGRRKI-
353	GC_00000010	pan-Saccharibacteria_Core_Genes	SDRL01000060_1_TM7_phylum_sp_oral_taxon_353_strain_TM7_HOT_353_SAG1_952SAG1_NODE_101_2_whole_genome_shotgun_sequence	321	25	28	3	0	0.794732	0.986638	0.880348	K06187	recombination protein RecR	L	Replication, recombination and repair			COG0353	Recombinational DNA repair protein RecR (RecR) (PDB:2JGR) (PUBMED:26337406)					MPLHILPKALTALIDDFGSLPGVGARTAERYAYAVLRRNPKSAKQLAQSLDRLHDRVKTCPKTFALIDASEEISPLYADKSRNKQLVCVVEEPLDIVALERTGQFTGTYHVLGGVISPIDGIGPEQLHIPELIDRIKSDDVQEVIIATNASVEGESTALFLQRYIQEAGL-TITVSRLARGIPVGVDLEYADQITLTHALEGRKQL-
354	GC_00000010	pan-Saccharibacteria_Core_Genes	SDRM01000010_1_TM7_phylum_sp_oral_taxon_352_strain_TM7_HOT_352_SAG8_352SAG8_NODE_10_21_whole_genome_shotgun_sequence	670	25	28	3	0	0.794732	0.986638	0.880348	K06187	recombination protein RecR	L	Replication, recombination and repair			COG0353	Recombinational DNA repair protein RecR (RecR) (PDB:2JGR) (PUBMED:26337406)					MSIDILPKALTALIDDFGNLPGVGPRTAERYAYAVLRRNPKSAKQLAHSLDRLHDRVKTCPKTFALIDSDDDVSPLYADSNRNKKVVCVVEEPLDIVAIERTGQFLGTYHVLGGVISPIDNIGPEQLHIPELIERIKTDDVQEIIIATNASVEGESTALFLQRYIQEAGL-NTTITRLARGIPVGVDLEYADQITLTHALEGRKQL-
355	GC_00000010	pan-Saccharibacteria_Core_Genes	SDRT01000065_1_TM7_phylum_sp_oral_taxon_349_strain_TM7_HOT_349_SAG1_349SAG1_NODE_101_4_whole_genome_shotgun_sequence	73	25	28	3	0	0.794732	0.986638	0.880348	K06187	recombination protein RecR	L	Replication, recombination and repair			COG0353	Recombinational DNA repair protein RecR (RecR) (PDB:2JGR) (PUBMED:26337406)					-MAQLLPNALERAINELGRLPGVGPRTAERYAYFLLRADERTAQSMARALTALHSDVKTCPVTFALINADEDISPLYSDAARDKRMIAVVEEPLDIVALERTGQFKGTYHVLGGTISPIDGIGPEQLHIPELLKRIRNDAAEEIIIATNASVEGESTALFIQRHIQEARL-NVKVSRLARGIPVGVDLEYADQITLSHALEGRRAL-
356	GC_00000010	pan-Saccharibacteria_Core_Genes	SDRT01000065_1_TM7_phylum_sp_oral_taxon_349_strain_TM7_HOT_349_SAG1_349SAG1_NODE_101_4_whole_genome_shotgun_sequence	725	25	28	3	0	0.794732	0.986638	0.880348	K06187	recombination protein RecR	L	Replication, recombination and repair			COG0353	Recombinational DNA repair protein RecR (RecR) (PDB:2JGR) (PUBMED:26337406)					-MAQLLPNALERAINELGRLPGVGPRTAERYAYFLLRADERTAQSMARALTALHSDVKTCPVTFALIDADEDISPLYSDAARDKRMIAVVEEPLDIVALERTGQFKGTYHVLGGTISPIDGIGPEQLHIPELLKRIRDDVAEEIIIATNASVEGESTALFIQRHIQEARL-NVKVSRLARGIPVGVDLEYADQITLSHALEGRRVL-
357	GC_00000010	pan-Saccharibacteria_Core_Genes	SDRT01000065_1_TM7_phylum_sp_oral_taxon_349_strain_TM7_HOT_349_SAG1_349SAG1_NODE_101_4_whole_genome_shotgun_sequence	856	25	28	3	0	0.794732	0.986638	0.880348	K06187	recombination protein RecR	L	Replication, recombination and repair			COG0353	Recombinational DNA repair protein RecR (RecR) (PDB:2JGR) (PUBMED:26337406)					MKPTILPAALTTLIDEFGGLPGVGPRTAERYAYAVLRRDARRAEQLARALDRLHTRVKTCPVTFALIDHDQEVSPLYQDESRNRRLICVVEEPLDIVALERTGQYSGTYHVLGGAISPIDGIGPEQLHIPELIERIKHDNAEELIIATNASVEGESTALFLQRYLQEAGL-TITISRLARGIPVGVDLEYADQITLTHALEGRRTL-
358	GC_00000010	pan-Saccharibacteria_Core_Genes	SDRW01000018_1_TM7_phylum_sp_oral_taxon_348_strain_TM7_HOT_348_SAG2_348SAG2_NODE_103_2_whole_genome_shotgun_sequence	650	25	28	3	0	0.794732	0.986638	0.880348	K06187	recombination protein RecR	L	Replication, recombination and repair			COG0353	Recombinational DNA repair protein RecR (RecR) (PDB:2JGR) (PUBMED:26337406)					MAKQLLPRALTTLIDELGNLPGVGVRTAERYAYHLLRTKSESNKRLSNSIANLKANVKYCPATFALIDSDEEISPLYADPTRNKKVIAVVEEPLDIIALERTGQYNGTYHVLGGVISPIDNIGPEQLHIKELVIRIKQDEVEEIIIATNASVEGESTALFLQRYIKENEI-NVKMSRLARGLPVGVDLEYADQITLSHALEGRRSL-
359	GC_00000010	pan-Saccharibacteria_Core_Genes	SDRW01000018_1_TM7_phylum_sp_oral_taxon_348_strain_TM7_HOT_348_SAG2_348SAG2_NODE_103_2_whole_genome_shotgun_sequence	395	25	28	3	0	0.794732	0.986638	0.880348	K06187	recombination protein RecR	L	Replication, recombination and repair			COG0353	Recombinational DNA repair protein RecR (RecR) (PDB:2JGR) (PUBMED:26337406)					MKPTILPAALTTLIDEFGGLPGVGPRTAERYAYAVLRRDARRAEQLARALDRLHTRVKTCPVTFALIDHDQEVSPLYQDESRNRRLICVVEEPLDIVALERTGQYSGTYHVLGGAISPIDGIGPEQLHIPELIERIKHDNAEELIIATNASVEGESTALFLQRYLQEAGL-TITISRLARGIPVGVDLEYADQITLTHALEGRRTL-
360	GC_00000010	pan-Saccharibacteria_Core_Genes	SDRZ01000008_1_TM7_phylum_sp_oral_taxon_346_strain_TM7_HOT_346_SAG2_346SAG2_NODE_10_28_whole_genome_shotgun_sequence	780	25	28	3	0	0.794732	0.986638	0.880348	K06187	recombination protein RecR	L	Replication, recombination and repair			COG0353	Recombinational DNA repair protein RecR (RecR) (PDB:2JGR) (PUBMED:26337406)					--MALLPSALERVIEELGHLPGVGPRTAERYAYFLLKNDSRATEALANALRQLHAQVKSCPKTFALIDADQEISPLYSDPKRDRQLVAVVEEPLDIVALERTGQFQGTYHVLGGTISPIDGVGPEQLHIPELLQRLRDDNVEEVIIATNASVEGESTALFIQRQINESHL-ATKVSRLARGIPVGVDLEYADQITLGHALEGRRFL-
361	GC_00000010	pan-Saccharibacteria_Core_Genes	TM7c_JB	420	25	28	3	0	0.794732	0.986638	0.880348	K06187	recombination protein RecR	L	Replication, recombination and repair			COG0353	Recombinational DNA repair protein RecR (RecR) (PDB:2JGR) (PUBMED:26337406)					MAKQLLPRALTTLIDELGNLPGVGVRTAERYAYHLLRTKAESNKRLSNSIANLKANVKYCPATFALIDADEEISPLYADPTRNKKVIAVVEEPLDIIAIERTGQYNGTYHVLGGVISPIDNIGPEQLHIKELIIRIKQDEVEEIIIATNASVEGESTALFLQRYIKENEI-NVKMSRLARGLPVGVDLEYADQITLSHALEGRRSL-
362	GC_00000011	pan-Saccharibacteria_Core_Genes	CP040003_1_Candidatus_Saccharibacteria_bacterium_oral_taxon_488_strain_AC001_chromosome_complete_genome	285	25	28	2	0	0.75391	0.798058	0.775356	K03168	DNA topoisomerase I [EC:5.6.2.1]	L|S	Replication, recombination and repair|Function unknown			COG0550|COG1754	DNA topoisomerase IA (TopA) (PDB:1CY0)|Uncharacterized C-terminal domain of topoisomerase IA					-----MKNLVIVESPAKAKTIEKYLGKDFHVLSSVGHIRSIVKKTKDGTPPIDVANDFFAIYEVDPEKKKVITELKKNVKAVGKDNVWLATDEDREGEAIAWHLCKVLDLPIETTKRIVFHEITKDAITNAIKNPRTVDMNLVQAQQARQILDRLVGFELSPVVWQKVPGGKSAGRVQSPAVRLLVEREREIMKFAGSSQFKVTAIFI--HDNQEFKAELNQKFDSEAAAHEFLNSLKSAKFTVSDISKTPGTRNPAAPFTTSTLQQEANAKLGFSSKATMASAQRLYQDGKITYMRTDSVNLSGQAIASATDFIKRLYGPDYSTVRKFKTKSASAQEAHEAIRPTDITRETVTSNEYDQKLYDLIRRRTLASQMSAAKLEKTTVVIAIGGARASHKTI…
363	GC_00000011	pan-Saccharibacteria_Core_Genes	CP040004_1_Candidatus_Saccharibacteria_bacterium_oral_taxon_957_strain_BB001_chromosome_complete_genome	294	25	28	2	0	0.75391	0.798058	0.775356	K03168	DNA topoisomerase I [EC:5.6.2.1]	L|S	Replication, recombination and repair|Function unknown			COG0550|COG1754	DNA topoisomerase IA (TopA) (PDB:1CY0)|Uncharacterized C-terminal domain of topoisomerase IA					-----MKNLVIVESPAKAKTIEKYLGKEFHVLSSVGHIRSIVKKTKDGTPPIDVANDFFAVYEVDPEKKKVISELKKNVKAVGKDNVWLATDEDREGEAIAWHLCKVLDLPIETTKRIVFHEITKDAITTAIKNPRTVDMNLVQAQQARQILDRLVGFELSPVVWQKVPGGKSAGRVQSPAVRLLVEREREIMKFAGSSQFKVTAIFI--HDNQEFKAELNQKFDSEAAAHEFLNSLKPATFTVSDISKTPGTRNPAAPFTTSTLQQEANAKLGFSSKATMASAQRLYQDGKITYMRTDSVNLSGQAIASATDFIKRLYGPDYSTVRKFKTKSASAQEAHEAIRPTDITRETVTSNEYDQKLYDLIRRRTLASQMSAAKLEKTTVTICIEGA-------…
364	GC_00000011	pan-Saccharibacteria_Core_Genes	CP040008_1_Candidatus_Saccharibacteria_bacterium_oral_taxon_955_strain_PM004_chromosome_complete_genome	265	25	28	2	0	0.75391	0.798058	0.775356	K03168	DNA topoisomerase I [EC:5.6.2.1]	L|S	Replication, recombination and repair|Function unknown			COG0550|COG1754	DNA topoisomerase IA (TopA) (PDB:1CY0)|Uncharacterized C-terminal domain of topoisomerase IA					-----MKNLVIVESPAKAKTIEKYLGKDFHVLSSVGHIRSIPKKTKDGTPPIDVKNGFATTYEIDPEKKKVISELKKQVKAVGPANVWLATDEDREGEAIAWHLCEVLKLDPATTKRIVFHEITKPAIEEAIKHPRTVDMKLVEAQQARQILDRVVGFELSPVVWRKVPGGKSAGRVQSPAVRLLVEREREIEAFNSSAQFKVTAIFI--HDGQELNAELKQRFDTEKEATEFLEGLVGATYTVSDITKSPSTRNPSAPFTTSTLQQEANSKLGMSSKATMTSAQKLYQEGRITYMRTDSVTLSSQAIASTADLVKHLYGIEYSHVRKFKTKSASAQEAHEAIRPTDITRESVSGNEYDQKLYDLIRRRTLASQMAPAKLENTTVTITISKT-------…
365	GC_00000011	pan-Saccharibacteria_Core_Genes	CP040009_1_Candidatus_Saccharibacteria_bacterium_oral_taxon_955_strain_CM009_chromosome_complete_genome	265	25	28	2	0	0.75391	0.798058	0.775356	K03168	DNA topoisomerase I [EC:5.6.2.1]	L|S	Replication, recombination and repair|Function unknown			COG0550|COG1754	DNA topoisomerase IA (TopA) (PDB:1CY0)|Uncharacterized C-terminal domain of topoisomerase IA					-----MKNLVIVESPAKAKTIEKYLGKDFHVLSSVGHIRSIPKKTKDGTPPIDVKNGFATTYEIDPEKKKVISELKKQVKAVGPANVWLATDEDREGEAIAWHLCEVLKLDPATTKRIVFHEITKPAIEEAIKHPRTVDMKLVEAQQARQILDRVVGFELSPVVWRKVPGGKSAGRVQSPAVRLLVEREREIEAFNSSAQFKVTAIFI--HDGQELNAELKQRFDTEKEATEFLEGLVGATYTVSDITKSPSTRNPSAPFTTSTLQQEANSKLGMSSKATMTSAQKLYQEGRITYMRTDSVTLSSQAIASTADLVKHLYGIEYSHVRKFKTKSASAQEAHEAIRPTDITRESVSGNEYDQKLYDLIRRRTLASQMAPAKLENTTVTITISKT-------…
366	GC_00000011	pan-Saccharibacteria_Core_Genes	CP040010_1_Candidatus_Saccharibacteria_bacterium_oral_taxon_488_strain_CM003_chromosome_complete_genome	268	25	28	2	0	0.75391	0.798058	0.775356	K03168	DNA topoisomerase I [EC:5.6.2.1]	L|S	Replication, recombination and repair|Function unknown			COG0550|COG1754	DNA topoisomerase IA (TopA) (PDB:1CY0)|Uncharacterized C-terminal domain of topoisomerase IA					-----MKNLVIVESPAKAKTIEKYLGKDFHVLSSVGHIRSIPKKTKDGTPPIDVKNGFATTYEIDPEKKKVISELKKQVKAVGPANVWLATDEDREGEAIAWHLCEVLKLDPATTKRIVFHEITKPAIEEAIKHPRTVDMKLVEAQQARQILDRVVGFELSPVVWRKVPGGKSAGRVQSPAVRLLVEREREIEAYNTSAQFKVTAIFI--HDGQELNAELKQRFDTEKEATEFLEGLVGATYTVSDITKSPSTRNPSAPFTTSTLQQEANSKLGMSSKATMTSAQKLYQEGRITYMRTDSVTLSSQAIASTADLVKRLYGIEYSHVRKFKTKSASAQEAHEAIRPTDITRESVSGNEYDQKLYDLIRRRTLASQMAPAKLENTTVTITISKT-------…
367	GC_00000011	pan-Saccharibacteria_Core_Genes	CP040011_1_TM7_phylum_sp__oral_taxon_952_strain_TM7x_chromosome_complete_genome	234	25	28	2	0	0.75391	0.798058	0.775356	K03168	DNA topoisomerase I [EC:5.6.2.1]	L|S	Replication, recombination and repair|Function unknown			COG0550|COG1754	DNA topoisomerase IA (TopA) (PDB:1CY0)|Uncharacterized C-terminal domain of topoisomerase IA					-----MKNLVIVESPAKAKTIEKYLGKDFHVLSSVGHIRSIVKKTKDGTPPIDVANDFFAVYEVDPEKKKVITELKKNVKAVGKDNVWLATDEDREGEAIAWHLCKVLDLPIETTKRIVFHEITKDAITNAIKNPRTVDMNLVQAQQARQILDRLVGFELSPVVWQKVPGGKSAGRVQSPAVRLLVEREREIMRFEGSSQFKVTAIFI--HDNQEFKAELNQKFDSEAAAHEFLTSLKPATFTVSDISKTPGTRNPAAPFTTSTLQQEANAKLGFSSKATMASAQRLYQDGKITYMRTDSVNLSGQAIASATDFIKRLYGPDYSTVRKFKTKSASAQEAHEAIRPTDITSETVTSNEYDQKLYDLIRRRTLASQMSAAKLEKTTISIDIQGN-------…
368	GC_00000011	pan-Saccharibacteria_Core_Genes	CP047917_1_Candidatus_Saccharibacteria_bacterium_oral_taxon_488_strain_FS15P_chromosome_complete_genome	298	25	28	2	0	0.75391	0.798058	0.775356	K03168	DNA topoisomerase I [EC:5.6.2.1]	L|S	Replication, recombination and repair|Function unknown			COG0550|COG1754	DNA topoisomerase IA (TopA) (PDB:1CY0)|Uncharacterized C-terminal domain of topoisomerase IA					-----MKNLVIVESPAKAKTIEKYLGKDFHVLSSVGHIRSIVKKTKDGTPPIDVANDFFAVYEVDPEKKKVITELKKNVKAVGKDNVWLATDEDREGEAIAWHLCKVLNLPIETTKRIVFHEITKDAITTAIKNPRTVDMNLVQAQQARQILDRLVGFELSPVVWQKVPGGKSAGRVQSPAVRLLVEREREIMKFEGSSQFKVTAIFI--HDNQEFKAELNQKFDSEETAREFLTSLKPATFTVNDISKTPGTRNPAAPFTTSTLQQEANAKLGFSSKATMASAQRLYQDGKITYMRTDSVNLSGQAIASATDFIKRLYGPDYSTVRKFKTKSASAQEAHEAIRPTDITRETVTSNEYDQKLYDLIRRRTLASQMSAAKLEKTTVTINIEGR---ELST…
369	GC_00000011	pan-Saccharibacteria_Core_Genes	CP058260_1_Candidatus_Saccharibacteria_bacterium_oral_taxon_488_strain_HB001_chromosome_complete_genome	281	25	28	2	0	0.75391	0.798058	0.775356	K03168	DNA topoisomerase I [EC:5.6.2.1]	L|S	Replication, recombination and repair|Function unknown			COG0550|COG1754	DNA topoisomerase IA (TopA) (PDB:1CY0)|Uncharacterized C-terminal domain of topoisomerase IA					-----MKNLVIVESPAKAKTIEKYLGKDFHVLSSVGHIRSIVKKTKDGTPPIDVANDFFAIYEVDPEKKKVITELKKNVKAVGKDSVWLATDEDREGEAIAWHLCKVLDLPIETTKRIVFHEITKDAITNAIKNPRTVDMNLVQAQQARQILDRLVGFELSPVVWQKVPGGKSAGRVQSPAVRLLVEREREIMKFAGSSQFKVTAIFI--HDNQEFKAELNQKFDSEAAAHEFLNSLKSAKFTVSDISKTPGTRNPAAPFTTSTLQQEANAKLGFSSKATMASAQRLYQDGKITYMRTDSVNLSGQAIASATDFIKRLYGPDYSTVRKFKTKSASAQEAHEAIRPTDITRETVTSNEYDQKLYDLIRRRTLASQMSPAKLEKTTVVIAIGGARASHKTI…
370	GC_00000011	pan-Saccharibacteria_Core_Genes	Candidatus_Nanogingivalaceae_FGB1_strain_JCVI_1_bin_12	142	25	28	2	0	0.75391	0.798058	0.775356	K03168	DNA topoisomerase I [EC:5.6.2.1]	L|S	Replication, recombination and repair|Function unknown			COG0550|COG1754	DNA topoisomerase IA (TopA) (PDB:1CY0)|Uncharacterized C-terminal domain of topoisomerase IA					-----MKNLVIVESPAKAKTIEKYLGKDFTVMSSVGHIRQIAKKNKAGGRPIETNNKYKITFEVDPGKKKVVSELQKAVKA--ADEVWLATDEDREGEAIAWHLCDVLKLNPETTKRIVFHEITKSAIENAIENPRKIDMKMVEAQQTRQTLDWLVGFDLSPVVWRKVPGGKSAGRVQSPAVRLLVEREREIEKFGAKSSFKITGEFIVPNSGEILKAELNKKFETEKAATDFLESLKTANFKVASVSKTPGTRNPSAPFTTSTLQQEANARLGFSAKSTMAAAQKLYQSGKITYMRTDSVNLSSFAIASSADFIKKKFGEKYHKARKFATKSAGAQEAHEAIRPTGIENEKVSTSQDLQKIYTLIRNRTLASQMAPAQIEKTTVKIEISNQ-------…
371	GC_00000011	pan-Saccharibacteria_Core_Genes	G6_32_bin_33_unicycler	534	25	28	2	0	0.75391	0.798058	0.775356			L|S	Replication, recombination and repair|Function unknown			COG0550|COG1754	DNA topoisomerase IA (TopA) (PDB:1CY0)|Uncharacterized C-terminal domain of topoisomerase IA					---------------------------------------------------------------------------------------------------------------------------------------------------------------------------------------------------------------------------------------------------------------------------------------------------------------------------------------------------------------------------------------------------------------…
372	GC_00000011	pan-Saccharibacteria_Core_Genes	GCA_015257795_2_ASM1525779v2_JB001_complete_genome	249	25	28	2	0	0.75391	0.798058	0.775356	K03168	DNA topoisomerase I [EC:5.6.2.1]	L|S	Replication, recombination and repair|Function unknown			COG0550|COG1754	DNA topoisomerase IA (TopA) (PDB:1CY0)|Uncharacterized C-terminal domain of topoisomerase IA					-----MKNLVIVESPAKAKTIEKYLGKDFTVMSSVGHIRQIAKKNKAGGRPIETNNKYKITFEVDPGKKKVVSELRKAVKA--ADEVWLATDEDREGEAIAWHLCDVLKLNPETTKRIVFHEITKSAIENAIKNPRKIDMKMVEAQQTRQTLDWLVGFDLSPVVWRKVPGGKSAGRVQSPAVKLLVEREREIEKFGAKSSFKITGEFIVPNSGEILKAELNKKFETEKTATNFLESLKTANFKVASVSKTPGTRNPSAPFTTSTLQQEANARLGFSAKSTMAAAQKLYQSGKITYMRTDSVNLSSFAIASSADFIKKKFGEKYHKARKFATKSAGAQEAHEAIRPTGIENEKVSTSQDLQKIYTLIRNRTLASQMAPAQIEKTTVKIEISNQ-------…
373	GC_00000011	pan-Saccharibacteria_Core_Genes	JB002_complete_genome	242	25	28	2	0	0.75391	0.798058	0.775356	K03168	DNA topoisomerase I [EC:5.6.2.1]	L|S	Replication, recombination and repair|Function unknown			COG0550|COG1754	DNA topoisomerase IA (TopA) (PDB:1CY0)|Uncharacterized C-terminal domain of topoisomerase IA					-----MKNLVIVESPAKAKTIEKYLGKDFHVLSSVGHIRSIAKKNKDGGRPIETNNKYKITFEVDPGKKKVVSELRKAVKA--AKEVWLATDEDREGEAIAWHLCEVLKLNPKTTKRIVFHEITKNAIEEAIKNPRKIDMKMVEAQQTRQTLDWLVGFDLSPVVWRKVPGGKSAGRVQSPAVRLLVEREREIEKFGAKSSFKITGEFFVPSSGEILKAELNKKFESEKAATDFLESLKNANFKVANISKTPGTRNPSAPFTTSTLQQEANARIGFSAKSTMAAAQKLYQSGKITYMRTDSVNLSGFAIKSSEEFIKKTFGEKYHKARIFATKSAAAQEAHEAIRPTVIANEKVSTSQDLQKIYTLIRNRTLASQMTPAQIEKTTIKIEIYGQ-------…
374	GC_00000011	pan-Saccharibacteria_Core_Genes	JB003_complete_genome	249	25	28	2	0	0.75391	0.798058	0.775356	K03168	DNA topoisomerase I [EC:5.6.2.1]	L|S	Replication, recombination and repair|Function unknown			COG0550|COG1754	DNA topoisomerase IA (TopA) (PDB:1CY0)|Uncharacterized C-terminal domain of topoisomerase IA					-----MKNLVIVESPAKAKTIEKYLGKDFTVMSSVGHIRQIAKKNKAGGRPIETNNKYKITFEVDPGKKKVVSELRKAVKA--ADEVWLATDEDREGEAIAWHLCDVLKLNPETTKRIVFHEITKSAIENAIKNPRKIDMKMVEAQQTRQTLDWLVGFDLSPVVWRKVPGGKSAGRVQSPAVKLLVEREREIEKFGAKSSFKITGEFIVPNSGEILKAELNKKFETEKTATNFLESLKTANFKVASVSKTPGTRNPSAPFTTSTLQQEANARLGFSAKSTMAAAQKLYQSGKITYMRTDSVNLSSFAIASSADFIKKKFGEKYHKARKFATKSAGAQEAHEAIRPTGIENEKVSTSQDLQKIYTLIRNRTLASQMAPAQIEKTTVKIEISNQ-------…
375	GC_00000011	pan-Saccharibacteria_Core_Genes	ORAL_T_A_F_MAG_00016	302	25	28	2	0	0.75391	0.798058	0.775356	K03168	DNA topoisomerase I [EC:5.6.2.1]	L|S	Replication, recombination and repair|Function unknown			COG0550|COG1754	DNA topoisomerase IA (TopA) (PDB:1CY0)|Uncharacterized C-terminal domain of topoisomerase IA					-----MKNLVIVESPAKAKTIEKYLGKDFTVMSSVGHIRQIAKKNKDGGRPIETNNKYKITFEVDPGKKKVVSELRKAVKA--ADEVWLATDEDREGEAIAWHLCDVLKLNPETTKRIVFHEITKSAIENAIKNPRKIDMKMVEAQQTRQTLDWLVGFDLSPVVWRKVPGGKSAGRVQSPAVKLLVEREREIEKFGTKSSFKITGEFIVPNSGEILKAELNKKFETEKAATDFLESLKTANFKAASVSKTPGTRNPSAPFTTSTLQQEANARLGFSAKSTMAAAQKLYQSGKITYMRTDSVNLSSFAIASSADFIKKKFGEKYHKARKFATKSSGAQEAHEAIRPTRIENEKVSTSQDLQKIYTLIRNRTLASQMTPAQIEKTTVKIEISNQ-------…
376	GC_00000011	pan-Saccharibacteria_Core_Genes	ORAL_T_B_F_Bin_00010	524	25	28	2	0	0.75391	0.798058	0.775356	K03168	DNA topoisomerase I [EC:5.6.2.1]	L|S	Replication, recombination and repair|Function unknown			COG0550|COG1754	DNA topoisomerase IA (TopA) (PDB:1CY0)|Uncharacterized C-terminal domain of topoisomerase IA					-----MKNLVIVESPAKAKTIEKYLGKDFTVMSSVGHIRQIAKKNKDGGRPIETNNKYKITFEIDPGKKKVVAELRKAVKT--ADEVWLATDEDREGEAIAWHLCEVLKLNPKTTKRIVFHEITKTAIEEAIKNPRTIDMKMVEAQQTRQALDWLVGFDLSPVVWRKVPGGKSAGRVQSPAVRLLVEREREIEKFGAKSSFKITGEFIVPKSGEILKAELNKKFESEEAANIFLESLKSAEFTVSNVSKTPGTRNPSAPFTTSTLQQEANARLGFSAKSTMAAAQKLYQSGKITYMRTDSVNLSGFAIKSSEDFIKNTFGKEYHKARNFATKSAGAQEAHEAIRPTVMVNEKVSTSQDLQKIYTLIRNRTLASQMAPAQIEKTTVKIDISNS-------…
377	GC_00000011	pan-Saccharibacteria_Core_Genes	ORAL_T_B_F_Bin_00014	246	25	28	2	0	0.75391	0.798058	0.775356			L|S	Replication, recombination and repair|Function unknown			COG0550|COG1754	DNA topoisomerase IA (TopA) (PDB:1CY0)|Uncharacterized C-terminal domain of topoisomerase IA					#NAME?
378	GC_00000011	pan-Saccharibacteria_Core_Genes	ORAL_T_C_M_Bin_00011	4	25	28	2	0	0.75391	0.798058	0.775356	K03168	DNA topoisomerase I [EC:5.6.2.1]	L|S	Replication, recombination and repair|Function unknown			COG0550|COG1754	DNA topoisomerase IA (TopA) (PDB:1CY0)|Uncharacterized C-terminal domain of topoisomerase IA					-----MKNLVIVESPAKAKTIEKYLGKDFTVMSSVGHIRSVAKKNKNGGRPIETNNDYKITFEVDSTKKKVVAELRKAVKE--AGEVWLATDEDREGEAIAWHLCEVLKLDKKTTKRIVFHEITKSAIEEAIKNPRHIDMKMVEAQQTRQALDWLVGFDVSPVVWRKVPGGKSAGRVQSPAVKLLVEREREISNFKGKSSFKVTGEFSVPNSSEIIKAELNHKFSSKDQATSFLESIKNSTFTIDGITKSPSKRNPGPPFTTSTLQQEANARLGFSAKSTMAAAQKLYQSGKITYMRTDSVNLSKFAISSSSEFIKSNFGDKYHHARNFSTKSASAQEAHEAIRPTVIANAKASSSEDQQKIYNLIRNRTLASQMAPAEIEKTTIKIAINNS-------…
379	GC_00000011	pan-Saccharibacteria_Core_Genes	ORAL_T_C_M_Bin_00022	285	25	28	2	0	0.75391	0.798058	0.775356	K03168	DNA topoisomerase I [EC:5.6.2.1]	L|S	Replication, recombination and repair|Function unknown			COG0550|COG1754	DNA topoisomerase IA (TopA) (PDB:1CY0)|Uncharacterized C-terminal domain of topoisomerase IA					-----MKNLVIVESPAKAKTIEKYLGKDFTVMSSVGHIRQIAKKNKDGGRPIETNNKYKITFEVDPGKKKVVSELRKAVKA--AEEVWLATDEDREGEAIAWHLCEVLKLNPKTTKRIVFHEITKNAIEEAIKNPRKIDMKMVEAQQTRQTLDWLVGFDLSPVVWRKVPGGKSAGRVQSPAVRLLVEREREIEKFGAKSSFKITGEFFVPSSGEILKAELNKKFESEKAATDFLESLKNANFKVANISKTPGTRNPSAPFTTSTLQQEANARLGFSAKSTMAAAQKLYQSGKITYMRTDSVNLSGFAIKSSEEFIKKTFGEKYHKARNFATKSAAAQEAHEAIRPTVIANEKVSTSQDLQKIYKLIRNRTLASQMTPAQIEKTTIKIEISGQ-------…
380	GC_00000011	pan-Saccharibacteria_Core_Genes	PRLK01000001_1_Candidatus_Saccharibacteria_bacterium_TM7_CMJM_G6_1_HOT_870_G6CMJM_1_whole_genome_shotgun_sequence	302	25	28	2	0	0.75391	0.798058	0.775356	K03168	DNA topoisomerase I [EC:5.6.2.1]	L|S	Replication, recombination and repair|Function unknown			COG0550|COG1754	DNA topoisomerase IA (TopA) (PDB:1CY0)|Uncharacterized C-terminal domain of topoisomerase IA					-----MKNLVIVESPAKAKTIEKYLGKDFTVMSSVGHIRSVAKKNKNGGRPIETNNDYKITFEVDSTKKKVVTELKKAVKE--ASEIWLATDEDREGEAIAWHLCEVLKLDKKTTKRIVFHEITKSAIEEAIKNPRHIDMKMVEAQQTRQALDWLVGFDLSPVVWRKVPGGKSAGRVQSPAVKLLVEREREINNFKGKSSFKVTGEFSVPNSLEIIKAELNHKFSSKDEAITFLKNIKNSTFTIDGITKSPSKRNPSPPFTTSTLQQEANARLGFSAKSTMAAAQKLYQSGKITYMRTDSVNLSKFAIASSSEFIKSNFGSKYHHARNFNTKSASAQEAHEAIRPTVIANAKASSSEDQQKIYNLIRNRTLASQMAPAEIEKTTIKIAINNS-------…
381	GC_00000011	pan-Saccharibacteria_Core_Genes	SDRL01000060_1_TM7_phylum_sp_oral_taxon_353_strain_TM7_HOT_353_SAG1_952SAG1_NODE_101_2_whole_genome_shotgun_sequence	537	25	28	2	0	0.75391	0.798058	0.775356	K03168	DNA topoisomerase I [EC:5.6.2.1]	L|S	Replication, recombination and repair|Function unknown			COG0550|COG1754	DNA topoisomerase IA (TopA) (PDB:1CY0)|Uncharacterized C-terminal domain of topoisomerase IA					-----MKNLVIVESPAKAKTIEKYLGKDFHVLSSVGHIRSIVKKTKDGTPPIDVANDFFAIYEVDPEKKKVITELKKNVKAVGKDNVWLATDEDREGEAIAWHLCKVLDLPVETTKRIVFHEITKDAITAAIKNPRTVDMNLVQAQQARQILDRLVGFELSPVVWQKVPGGKSAGRVQSPAVRLLVEREREIMKFAGSSQFKVTAIFI--HDNQEFKAELNQKFDSEAAAHEFLTGLKPATFTVSDISKTPGTRNPAAPFTTSTLQQEANAKLGFSSKATMASAQRLYQDGKITYMRTDSVNLSGQAIASATDFIKRLYGPDYSTVRKFKTKSASAQEAHEAIRPTDITRETVTSNEYDQKLYDLIRRRTLASQMSAAKLEKTTVVISIEKALVSPSSS…
382	GC_00000011	pan-Saccharibacteria_Core_Genes	SDRM01000010_1_TM7_phylum_sp_oral_taxon_352_strain_TM7_HOT_352_SAG8_352SAG8_NODE_10_21_whole_genome_shotgun_sequence	202	25	28	2	0	0.75391	0.798058	0.775356	K03168	DNA topoisomerase I [EC:5.6.2.1]	L|S	Replication, recombination and repair|Function unknown			COG0550|COG1754	DNA topoisomerase IA (TopA) (PDB:1CY0)|Uncharacterized C-terminal domain of topoisomerase IA					-----MKNLVIVESPAKAKTIEKYLGKDFHVLSSVGHIRSIVKKTKDGTPPIDVANDFFAIYEVDPEKKKVITELKRNVKAVGKENVWLATDEDREGEAIAWHLCKVLDLPIETTKRIVFHEITKDAITNAIKNPRTVDMNLVQAQQARQVLDRLVGFELSPVVWQKVPGGKSAGRVQSPAVRLLVEREREIMKFEGNSQFKVTAIFI--HDNQEFKAELNQKFDTEEAANEFLNSLKPAEFIVSDISKTPGTRNPAAPFTTSTLQQEANSKLGFSSKATMASAQKLYQDGKITYMRTDSVNLSGQAIAAATDFIKRLYGPDYSTVRKFKTKSASAQEAHEAIRPTDITLETASNNSYDQKLYDLIRRRTLASQMSPAKLEKTTIAIDIKGE-------…
383	GC_00000011	pan-Saccharibacteria_Core_Genes	SDRT01000065_1_TM7_phylum_sp_oral_taxon_349_strain_TM7_HOT_349_SAG1_349SAG1_NODE_101_4_whole_genome_shotgun_sequence	287	25	28	2	0	0.75391	0.798058	0.775356	K03168	DNA topoisomerase I [EC:5.6.2.1]	L|S	Replication, recombination and repair|Function unknown			COG0550|COG1754	DNA topoisomerase IA (TopA) (PDB:1CY0)|Uncharacterized C-terminal domain of topoisomerase IA					#NAME?
384	GC_00000011	pan-Saccharibacteria_Core_Genes	SDRT01000065_1_TM7_phylum_sp_oral_taxon_349_strain_TM7_HOT_349_SAG1_349SAG1_NODE_101_4_whole_genome_shotgun_sequence	907	25	28	2	0	0.75391	0.798058	0.775356			L|S	Replication, recombination and repair|Function unknown			COG0550|COG1754	DNA topoisomerase IA (TopA) (PDB:1CY0)|Uncharacterized C-terminal domain of topoisomerase IA					-----MKNLVIVESPAKAKTIEKYLGHDFHVLSSVGHIRSIAKKTKDGTPPIDVAHDFKTIYEIDPEKKKIITELKKAVKAVGAANVWLA---------------------------------------------------------------------------------------------------------------------------------------------------------------------------------------------------------------------------------------------------------------------------------------------------------------------…
385	GC_00000011	pan-Saccharibacteria_Core_Genes	SDRW01000018_1_TM7_phylum_sp_oral_taxon_348_strain_TM7_HOT_348_SAG2_348SAG2_NODE_103_2_whole_genome_shotgun_sequence	383	25	28	2	0	0.75391	0.798058	0.775356	K03168	DNA topoisomerase I [EC:5.6.2.1]	L|S	Replication, recombination and repair|Function unknown			COG0550|COG1754	DNA topoisomerase IA (TopA) (PDB:1CY0)|Uncharacterized C-terminal domain of topoisomerase IA					MKTTKIKNLIIVESPAKAKKIESFLGSDYTVMASIGHIRSIAKKAASGVKPIDTEHDFATIYEIDPEKRKVVKELKDAVKQ--AETIWLASDEDREGEAIAWHLCRVLGLDPAKTNRITYHEITKEAITEALAHPHTVDMNLVYAQQARQILDRLVGFELSPVVWRKVPGGKSAGRVQSPAVRLLVEREREIEHYQTTSIYKTTGMFN--ADSQSFKATLDTDFTDKEQAKQFLAGLPGSTYIVADIAKTTGTRRPLPPFTTSTLQQDANNRLGYSAKATMSIAQGLYQSGYITYMRTDSVNLSNQALAQMTDYIGKTYGDRYHQFRTFTTKTAGAQEAHEAIRPTDIARESVPGDSRAQKLYDLIRRRTLATQMADAKIDRTTITIDISRH-------…
386	GC_00000011	pan-Saccharibacteria_Core_Genes	SDRW01000018_1_TM7_phylum_sp_oral_taxon_348_strain_TM7_HOT_348_SAG2_348SAG2_NODE_103_2_whole_genome_shotgun_sequence	528	25	28	2	0	0.75391	0.798058	0.775356	K03168	DNA topoisomerase I [EC:5.6.2.1]	L|S	Replication, recombination and repair|Function unknown			COG0550|COG1754	DNA topoisomerase IA (TopA) (PDB:1CY0)|Uncharacterized C-terminal domain of topoisomerase IA					----MVKNLVIVESPAKAKTIEKYLGKDFTVLSSVGHIRSIVKKTKDGTPPIDVNNDFKTHYEVDPEKKKVVAELKKAAKS--AKTIYLATDPDREGEAISWHLCEVLKLNPAETKRITYHEISKQAVEEAIKNAHHIDMNLVKAQQARQILDRLVGFELSPVVWQKVPGGKSAGRVQSPAVRLLVEREREIADFNGKSKFKVTAIFT--HNENEIKAELPNRFDTEEEANGFLESLIGAKFTVSDIKTTPGKRNPAAPFTTSTLQQEANAKLGFGSKATMAAAQKLYQAGKITYMRTDSVNLSDQAIAATANFIKSEFGEKYSKIRKFKTKSSNAQEAHEAIRPTNINEVKGSSNDYDQKLYDLIRKRTIASQMAPAELEKTIVTIQVSDK-------…
387	GC_00000011	pan-Saccharibacteria_Core_Genes	SDRZ01000008_1_TM7_phylum_sp_oral_taxon_346_strain_TM7_HOT_346_SAG2_346SAG2_NODE_10_28_whole_genome_shotgun_sequence	475	25	28	2	0	0.75391	0.798058	0.775356	K03168	DNA topoisomerase I [EC:5.6.2.1]	L|S	Replication, recombination and repair|Function unknown			COG0550|COG1754	DNA topoisomerase IA (TopA) (PDB:1CY0)|Uncharacterized C-terminal domain of topoisomerase IA					MKTTKIKNLIIVESPAKAKKIESFLGSDYTVMASIGHIRSIAKKAASGVKPIDTEHDFATIYEIDPEKRKVVKELKDAVKQ--AETIWLASDEDREGEAIAWHLCRVLGLDPAKTNRITYHEITKEAITEALAHPHTVDMNLVYAQQARQILDRLVGFELSPVVWRKVPGGKSAGRVQSPAVRLLVEREREIEHYQTTSIYKTTGMFN--ADSQSFKATLDTDFTDKEQAKQFLAGLPGSTYIVADIAKTTGTRRPLPPFTTSTLQQDANNRLGYSAKATMSIAQGLYQSGYITYMRTDSVNLSNQALAQMTDYIGKTYGDRYHQFRTFTTKTAGAQEAHEAIRPTDIARESVPGDSRAQKLYDLIRRRTLATQMADAKIDRTTITIDISRH-------…
388	GC_00000011	pan-Saccharibacteria_Core_Genes	SDRZ01000008_1_TM7_phylum_sp_oral_taxon_346_strain_TM7_HOT_346_SAG2_346SAG2_NODE_10_28_whole_genome_shotgun_sequence	306	25	28	2	0	0.75391	0.798058	0.775356	K03168	DNA topoisomerase I [EC:5.6.2.1]	L|S	Replication, recombination and repair|Function unknown			COG0550|COG1754	DNA topoisomerase IA (TopA) (PDB:1CY0)|Uncharacterized C-terminal domain of topoisomerase IA					-----MKNLVIVESPAKAKTIEKYLGNDFHVLSSVGHIRAIAKKTKDGTPPIDIQHGFKTTYEIDPEKKKVIAELKKAVKSVGAANVWLATDEDREGEAIAWHLCEVLKLDPKTTRRITFHEITKSAIEEAIKHPRTVDMKLVEAQQARQILDRIVGFELSPVVWQKVPGGKSAGRVQSPAVRLLVEREHEIDAFAGSSQFKVTAIFT--AGKQELKAELKQRFDSEDAARAFLESLASATFTVTDISKSPSSRNPAAPFTTSTLQQEANSKLGMGSRATMTSAQKLYQEGRITYMRTDSVNLSSQAIAASADYIKRLYGIEYSHVRKFKTKSAGAQEAHEAIRPTDITRESVSGSDYDQRLYDLIRRRTLASQMAPAKLENTTITISINDG-------…
389	GC_00000011	pan-Saccharibacteria_Core_Genes	TM7c_JB	290	25	28	2	0	0.75391	0.798058	0.775356	K03168	DNA topoisomerase I [EC:5.6.2.1]	L|S	Replication, recombination and repair|Function unknown			COG0550|COG1754	DNA topoisomerase IA (TopA) (PDB:1CY0)|Uncharacterized C-terminal domain of topoisomerase IA					----MVKNLVIVESPAKAKTIEKYLGKDFTVLSSVGHIRSIVKKTKDGTPPIDVNNDFKTHYEVDPEKKKVVAELKKAAKS--AKTIYLATDPDREGEAISWHLCEVLKLNPAETKRITYHEISKQAVEEAIKNAHHIDMNLVKAQQARQILDRLVGFELSPVVWQKVPGGKSAGRVQSPAVRLLVEREREIADFNGKSKFKVTAIFT--HNENEIKAELPNRFDTEEEANGFLESLIGTKFTVSDIKTTPGKRNPAAPFTTSTLQQEANAKLGFGSKATMAAAQKLYQAGKITYMRTDSVNLSDQAIAATANFIKSEFGEKYSKIRKFKTKSSNAQEAHEAIRPTNINEVKGSSNDYDQKLYDLIRKRTIASQMAPAELEKTTVTIQISDK-------…
390	GC_00000012		CP040003_1_Candidatus_Saccharibacteria_bacterium_oral_taxon_488_strain_AC001_chromosome_complete_genome	554	24	28	2	0	0.675465	0.817252	0.739625			O	Posttranslational modification, protein turnover, chaperones			COG0542	ATP-dependent Clp protease, ATP-binding subunit ClpA (ClpA) (PDB:1KSF)					-------MPEDFSELESRLTETARASLERAGSLAHNDGSAYVGTEHILLGVLAQNSSLGAKILAESGVTLDRAELALNLTAK-----PLVITVVQKGLSAEVVELIRTSWQLAVEFGQERVGTEHIIYGMLQQHEARATKLLRDMNIDIEHLRGSLEDVFDKQQFESL-----QSDRGTA----TKKSGDLKILDKFGVDLTRRASEGFLDPVIGRAAEIQRMITVLGRRSKNNPALIGEPGVGKTAVVEGLAQKIADNKVPEFLKGKRLFQLDLTAMIAGTKYRGQFEERLQKVLAVAKKHQEVILFIDELHLLVGAGSAEGSMDAANVLKPALARGEVRLIGATTFDEYRKHIEKDAALSRRFQAVTVAEPDEQAAVAMVRALASRLATHHRLRISD…
391	GC_00000012		CP040004_1_Candidatus_Saccharibacteria_bacterium_oral_taxon_957_strain_BB001_chromosome_complete_genome	450	24	28	2	0	0.675465	0.817252	0.739625			O	Posttranslational modification, protein turnover, chaperones			COG0542	ATP-dependent Clp protease, ATP-binding subunit ClpA (ClpA) (PDB:1KSF)					-----MEQPRDFSELESRLTDTARASFERAGVIAQNQGSPYVGTEHILLGILAQNSSLGAKILAESGVTLDRVETALELTPS-----AVVFAVVDHGVRADVLATVRMAWELALEFGQSRIGTEHLVYSILTQREARATRILRDMNVDLEALRGDLEGVFDRQQSEAD-----QQTESVS----TTERKSIKLLEKFGNDLTERARQGLVDPMIGRDKELSRVITVLGRRSKNNPALIGEPGVGKTAIVEGLAQRIVDGEVPAFLEGKRIIQLDLASMVAGTKFRGQFEERLQKVLAVAKEHQEVILFIDELHLLVGAGSAEGSMDAANALKPALARGEVRVIGATTFDEYRKYIEKDAALGRRFQSVVVAEPETEEAVRMVLGLSSRLALHHQLSIDE…
392	GC_00000012		CP040004_1_Candidatus_Saccharibacteria_bacterium_oral_taxon_957_strain_BB001_chromosome_complete_genome	449	24	28	2	0	0.675465	0.817252	0.739625			O	Posttranslational modification, protein turnover, chaperones			COG0542	ATP-dependent Clp protease, ATP-binding subunit ClpA (ClpA) (PDB:1KSF)					---------------------------------------------------------------------------------------------------------------------------------------------------------------------------------------------------------------------------------------------------------------------------------------------------------------------------------------------------------------------------------------------------------------…
393	GC_00000012		CP040008_1_Candidatus_Saccharibacteria_bacterium_oral_taxon_955_strain_PM004_chromosome_complete_genome	467	24	28	2	0	0.675465	0.817252	0.739625			O	Posttranslational modification, protein turnover, chaperones			COG0542	ATP-dependent Clp protease, ATP-binding subunit ClpA (ClpA) (PDB:1KSF)					-------MPEDFADFISHLTENARMSVQYADAIARGNGSSYIGTEHLLLGVLAQGSSTGAKYLADAGVTLAGAEQALGIQPS-----KVTVGTGVIGLSETALLTLRMAWETAKEYNHDTLGTEHILYSVLRQTNARATTLLREMSVDVDAIMEQLESLFDRNRSEHG---------DVATEPRQRAVRG-GALNAFGIDLTNKAVAGELDPMIGRDKECERVITVLSRRTKNNPVLIGEPGVGKTAIVEGLAQRIVREEVPDHLLDKRVIMLDMAAMIAGTKYRGEFEDRLKKVISEIKKQGNIIVFIDELHLLVGAGAAEGSMDAANILKPALARGELHMIGATTLDEYRKHIEKDTALERRFQTVIVKEPTVKDTVAILRGLKGYYEKHHGVTITD…
394	GC_00000012		CP040009_1_Candidatus_Saccharibacteria_bacterium_oral_taxon_955_strain_CM009_chromosome_complete_genome	467	24	28	2	0	0.675465	0.817252	0.739625			O	Posttranslational modification, protein turnover, chaperones			COG0542	ATP-dependent Clp protease, ATP-binding subunit ClpA (ClpA) (PDB:1KSF)					-------MPEDFADFISHLTENARMSVQYADAIARGNGSSYIGTEHLLLGVLAQGSSTGAKYLADAGVTLAGAEQALGIQPS-----KVTVGTGVIGLSETALLTLRMAWETAKEYNHDTLGTEHILYSVLRQTNARATTLLREMSVDVDAIMEQLESLFDRNRSEHG---------DVATEPRQRAVRG-GALNAFGIDLTNKAVAGELDPMIGRDKECERVITVLSRRTKNNPVLIGEPGVGKTAIVEGLAQRIVREEVPDHLLDKRVIMLDMAAMIAGTKYRGEFEDRLKKVISEIKKQGNIIVFIDELHLLVGAGAAEGSMDAANILKPALARGELHMIGATTLDEYRKHIEKDTALERRFQTVIVKEPTVKDTVAILRGLKGYYEKHHGVTITD…
395	GC_00000012		CP040010_1_Candidatus_Saccharibacteria_bacterium_oral_taxon_488_strain_CM003_chromosome_complete_genome	470	24	28	2	0	0.675465	0.817252	0.739625			O	Posttranslational modification, protein turnover, chaperones			COG0542	ATP-dependent Clp protease, ATP-binding subunit ClpA (ClpA) (PDB:1KSF)					-------MPEDFADFISHLTENARMSVQYADAIARGNGSSYIGTEHLLLGVLAQGSSTGAKHLADAGVTLAGAEQALGIQPS-----KVTVGTGVIGLSETALLTLRMAWETAKEYNHDTLGTEHILYSVLRQTNARATTLLREMSVDVDAIMEQLESLFDRNRSEHG---------DVATEPRQRAVRG-GALNTFGIDLTNKAVAGELDPMIGRDKECERVITVLSRRTKNNPVLIGEPGVGKTAIVEGLAQRIVREEVPDHLLDKRVIMLDMAAMIAGTKYRGEFEDRLKKVISEIKKQGNIIVFIDELHLLVGAGAAEGSMDAANILKPALARGELHMIGATTLDEYRKHIEKDTALERRFQTVIVKEPTVKDTVAILRGLKGYYEKHHGVTITD…
396	GC_00000012		CP040011_1_TM7_phylum_sp__oral_taxon_952_strain_TM7x_chromosome_complete_genome	422	24	28	2	0	0.675465	0.817252	0.739625			O	Posttranslational modification, protein turnover, chaperones			COG0542	ATP-dependent Clp protease, ATP-binding subunit ClpA (ClpA) (PDB:1KSF)					-------MSEDFSELEPRLTETARASLERAGFLAHNEGRDYVGTEHILLGVLAQNSSLGAKILAENGVTLDRAEMVLNLTAK-----PLVVTVVKKGLSAEVAELIRTSWQLAVEFGQERIGTEHIVYGMLLQREARATKLLRDMNIDIEQLRGNLEDVFDKQQFESL-----QNDQTTT----TKKSADLKILDKFGVDLTRRASEGFLDPVIGRAAEIQRMITILGRRSKNNPALIGEPGVGKTAVVEGLAQKIADNKVPEFLKGKRLFQLDLTAMIAGTKYRGQFEERLQKVLAVAKKHQEVILFIDELHLLVGAGSAEGSMDAANVLKPALARGEVRLIGATTFDEYRKHVEKDAALSRRFQAVTVAEPSPEEAVEMMRGLRDNLAKHHQVQIPD…
397	GC_00000012		CP047917_1_Candidatus_Saccharibacteria_bacterium_oral_taxon_488_strain_FS15P_chromosome_complete_genome	602	24	28	2	0	0.675465	0.817252	0.739625			O	Posttranslational modification, protein turnover, chaperones			COG0542	ATP-dependent Clp protease, ATP-binding subunit ClpA (ClpA) (PDB:1KSF)					-------MPEDFSELESRLTDTARASLERAGLLAHNSGSPYVGTEHVLLGVLAQNSSLGAKILAENGVTLDRAELALGLTAQ-----SFVVVVVHKGMNAEVLETIRTAWQLATEFGQERIGTEHIVYSMLLQHKARATKLLSDMNVDLEELRGTLEDVFDRQQLEAM-----QDESKESVAPHARRSADLKILDRYGVDITERARSGLLDPVVGREVETERLITVLGRRSKNNPALIGEPGVGKTAVVEGLARRIAAGTVPEFLVGKRLIQLDLTAMVAGTKFRGQFEERLQKVVAAARNHQEIMLFIDELHLLVGAGSAEGSMDAANVLKPALARGEVRVIGATTFDEYRKHIEKDAALSRRFQAVTVAEPDEQAAVAMVRALAGRLATHHRLRISD…
398	GC_00000012		CP058260_1_Candidatus_Saccharibacteria_bacterium_oral_taxon_488_strain_HB001_chromosome_complete_genome	511	24	28	2	0	0.675465	0.817252	0.739625			O	Posttranslational modification, protein turnover, chaperones			COG0542	ATP-dependent Clp protease, ATP-binding subunit ClpA (ClpA) (PDB:1KSF)					-------MPEDFSELESRLTDTAKASLERAGLLAHNSGSPYVGTEHVLLGVLAQNSSLGAKILAESGVTLDRAELALGLTAQ-----SFVVVVVHKGMNAEVLETIRAAWQLATEFGQERIGTEHIVYSMLLQHKTRATKLLSDMNVDLEELRGTLEDVFDRQQLEAM-----QDESKESVVPHARRSDDLKILDRYGVDMTERARSGLLDPVVGREAETERLITVLGRRGKNNPALIGEPGVGKTAVVEGLAQRIAAGTVPEFLVGKRLIQLDLTAMVAGTKFRGQFEERLQKVVAAARNHQEIILFIDELHLLVGAGSAEGSMDAANVLKPALARGEVRVIGATTFDEYRKHIEKDAALSRRFQAVTVAEPDEQAAVAMVRALASRLATHHRLRISD…
399	GC_00000012		Candidatus_Nanogingivalaceae_FGB1_strain_JCVI_1_bin_12	203	24	28	2	0	0.675465	0.817252	0.739625			O	Posttranslational modification, protein turnover, chaperones			COG0542	ATP-dependent Clp protease, ATP-binding subunit ClpA (ClpA) (PDB:1KSF)					MWYNKSMNPEDFQEIIARMSENAQKSLERAEFYSREFKTGYIGIEHVLLGILDNRESSATLLAYRHNLKFENVYDFLVESPLSKHRIPAPEDPNMRILTDRAAFAIKMASLVSGN--SEEITTKNLLFSIIKQKNLQLQVMLRKIGTDVEGLSAILDEEMANEGADDNIRNVFNSITETETIPKQQSGREITLLKKFGEDLTQKAKDGELDPVIGREIEVQRLITILLRRTKSNPVLIGEAGVGKTAVVELLAQKIASGKVPHQLVNKKIFEIDLAGMLAGTKFRGQFEERLKNVISALEKHQEIIAFIDEIHLLTGTGSADGAMDAANILKPALARGRIKLIGATTFDEYKKTIEKDSALTRRFQSIRVDEPSLKDTLEILKGLREKYEKYHGVVISD…
400	GC_00000012		G6_32_bin_33_unicycler	359	24	28	2	0	0.675465	0.817252	0.739625	K03697	ATP-dependent Clp protease ATP-binding subunit ClpE	O	Posttranslational modification, protein turnover, chaperones			COG0542	ATP-dependent Clp protease, ATP-binding subunit ClpA (ClpA) (PDB:1KSF)					----------------------------------------------------------------------------------------------------------------------------------------------------------------------------------------------------------------------------------------------GEAGVGKTAVVELLAQKIASGKVPHQLVNKKIFEIDLAGMLAGTKFRGQFEERLKNVISALEKHQEIIAFIDEIHLLTGTGSADGAMDAANILKPALARGRIKLIGATTFDEYKKTIEKDSALTRRFQSILVDEPSLKDTLEILKGLREKYEKYHGVVISD…
401	GC_00000012		G6_32_bin_33_unicycler	290	24	28	2	0	0.675465	0.817252	0.739625			O	Posttranslational modification, protein turnover, chaperones			COG0542	ATP-dependent Clp protease, ATP-binding subunit ClpA (ClpA) (PDB:1KSF)					------MNPEDFQEIIARMSENAQKSLERAEFYSREFKTGYIGIEHVLLGILDNRESSATLLAYRYNLKFENVYDFLVESPLSKHRIPAPEDPNMRILTDRAAFAIKMASLVSGN--SEEITTKNLLFSIIKQKNLQLQVMLRKIGTDIDGLSAILDEEMANEGADDNIRNVFNSITETETIPKQQSGREITLLKKFG---------------------------------------------------------------------------------------------------------------------------------------------------------------------------------------------------------…
402	GC_00000012		GCA_015257795_2_ASM1525779v2_JB001_complete_genome	368	24	28	2	0	0.675465	0.817252	0.739625			O	Posttranslational modification, protein turnover, chaperones			COG0542	ATP-dependent Clp protease, ATP-binding subunit ClpA (ClpA) (PDB:1KSF)					MWYNKSMNPEDFQEIIARMSENAQKSLERAEFYSREFKTGYIGIEHVLLGILDNRESSATLLAYRHNLKFENVYDFLVESPLSKHRIPAPEDPNMRILTDRAAFAIKMASLVSGN--SEEITTKNLLFSIIKQKNLQLQVMLRKIGTDVEGLSAILDEEMANEGADDNIRNVFNSITETETIPKQQSGREITLLKKFGEDLTQKAKDGELDPVIGREIEVQRLITILLRRTKSNPVLIGEAGVGKTAVVELLAQKIASGKVPHQLVNKKIFEIDLAGMLAGTKFRGQFEERLKNVISALEKHQEIIAFIDEIHLLTGTGSADGAMDAANILKPALARGRIKLIGATTFDEYKKTIEKDSALTRRFQSIRVDEPSLKDTLEILKGLREKYEKYHGVVISD…
403	GC_00000012		JB002_complete_genome	384	24	28	2	0	0.675465	0.817252	0.739625			O	Posttranslational modification, protein turnover, chaperones			COG0542	ATP-dependent Clp protease, ATP-binding subunit ClpA (ClpA) (PDB:1KSF)					------MIPEDFQEIISRMSENSHKSLERAEFFSRKFKTGYIGIEHILLGILANRESSAATLAYEYGLKFEDLYDFFVENPPISKSLPDFADPNVRALTDRAVFALKMASLISGD--DNEIGTKNLLFSILKQKDLKLQVVLRQTGADIEGLVNAFDILFSNENSADGIDEI-EQKSFRKNSEKQQSSREIAILKKFGEDLTEKAKNGELNPVIGRETEVQRLITVLLRRTKSNPVLIGEAGVGKTAVVELLAQKISKEQVPSQLIGKRIFEIDLAGMLAGTKFRGQFEERLKNVIKALEKHQEIIAFIDEIHLLAGTGSAEGAMDAANILKPALARGKIKLIGATTFDEFKKSIEKDSALNRRFQSVQVEEPSLNETIDILKGLREKYEKYHNIEVSD…
404	GC_00000012		JB003_complete_genome	368	24	28	2	0	0.675465	0.817252	0.739625			O	Posttranslational modification, protein turnover, chaperones			COG0542	ATP-dependent Clp protease, ATP-binding subunit ClpA (ClpA) (PDB:1KSF)					MWYNKSMNPEDFQEIIARMSENAQKSLERAEFYSREFKTGYIGIEHVLLGILDNRESSATLLAYRHNLKFENVYDFLVESPLSKHRIPAPEDPNMRILTDRAAFAIKMASLVSGN--SEEITTKNLLFSIIKQKNLQLQVMLRKIGTDVEGLSAILDEEMANEGADDNIRNVFNSITETETIPKQQSGREITLLKKFGEDLTQKAKDGELDPVIGREIEVQRLITILLRRTKSNPVLIGEAGVGKTAVVELLAQKIASGKVPHQLVNKKIFEIDLAGMLAGTKFRGQFEERLKNVISALEKHQEIIAFIDEIHLLTGTGSADGAMDAANILKPALARGRIKLIGATTFDEYKKTIEKDSALTRRFQSIRVDEPSLKDTLEILKGLREKYEKYHGVVISD…
405	GC_00000012		ORAL_T_A_F_MAG_00016	656	24	28	2	0	0.675465	0.817252	0.739625			O	Posttranslational modification, protein turnover, chaperones			COG0542	ATP-dependent Clp protease, ATP-binding subunit ClpA (ClpA) (PDB:1KSF)					------MIPEDFQEIISRMSENSHKSLERAEFFSRKFKTGYIGIEHILLGILANRESSAATLAYEYGLKFEDLYDFFVENPPISKSLPDFADPNVRALTDRAVFALKMASLISGD--DNEIGTKNLLFSILKQKDLKLQVVLRQTGADIEGLVNAFDILFSNENSAEGIDEI-EQKSFRKNSEKQQSSREIAILKKFGEDLTEKAKNGELDPVIGRETEVQRLIMVLLRRTKSNPVLIGEAGVGKTAVVELLAQKISKEQVPSQLIGKRIFEIDLAGMLAGTKFRGQFEERLKNVIKALEKYQEIIAFIDEIHLLAGTGSAEGAMDAANILKPALARGKIKLIGATTFDEFKKSIEKDSALNRRFQSVQVEEPSLNETIDILKGLREKYEKYHNIEVSD…
406	GC_00000012		ORAL_T_B_F_Bin_00010	24	24	28	2	0	0.675465	0.817252	0.739625			O	Posttranslational modification, protein turnover, chaperones			COG0542	ATP-dependent Clp protease, ATP-binding subunit ClpA (ClpA) (PDB:1KSF)					----MNMIPEDFQEIISRMSEDSQKSLERADFFSQEFKTGYIGIEHILLGILENRESSASILAYEYNLKFDDLYNFYVENPPIRQDSSELSDPDMRALTDRAFFSIKLAGIISKD--SEQIGTKNLLFAILKQRDLKFQVAIRKIGADIEGLNGALDETFSNEEIQKEIEEN-RKKRSFGRYKETTSGRDLAFLRKFAEDLTEKAKNNELDPVIGREVEVQRLITILLRRTKSNPVLIGDAGVGKTAVVELLAQKIAKEEVPAQLTGKKIFEIDLAGMLAGTKFRGQFEERLKNVIKALEKHQDIIAFIDEIHLLAGTGSAEGAMDAANILKPALARGRIKLIGATTFEEFKKTIEKDSALNRRFQSVKVDEPSVKETVEILKGLRESYEKYHGIEVSD…
407	GC_00000012		ORAL_T_B_F_Bin_00014	236	24	28	2	0	0.675465	0.817252	0.739625			O	Posttranslational modification, protein turnover, chaperones			COG0542	ATP-dependent Clp protease, ATP-binding subunit ClpA (ClpA) (PDB:1KSF)					---------------------------------------------------------------------------------------------------------------------------------------------------------------------------------------------------------------------------------------------------------------------------------------SGTKLRGQFEERLKNVIKALEKHQEIIAFIDEIHLLAGTGSAEGAMDAANILKPALARGKIKLIGATTFDEFKKSIEKDSALNRRFQSIQVEEPSLNETIDILKGLREKYEKYHNIEVSD…
408	GC_00000012		ORAL_T_B_F_Bin_00014	12	24	28	2	0	0.675465	0.817252	0.739625			O	Posttranslational modification, protein turnover, chaperones			COG0542	ATP-dependent Clp protease, ATP-binding subunit ClpA (ClpA) (PDB:1KSF)					------MIPEDFQEIISRMSENSHKSLERAEFFSRKFKTGYIGIEHILLGILANRKSSAATLAYEYGLKFEDLYDFFIENPPVSKSMPDFADPNVRALTDRAVFALKMASLISGD--DNEIGTKNLLFSILKQKDLKLQVVLRQTGADIEGLVNAFDILFSNENSADGIDEI-EQKSFRKNSERQQSSREIAVLKKFGEDLTEKAKNGELDPVIGRETEVHRLITVLLRRTKSNPVLIGEAGVGKTAVVELLAQKISKEQVPSQLIGKRIFEIDLAGMLSGTKFRGQFEERL-----------------------------------------------------------------------------------------------------------…
409	GC_00000012		ORAL_T_C_M_Bin_00011	43	24	28	2	0	0.675465	0.817252	0.739625			O	Posttranslational modification, protein turnover, chaperones			COG0542	ATP-dependent Clp protease, ATP-binding subunit ClpA (ClpA) (PDB:1KSF)					------MIPEDFQEIITNMSDNAQKALFRAEQFSREFNTGYIGTDHILAGILSVKSSLGAQIAGENGLIFNNFYNLLKENPPIKKELPNFSNPDIRAMSETAVFALRMSWEICKEFNHEQIGTEHIFYAILQQKNSDTRAKLLNMKLDLEKTIEAIEKEFASQNIEM------KHNLNFNSRKSDNISRDMIALKKYAEDLTERAKKGEIDKIIGRKKEVQRLITVLLRRNKSNPILIGEAGVGKTAVVELLAQKITAGDVPPQLIGKKIYEIDLAGMLSGTKFRGEFEQRLKNVIKALENHQEIIAFIDEIHLLAGTGSAEGAMDAANILKPALARGKIKLIGATTFDEFKKTIEKDSALDRRFQSIIVEEPSDNEALEILRGIYNNYEKYHGVKISD…
410	GC_00000012		PRLK01000001_1_Candidatus_Saccharibacteria_bacterium_TM7_CMJM_G6_1_HOT_870_G6CMJM_1_whole_genome_shotgun_sequence	255	24	28	2	0	0.675465	0.817252	0.739625			O	Posttranslational modification, protein turnover, chaperones			COG0542	ATP-dependent Clp protease, ATP-binding subunit ClpA (ClpA) (PDB:1KSF)					------MIPEDFQEIITNMSDNAQKALFRAEQFSREFNTGYIGTDHILAGILSVKSSLGAQIAGENGLIFNNFYNLLKENPPIKKELPNFSNPDIRAMSETAVFALRMSWEICKEFNHEQIGTEHIFYAILQQKKSDTRAKLLNMKLDLEKTIEAIEKEFASQNIEM------KHNLNFNSRKSDNISRDMIALKKYAEDLTERAKKGEIDKIIGRKKEVQRLITVLLRRNKSNPILIGEAGVGKTAVVELLAQKITAGDVPPQLIGKKIYEIDLAGMLSGTKFRGEFEQRLKNVIKALENHQEIIAFIDEIHLLAGTGSAEGAMDAANILKPALARGKIKLIGATTFDEFKKTIEKDSALDRRFQSIIVEEPSDNEALEILRGIYNNYEKYHGVKISD…
411	GC_00000012		SDRL01000060_1_TM7_phylum_sp_oral_taxon_353_strain_TM7_HOT_353_SAG1_952SAG1_NODE_101_2_whole_genome_shotgun_sequence	302	24	28	2	0	0.675465	0.817252	0.739625			O	Posttranslational modification, protein turnover, chaperones			COG0542	ATP-dependent Clp protease, ATP-binding subunit ClpA (ClpA) (PDB:1KSF)					-------MPEDFSELESRLTETARASLERAGLLAHNDGSAYVGTEHILLGVLAQNSSLGAKILAESGVTLDRAELALNLTAK-----PLVITVVQKGLSAEVVELIRISWQLAVEFGQERVGTEHIIYGMLQQHEARATKLLRDMNIDIEHLRGSLEDVFDKQQFESL-----QSDRGTA----AKKSGDLKILDKFGVDLTRRASEGFLDPVIGRTAEIQRMITVLGRRSKNNPALIGEPGVGKTAVVEGLAQKIADNKVPEFLKGKRLFQLDLTAMIAGTKYRGQFEERLQKVLAVAKKHQEVILFIDELHLLVGAGSAEGSMDAANVLKPALARGEVRLIGATTFDEYRKHIEKDAALSRRFQAVTVAEPSPEEAVAMLKGLSGNLAKHHQVQISD…
412	GC_00000012		SDRM01000010_1_TM7_phylum_sp_oral_taxon_352_strain_TM7_HOT_352_SAG8_352SAG8_NODE_10_21_whole_genome_shotgun_sequence	621	24	28	2	0	0.675465	0.817252	0.739625			O	Posttranslational modification, protein turnover, chaperones			COG0542	ATP-dependent Clp protease, ATP-binding subunit ClpA (ClpA) (PDB:1KSF)					-------MSEDFSELEPRLTETARASLGRAGFLAHNEGSEYVGTEHILLGVLAQNSSLGAKILAENGVTLDRAEMALNLTAK-----PLVITIVSKGLSAEVVELIRIAWQLAVEFGQEKIGTEHIVYGMLQQHEARATKLLRDMNVDIDNLRGNLEDVFDKQQFESL-----QSERSVA----SKNSGDLRVLEKFGVDLTRRASEGFLDPVIGRASEIQRMITILGRRSKNNPALIGEPGVGKTAVVEGLAQRIADNKVPEFLKGKRLFQLDLTAMIAGTKYRGQFEERLQKVLAVAKKHQEVILFIDELHLLVGAGSAEGSMDAANVLKPALSRGEVRLIGATTFDEYRKHIEKDAALSRRFQSVTINEPSPEEAIEMMRGLRGKLVKHHQVQIPD…
413	GC_00000012		SDRT01000065_1_TM7_phylum_sp_oral_taxon_349_strain_TM7_HOT_349_SAG1_349SAG1_NODE_101_4_whole_genome_shotgun_sequence	478	24	28	2	0	0.675465	0.817252	0.739625			O	Posttranslational modification, protein turnover, chaperones			COG0542	ATP-dependent Clp protease, ATP-binding subunit ClpA (ClpA) (PDB:1KSF)					------MMPEDFADFISHLTDNARASVQHADAIARGNGSNYIGTEHLLLGVLAQGSSSAAKVLADAGVTLQQAEIALDIKPS-----RVVTSTGVVGLSETAMLTLRMAWEAAKEYNHDFLGTEHILYSVLRQGNARATTLLRDMGVDVDKLMSELEDSFEENRNEHG---------NIATEPRRRAVRG-GALSVFGIDLTAKAAASELDTMIGRDKELERMITILSRRTKNNPVLIGEPGVGKTAIVEGLAQRIVHEDVPAHLLDKRVIMLDMAAMIAGTKYRGEFEDRLKKVVAEIKKQANIIVFIDELHLLVGAGAAEGSMDAANILKPALARGELHMIGATTLDEYRKHIEKDAALERRFQTIVVKEPTITQTIAILKGLKSYYEKHHGVTITD…
414	GC_00000012		SDRT01000065_1_TM7_phylum_sp_oral_taxon_349_strain_TM7_HOT_349_SAG1_349SAG1_NODE_101_4_whole_genome_shotgun_sequence	266	24	28	2	0	0.675465	0.817252	0.739625			O	Posttranslational modification, protein turnover, chaperones			COG0542	ATP-dependent Clp protease, ATP-binding subunit ClpA (ClpA) (PDB:1KSF)					---------------------------------------------------------------------------------------------------------------------------------------------------------------------------------------------------------------------IGRDKELERMITILSRRTKNNPVLIGEPGVGKTAIVEGLAQRIVHEDVPAHLLDKRVIMLDMAAMIAGTKYRGEFEDRLKKVVAEIKKHANIIVFIDELHLLVGAGAAEGSMDAANILKPALARGELHMIGATTLDEYRKHIEKDTALERRFQTIVVKEPTIAQTIAILKGLKSYYEKHHGATITD…
415	GC_00000012		SDRW01000018_1_TM7_phylum_sp_oral_taxon_348_strain_TM7_HOT_348_SAG2_348SAG2_NODE_103_2_whole_genome_shotgun_sequence	35	24	28	2	0	0.675465	0.817252	0.739625			O	Posttranslational modification, protein turnover, chaperones			COG0542	ATP-dependent Clp protease, ATP-binding subunit ClpA (ClpA) (PDB:1KSF)					-------MPDNFPDFIGRLNEEARTSLYYADSIARGYGSTLIGTEYLLLGILAQGDSLGAKILIESGVTLDKAEQALNLKPG-----LRRIKIGINTLTEPAQVSLKMAWQLAEEYGSSYLGTEHILHGLLVQEKSKASELLGRLGVHTGSIVTLIEDHINNQNRTQN--------IETDQIPREKFK---NILKQFGVDLTQKARQGELDSVIGRSKEITRIITILSRRRKNNPLLIGEPGVGKTAIVEGLALKIAEGSVPVHLRNMSIIQIDLASVISGTKYRGEFEERVRRIIAAVKKSSDVILFIDEIHLLVGAGAAEGSMDGANLLKPALARGEIRLIGATTLDEYKKHIEKDSALTRRFQSIIAKEPSKSEVMAILRGLRENYQKHHNVLISD…
416	GC_00000012		SDRZ01000008_1_TM7_phylum_sp_oral_taxon_346_strain_TM7_HOT_346_SAG2_346SAG2_NODE_10_28_whole_genome_shotgun_sequence	546	24	28	2	0	0.675465	0.817252	0.739625			O	Posttranslational modification, protein turnover, chaperones			COG0542	ATP-dependent Clp protease, ATP-binding subunit ClpA (ClpA) (PDB:1KSF)					------MMPEDFADFISRLTDNARASVQHADAIARGNGSNYIGTEHLLLGVLAQGSSSAAQVLTDAGVTLQQAEMILDIKPS-----RVVTSTGMVGLSETALLTLRMAWEAAREYGHDYLGTEHILYSVLRQGNARATALLREMGINVDMIISELEKSFEENRGEHG---------DIATEPRRRGNTRGGALSAFGVDLTAQAANGELDPMIGRDKELERMITILSRRTKNNPVLIGEPGVGKTAIVEGLAQRIVREDVPGHLLDRRVVMLDMAAMIAGTKYRGEFEDRLKKVIAEVKKQGNIILFIDELHLLVGAGASEGSMDAANILKPALARGELHMIGATTLDEYRKHIEKDTALERRFQTIVVKEPTMAQTIAILKGLKNYYEKHHGVKITD…
417	GC_00000012		TM7c_JB	528	24	28	2	0	0.675465	0.817252	0.739625			O	Posttranslational modification, protein turnover, chaperones			COG0542	ATP-dependent Clp protease, ATP-binding subunit ClpA (ClpA) (PDB:1KSF)					-------MPDNFPDFIGRLNEEARTSLYYADSIARGYGSTLIGTEYLLLGILAQGDSLGAKILIESGVTLDKAEQALNLKPG-----LRRIKIGINTLTEPAQVSLKMAWQLAEEYGSSYLGTEHILHGLLFQEKSKASELLGRLGVHTGSIVTLIEDHINNQNRTQN--------IETDQIPREKFK---NILKQFGVDLTQKARQGELDSVIGRSKEITRIITILSRRRKNNPLLIGEPGVGKTAIVEGLALKIAEGSVPVHLRNMSIIQIDLASVISGTKYRGEFEERVRRIIAAVKKSPDVILFIDEIHLLVGAGAAEGSMDGANLLKPALARGEIRLIGATTLDEYKKHIEKDSALTRRFQSIIAKEPSKSEVMAILRGLRENYQKHHNVLISD…
418	GC_00000013		CP040003_1_Candidatus_Saccharibacteria_bacterium_oral_taxon_488_strain_AC001_chromosome_complete_genome	316	23	28	2	0	0.709453	0.957714	0.815099	K02483	two-component system, OmpR family, response regulator	T|K	Signal transduction mechanisms|Transcription			COG0745	DNA-binding response regulator, OmpR family, contains REC and winged-helix (wHTH) domain (OmpR) (PDB:1XHF)					MRLLIIEDERKIARIIAEALRREHHAVDVTHDGDEGLNMAMSEPYDLLVVDRMLPG-R-SGTDIVQDLRGQGKDMPILLLTALGTTEDKTFGLDSGADDYLVKPFAIAELTARVRALLRRPPIQQPDTLQIADLVIDQTTQSVTRAGTAIDLTSKEYALLEYLARHPGQTLSKDKLIAHVWDFDADILPNNVEAYIKQLRKKIDKPF--RRPLIHTVRGFGYKLEAGE---
419	GC_00000013		CP040003_1_Candidatus_Saccharibacteria_bacterium_oral_taxon_488_strain_AC001_chromosome_complete_genome	892	23	28	2	0	0.709453	0.957714	0.815099	K02483	two-component system, OmpR family, response regulator	T|K	Signal transduction mechanisms|Transcription			COG0745	DNA-binding response regulator, OmpR family, contains REC and winged-helix (wHTH) domain (OmpR) (PDB:1XHF)					MRILLVEDDVAIARSLKEGLEDEAYAVDVAHDGDEGYRTATADDYDVIILDVMLPE-M-NGYEVCRVLRQDGNQTPILMLTARDAERDIVEGLDMGADDYLAKPFSFEVLLARLRALLRRPNEKLEEVLRVGDLTLDPSLKKVTRAAQEISLTAKEYAVLEYLMRNAGKVLSKEQIISHVWDFDADVLPNNVELFIMFLRRKIDKPF--DAKLIHTVPGFGYKLEDKS---
420	GC_00000013		CP040004_1_Candidatus_Saccharibacteria_bacterium_oral_taxon_957_strain_BB001_chromosome_complete_genome	282	23	28	2	0	0.709453	0.957714	0.815099	K02483	two-component system, OmpR family, response regulator	T|K	Signal transduction mechanisms|Transcription			COG0745	DNA-binding response regulator, OmpR family, contains REC and winged-helix (wHTH) domain (OmpR) (PDB:1XHF)					MRLLVVEDERKIARVIAAALRSEGHAVDMVHDGEEGLAMAETEPYDLLVLDRMLPG-K-SGTDIITSLRQANKAMPILLLTALGTTEDKAFGLDVGADDYLVKPFAIDELTARVRALLRRPPLAHDDELTVADLTLNQTQRTVKRSGKTIELTAKEFALLEYLMRYPGQTLSKETLIAHVWDFDADILPNNVEAYIKQLRKKIDKPF--RRPLIHTVRGFGYKVEASR---
421	GC_00000013		CP040004_1_Candidatus_Saccharibacteria_bacterium_oral_taxon_957_strain_BB001_chromosome_complete_genome	733	23	28	2	0	0.709453	0.957714	0.815099	K02483	two-component system, OmpR family, response regulator	T|K	Signal transduction mechanisms|Transcription			COG0745	DNA-binding response regulator, OmpR family, contains REC and winged-helix (wHTH) domain (OmpR) (PDB:1XHF)					MRILLVEDDVAIAQSLKEGLEDEAYAVDVAHDGDEGYRTATADEYDVIILDVMLPE-M-NGYEVCRVLRKDGNQTPILMLTARDAERDIVEGLDVGADDYLAKPFSFEVLLARLRALLRRPNEKLEEVLRVGDLTLDPSLKKVTRANQEISLTTKEYAVLEYLMRNAGKVLSKEQIISHVWDFDADVLPNNVELFIMFLRRKIDKPF--DSKLIHTVPGFGYKLEDKS---
422	GC_00000013		CP040008_1_Candidatus_Saccharibacteria_bacterium_oral_taxon_955_strain_PM004_chromosome_complete_genome	799	23	28	2	0	0.709453	0.957714	0.815099	K02483	two-component system, OmpR family, response regulator	T|K	Signal transduction mechanisms|Transcription			COG0745	DNA-binding response regulator, OmpR family, contains REC and winged-helix (wHTH) domain (OmpR) (PDB:1XHF)					MRILLVEDDVAIAQSLKEGLEDEAYAVDVAHDGDGGYRTATADEYDVIILDVMLPE-M-NGYEVCRALRKDGNQTPILMLTARDAERDIVEGLDMGADDYLAKPFSFEVLLARLRALLRRPNEKLEEILRVGDLMLDPSLKKVMRAAQEISLTAKEYAVLEYLMRNAGKVLSKEQIISHVWDFDADVLPNNVELFVMFLRRKIDKPF--GSKLIHTVPGFGYKLEDKS---
423	GC_00000013		CP040009_1_Candidatus_Saccharibacteria_bacterium_oral_taxon_955_strain_CM009_chromosome_complete_genome	799	23	28	2	0	0.709453	0.957714	0.815099	K02483	two-component system, OmpR family, response regulator	T|K	Signal transduction mechanisms|Transcription			COG0745	DNA-binding response regulator, OmpR family, contains REC and winged-helix (wHTH) domain (OmpR) (PDB:1XHF)					MRILLVEDDVAIAQSLKEGLEDEAYAVDVAHDGDGGYRTATADEYDVIILDVMLPE-M-NGYEVCRALRKDGNQTPILMLTARDAERDIVEGLDMGADDYLAKPFSFEVLLARLRALLRRPNEKLEEILRVGDLMLDPSLKKVMRAAQEISLTAKEYAVLEYLMRNAGKVLSKEQIISHVWDFDADVLPNNVELFVMFLRRKIDKPF--GSKLIHTVPGFGYKLEDKS---
424	GC_00000013		CP040010_1_Candidatus_Saccharibacteria_bacterium_oral_taxon_488_strain_CM003_chromosome_complete_genome	795	23	28	2	0	0.709453	0.957714	0.815099	K02483	two-component system, OmpR family, response regulator	T|K	Signal transduction mechanisms|Transcription			COG0745	DNA-binding response regulator, OmpR family, contains REC and winged-helix (wHTH) domain (OmpR) (PDB:1XHF)					MRILLVEDDVAIAQSLKEGLEDEAYAVDVAHDGDEGYRTATADDYDVIILDVMLPE-M-NGYEVCRALRQDGNQTPILMLTARDAERDIVEGLDMGADDYLAKPFSFEVLLARLRALLRRPNEKLEEVLRVGDLTLDPSLKKVTRASEEISLTAKEYAVLEYLMRNAGKVLSKEQIISHVWDFDADVLPNNVELFVMFLRRKIDKPF--GSKLIHTVPGFGYKLEDKS---
425	GC_00000013		CP040011_1_TM7_phylum_sp__oral_taxon_952_strain_TM7x_chromosome_complete_genome	287	23	28	2	0	0.709453	0.957714	0.815099	K02483	two-component system, OmpR family, response regulator	T|K	Signal transduction mechanisms|Transcription			COG0745	DNA-binding response regulator, OmpR family, contains REC and winged-helix (wHTH) domain (OmpR) (PDB:1XHF)					MRLLVIEDERKIARVISESLKREKYAVDISNDGEEGFNLADSQPYDLLIVDRMLPG-M-EGVEIVKKLRKNGKSMPILFLTALGATEDKTFGLDAGADDYLVKPFAIDELLARVRALLRRPPIQRPDVLKIADLTIDKQQQTVMRAGKTIDLTSKEYALLEYLMQHPNQILSKEMLIDHVWDFDADILPNNVEAYIKNLRQKIDKPF--KKQLIKTVRGFGYRIEA-----
426	GC_00000013		CP047917_1_Candidatus_Saccharibacteria_bacterium_oral_taxon_488_strain_FS15P_chromosome_complete_genome	332	23	28	2	0	0.709453	0.957714	0.815099	K02483	two-component system, OmpR family, response regulator	T|K	Signal transduction mechanisms|Transcription			COG0745	DNA-binding response regulator, OmpR family, contains REC and winged-helix (wHTH) domain (OmpR) (PDB:1XHF)					MRLLIIEDERKIARIIAEALRREHHAVDVTHDGDEGLNMAMSEPYDLLVVDRMLPG-R-SGTDIVRALRGQGKDMPILLLTALGTTEDKTFGLDSGADDYLVKPFAIAELTARVRALLRRPPIQQPDTLQIADLVIDQTTQSVTRAGTSIDLTSKEYALLEYLARHPGQTLSKDTLIAHVWDFDADILPNNVEAYIKQLRKKIDKPF--RRPLIHTVRGFGYKLEAGE---
427	GC_00000013		CP047917_1_Candidatus_Saccharibacteria_bacterium_oral_taxon_488_strain_FS15P_chromosome_complete_genome	957	23	28	2	0	0.709453	0.957714	0.815099	K02483	two-component system, OmpR family, response regulator	T|K	Signal transduction mechanisms|Transcription			COG0745	DNA-binding response regulator, OmpR family, contains REC and winged-helix (wHTH) domain (OmpR) (PDB:1XHF)					MRILLVEDDVAIAQSLKEGLEDEAYAVDVVHDGDEGYRTAMADDYDVIILDVMLPE-M-NGYEVCRALRKDGNQTPILMLTARDAERDIVEGLDVGADDYLAKPFSFEVLLARLRALLRRPNEKLEEVLRVGDLTLDPSLKKVTRAAQEISLTAKEYAVLEYLMRNAGKVLSKEQIISHVWDFDADVLPNNVELFIMFLRRKIDKPF--DSKLIHTVPGFGYKLEDKS---
428	GC_00000013		CP058260_1_Candidatus_Saccharibacteria_bacterium_oral_taxon_488_strain_HB001_chromosome_complete_genome	313	23	28	2	0	0.709453	0.957714	0.815099	K02483	two-component system, OmpR family, response regulator	T|K	Signal transduction mechanisms|Transcription			COG0745	DNA-binding response regulator, OmpR family, contains REC and winged-helix (wHTH) domain (OmpR) (PDB:1XHF)					MRLLIIEDERKIARIIAEALRREHHAVDVTHDGDEGLNMAMSEPYDLLVVDRMLPG-W-SGTDIVQNLRGQGKNMPILLLTALGTTEDKTFGLDSGADDYLVKPFTIAELTARVRALLRRPPIQQPDTLQIADLVIDQTTQSVTRAGTAIDLTSKEYALLEYLARHPGQTLSKDKLIAHVWDFDADILPNNVEAYIKQLRKKIDKPF--RCPLIHTVRGFGYKLEASE---
429	GC_00000013		CP058260_1_Candidatus_Saccharibacteria_bacterium_oral_taxon_488_strain_HB001_chromosome_complete_genome	836	23	28	2	0	0.709453	0.957714	0.815099			T|K	Signal transduction mechanisms|Transcription			COG0745	DNA-binding response regulator, OmpR family, contains REC and winged-helix (wHTH) domain (OmpR) (PDB:1XHF)					------------MRSMWR-------------------MTAATDEYDVIILDVMLPE-M-NGYEICRALRQDGDQTPILMLTARDAEWDIVEGLDMGADDYLAKPFSFEVLLARLRALLRRPNEKLEEILRVGDLTLDPSLKKVMRANQEISLTAKEYGVLEYLMRNAGKVLSKEQIISHVWDFDADVLPNNVEIFIMFLRRKIDKPF--DSKLIHTVPGFGYKMEDKS---
430	GC_00000013		Candidatus_Nanogingivalaceae_FGB1_strain_JCVI_1_bin_12	231	23	28	2	0	0.709453	0.957714	0.815099	K02483	two-component system, OmpR family, response regulator	T|K	Signal transduction mechanisms|Transcription			COG0745	DNA-binding response regulator, OmpR family, contains REC and winged-helix (wHTH) domain (OmpR) (PDB:1XHF)					MRILIVEDERKIARALGRALKNEKYAVDISYDGTDAYAMAGMIDYDLLILDRMIPGDY-DGLSLTKKLREEGKKVPILLLTALGATQDKTEGLDGGADDYLTKPFALDELLARVRALLRRPQTSAETVLKVADLSLDLNTHEVLRNDQKIELTNKEFSLLEYLVRNAGRPVSKEQIIAHVWDYDADILPNNIEVYISYLREKVDKPF--KNKLIKTVRGLGYKIDEE----
431	GC_00000013		G6_32_bin_33_unicycler	255	23	28	2	0	0.709453	0.957714	0.815099	K02483	two-component system, OmpR family, response regulator	T|K	Signal transduction mechanisms|Transcription			COG0745	DNA-binding response regulator, OmpR family, contains REC and winged-helix (wHTH) domain (OmpR) (PDB:1XHF)					MRILIVEDERKIARALGRALKNEKYAVDISYDGTDAYAMAGMIDYDLLILDRMIPGDY-DGLSLTKKLREEGKNVPILLLTALGATQDKTEGLDGGADDYLTKPFALDELLARVRALLRRPQTSVETVLRVADLSLDLNTHEVLRNNQKIELTNKEFSLLEYLVRNAGRPVSKEQIIAHVWDYDADILPNNIEVYISYLREKVDKPF--KDKLIKTVRGLGYKIDEE----
432	GC_00000013		GCA_015257795_2_ASM1525779v2_JB001_complete_genome	341	23	28	2	0	0.709453	0.957714	0.815099	K02483	two-component system, OmpR family, response regulator	T|K	Signal transduction mechanisms|Transcription			COG0745	DNA-binding response regulator, OmpR family, contains REC and winged-helix (wHTH) domain (OmpR) (PDB:1XHF)					MRILIVEDERKIARALGRALKNEKYAVDISYDGTDAYAMAGMIDYDLLILDRMIPGDY-DGLSLTKKLREEGKNVPILLLTALGATQDKTEGLDGGADDYLTKPFALDELLARVRALLRRPQTSVETVLRVADLSLDLNTHEVLRNNQKIELTNKEFSLLGYLVRNAGRPVSKEQIIAHVWDYDADILPNNIEVYISYLREKVDKPF--KDKLIKTVRGLGYKIDEE----
433	GC_00000013		JB002_complete_genome	320	23	28	2	0	0.709453	0.957714	0.815099	K02483	two-component system, OmpR family, response regulator	T|K	Signal transduction mechanisms|Transcription			COG0745	DNA-binding response regulator, OmpR family, contains REC and winged-helix (wHTH) domain (OmpR) (PDB:1XHF)					MRILIVEDERKIARALGRALKNEKYAVDISHDGTDAYAMAEMIDYDLLILDRMIPGDY-DGLSLTKKLREEGKRVPILLLTALGEIKDKTEGLDSGADDYLTKPFSLDELLARVRALLRRPQTQAETILKIADLSLDLNAHEVLRNNQKIELTNKEFSLLEYLVRNTGRPVSKEQIIAHVWDYDADILPNNIEVYISYLREKVDKPF--EKKLIKTVRGIGYKIDE-----
434	GC_00000013		JB003_complete_genome	341	23	28	2	0	0.709453	0.957714	0.815099	K02483	two-component system, OmpR family, response regulator	T|K	Signal transduction mechanisms|Transcription			COG0745	DNA-binding response regulator, OmpR family, contains REC and winged-helix (wHTH) domain (OmpR) (PDB:1XHF)					MRILIVEDERKIARALGRALKNEKYAVDISYDGTDAYAMAGMIDYDLLILDRMIPGDY-DGLSLTKKLREEGKNVPILLLTALGATQDKTEGLDGGADDYLTKPFALDELLARVRALLRRPQTSVETVLRVADLSLDLNTHEVLRNNQKIELTNKEFSLLGYLVRNAGRPVSKEQIIAHVWDYDADILPNNIEVYISYLREKVDKPF--KDKLIKTVRGLGYKIDEE----
435	GC_00000013		ORAL_T_B_F_Bin_00010	343	23	28	2	0	0.709453	0.957714	0.815099	K02483	two-component system, OmpR family, response regulator	T|K	Signal transduction mechanisms|Transcription			COG0745	DNA-binding response regulator, OmpR family, contains REC and winged-helix (wHTH) domain (OmpR) (PDB:1XHF)					MRILIVEDERKIARALGRALKNEKYAVDISHDGTDAYAMIGMIDYDLLILDRMIPGDY-DGLSLTKKLREEGKIVPILLLTALGEISDKTEGLDGGADDYLTKPFALDELLARVRALLRRPQTQAETILKIADLSLDLNTHEVFRNNQKIELTNKEFSLLEYLARNAGRPVSKEQIIAHVWDYDADILLNNIEVYISYLREKVDKPF--EDKLIKTVRGLGYKINEE----
436	GC_00000013		ORAL_T_B_F_Bin_00014	486	23	28	2	0	0.709453	0.957714	0.815099	K02483	two-component system, OmpR family, response regulator	T|K	Signal transduction mechanisms|Transcription			COG0745	DNA-binding response regulator, OmpR family, contains REC and winged-helix (wHTH) domain (OmpR) (PDB:1XHF)					MRILIVEDERKIARALGRALKNKKYAVDISHDGTDAYAMIGMIDYDLLILDRMIPGDY-DGLSLTKKLREEGKRVPILLLTALGEIKDKTEGLDSGADDYLTKPFALDELLARVRALLRRPQTQAETILKIADLSLDLNAHEVLRNNQKIELTNKEFSLLEYLVRNAGRPVSKEQIIAHVWDYDADILPNNIEVYISYLREKVDKPF--ERKLIKTVRGIGYKIDEE----
437	GC_00000013		ORAL_T_C_M_Bin_00011	377	23	28	2	0	0.709453	0.957714	0.815099	K02483	two-component system, OmpR family, response regulator	T|K	Signal transduction mechanisms|Transcription			COG0745	DNA-binding response regulator, OmpR family, contains REC and winged-helix (wHTH) domain (OmpR) (PDB:1XHF)					MRILVVDDEKKIALGIKKALESQKYAVDVCHDGIEALNMAEAIEYDLIILDRMLPG-M-DGVSIIKNLRSQNIYTPILLLTALGTIKDKTDGLDAGADDYLPKPFALDELLARVRAILRRPKVKAEIILTVGDLSLNLNTHLVKRSNKDIILTNKEFSLLEFLMRNKNQPISKEQIITHVWNWDSDILPNNIEVYISYLRDKVDKPF--SKKLIKTVRGVGYKISDD----
438	GC_00000013		ORAL_T_C_M_Bin_00022	229	23	28	2	0	0.709453	0.957714	0.815099	K02483	two-component system, OmpR family, response regulator	T|K	Signal transduction mechanisms|Transcription			COG0745	DNA-binding response regulator, OmpR family, contains REC and winged-helix (wHTH) domain (OmpR) (PDB:1XHF)					MRILIVEDERKIARALGRALKNEKYAVDISHDGTDAYAMAGMIDYDLLILDRMIPGDY-DGLSLTKKLREEGKKVPILLLTALGEIKDKTEGLDSGADDYLTKPFALDELLARVRALLRRPQTQAETILKIADLSLDLNAHEVLRNNQKIELTNKEFSLLEYLVRNTGRPVSKEQIIAHVWDYDADILPNNIEVYISYLREKVDKPF--EKKLIKTVRGIGYKIDEQ----
439	GC_00000013		PRLK01000001_1_Candidatus_Saccharibacteria_bacterium_TM7_CMJM_G6_1_HOT_870_G6CMJM_1_whole_genome_shotgun_sequence	71	23	28	2	0	0.709453	0.957714	0.815099	K02483	two-component system, OmpR family, response regulator	T|K	Signal transduction mechanisms|Transcription			COG0745	DNA-binding response regulator, OmpR family, contains REC and winged-helix (wHTH) domain (OmpR) (PDB:1XHF)					MRILVVDDEKKIALGIKKALESQKYAVDVCHDGIEALNMAEAIEYDLIILDRMLPG-M-DGVSIIKNLRSQNIYTPILLLTALGTVKDKTDGLDAGADDYLPKPFALDELLARVRAILRRPKVKAEIILTVGDLSLNLNTHSVKRSNKDIILTNKEFSLLEFLMRNKNQPISKEQIITHVWNWDSDILPNNIEVYISYLRDKVDKPF--SKKLIKTVRGVGYKISDD----
440	GC_00000013		SDRM01000010_1_TM7_phylum_sp_oral_taxon_352_strain_TM7_HOT_352_SAG8_352SAG8_NODE_10_21_whole_genome_shotgun_sequence	661	23	28	2	0	0.709453	0.957714	0.815099	K02483	two-component system, OmpR family, response regulator	T|K	Signal transduction mechanisms|Transcription			COG0745	DNA-binding response regulator, OmpR family, contains REC and winged-helix (wHTH) domain (OmpR) (PDB:1XHF)					MRLLVIEDERKIARVITESLKREKYAVDAAYDGEEGFNLADSQPYDLLIVDRMLPG-L-EGTEIVKKLRENGKNMPILFLTALSTTEDKTLGLDVGADDYLTKPFAIDELLARVRALLRRPPISQPDILKIDDLRIDKQQQTVTRAGKIIDLTSKEYALLEYLMQHPNQILSKETLIDHVWDFDADILPNNVEAYIKNLRQKIDKPF--KKQLIKTVRGFGYRIEP-----
441	GC_00000013		SDRT01000065_1_TM7_phylum_sp_oral_taxon_349_strain_TM7_HOT_349_SAG1_349SAG1_NODE_101_4_whole_genome_shotgun_sequence	861	23	28	2	0	0.709453	0.957714	0.815099	K02483	two-component system, OmpR family, response regulator	T|K	Signal transduction mechanisms|Transcription			COG0745	DNA-binding response regulator, OmpR family, contains REC and winged-helix (wHTH) domain (OmpR) (PDB:1XHF)					MKILVVDDEKRIAKSIKQGLEMDGYAVDIEHDGEDGYNAARADDYDLIILDVMMPI-M-NGFEVAKKLRADGNKTPILMLTAKDQNKDIVEGLDSGADDYLSKPFSFEVLGARVRALLRRPQDVLDNILTVRDLELDVANHTAERADKDIKLSNKEFAILEYLLRNKNQILSKQNIMTHVWDFDADILPNNVEVFINYLRNKIDKPFPGADPIIQTVRGFGYIVKDEIRKA
442	GC_00000013		SDRW01000018_1_TM7_phylum_sp_oral_taxon_348_strain_TM7_HOT_348_SAG2_348SAG2_NODE_103_2_whole_genome_shotgun_sequence	638	23	28	2	0	0.709453	0.957714	0.815099	K02483	two-component system, OmpR family, response regulator	T|K	Signal transduction mechanisms|Transcription			COG0745	DNA-binding response regulator, OmpR family, contains REC and winged-helix (wHTH) domain (OmpR) (PDB:1XHF)					MRILIVEDEKKLARAISRTLKNEGYAIDIEYNSSEGYAMASTQPYDALIIDRMMPGDFSDGLDMLKKLRKDGIFTPAIVLTALGETSQKITGLDAGADDYLAKPFAIDELLARLRAILRRPKKAQPTILKVGKLHIDTTNRTVEFDNKKIDLTAKEYALLQYLMKSSGQTLSKEQIMEHVWNFDADILPNTVEAYIKALRKKIDEKY--NVKYIKTVRGIGYRLEG-----
443	GC_00000013		SDRW01000018_1_TM7_phylum_sp_oral_taxon_348_strain_TM7_HOT_348_SAG2_348SAG2_NODE_103_2_whole_genome_shotgun_sequence	354	23	28	2	0	0.709453	0.957714	0.815099	K02483	two-component system, OmpR family, response regulator	T|K	Signal transduction mechanisms|Transcription			COG0745	DNA-binding response regulator, OmpR family, contains REC and winged-helix (wHTH) domain (OmpR) (PDB:1XHF)					MKVLIIEDETKLANALSRGLRQESYATEVYNDGEDGLAAALHDEYDLMIIDRMLPG-K-EGLEIIREVRSKGIRTPVIVLTAKGQIRNRVEGLDAGADDYMVKPFSFEELLARIRALFRRPSDAVDTVLKVGDLTMNTSRSEVRRGKKRIKLTSTEYALLEYLMRNQGRTISKDKLIGHVWDFDADILPNTVEAHVGSLRRKIDKPF-AGPELLQTIRGFGYRLEAAS---
444	GC_00000013		SDRZ01000008_1_TM7_phylum_sp_oral_taxon_346_strain_TM7_HOT_346_SAG2_346SAG2_NODE_10_28_whole_genome_shotgun_sequence	455	23	28	2	0	0.709453	0.957714	0.815099	K02483	two-component system, OmpR family, response regulator	T|K	Signal transduction mechanisms|Transcription			COG0745	DNA-binding response regulator, OmpR family, contains REC and winged-helix (wHTH) domain (OmpR) (PDB:1XHF)					MKILVVDDEKRIAKSIKQGLEMDGYAVDIEHDGEDGYNAARAGDYDLIILDVMMPI-M-NGFEVAKKLRADGNKTPILMLTAKDQNKDIVEGLDSGADDYLPKPFSFEVLGARVRALLRRPQDVLDNILTVRDLELDVANHTAKRAGKDVKLSNKEFAILEYLLRNKNQILSKQNIMTHVWDFDADILPNNVEVFINYLRNKIDKPFPGADPIIQTVRGFGYIVKDEIRKA
445	GC_00000013		TM7c_JB	408	23	28	2	0	0.709453	0.957714	0.815099	K02483	two-component system, OmpR family, response regulator	T|K	Signal transduction mechanisms|Transcription			COG0745	DNA-binding response regulator, OmpR family, contains REC and winged-helix (wHTH) domain (OmpR) (PDB:1XHF)					MRILIIEDEKKLARAISRTLKNEGYAIDIEYNSSEGYAMASTQPYDALIIDRMMPGDFSDGLDMLKKLRKDGIFTPAIILTALGETSQKITGLDAGADDYLAKPFAIDELLARLRAILRRPKKAQPTILKVGKLHIDTTNRTVEFDNKKIDLTAKEYALLQYLMKSSGQTLSKEQIMEHVWNFDADILPNTVEAYIKALRKKIDEKY--NVKYIKTVRGIGYRLEG-----
446	GC_00000014	pan-Saccharibacteria_Core_Genes	CP040003_1_Candidatus_Saccharibacteria_bacterium_oral_taxon_488_strain_AC001_chromosome_complete_genome	377	25	28	2	0	0.738649	0.901301	0.811909	K06881	bifunctional oligoribonuclease and PAP phosphatase NrnA [EC:3.1.3.7 3.1.13.3]	F|T	Nucleotide transport and metabolism|Signal transduction mechanisms			COG0618	nanoRNase/pAp phosphatase, hydrolyzes c-di-AMP and oligoRNAs (NrnA) (PDB:5O4Z)					---MFDTAEQLIQSANNIVIIQAENPDGDSLGSSLALEEVLSDLDKTVTLYCPVDIPKYLRYIRGWDRVVGDFPTRADLAIIVDTSADVLLSKVLETPGVRHFLETHPVLVVDHHT-AE-----STLSFEHTMLSD-TVVATGELLYQLFTHAGWTINQQAAENLLIAIMSDSLGLTTPNTTASTFHTAGELTNFGASNAEIEERRREFMKKSP-EILAYKGKLIERIEYLLDGQLALVHVPFEEIQAYSDAYNPGALIGDELRLVEGVALSCVIKTYPDGKLTARLRGNLPIADTVAGYFGGGGHPYAAGFRVYEEYDEAVRELVTATDKALREVEQD-------
447	GC_00000014	pan-Saccharibacteria_Core_Genes	CP040004_1_Candidatus_Saccharibacteria_bacterium_oral_taxon_957_strain_BB001_chromosome_complete_genome	292	25	28	2	0	0.738649	0.901301	0.811909	K06881	bifunctional oligoribonuclease and PAP phosphatase NrnA [EC:3.1.3.7 3.1.13.3]	F|T	Nucleotide transport and metabolism|Signal transduction mechanisms			COG0618	nanoRNase/pAp phosphatase, hydrolyzes c-di-AMP and oligoRNAs (NrnA) (PDB:5O4Z)					---MFDTAQQLIQSANNIVIIQAENPDGDSLGSSLALEEVLSDLGKTVTLYCPVDIPKYLRYIRGWDRVVGDFPAHADLTIIVDTSADILLSKVLETPGVRHFLETHPVLVVDHHT-AE-----STLSFEHTMLSD-TVVATGELLYQLFTHVGWTINQQAAENLLIAIMSDSLGLTTPNTTASTFHVAGELTELGASNAEIEERRREFMKKSP-EILAYKGKLIERIEYLLDGQLALVHVPFEEIQAYSDAYNPGALIGDELRLVEGVALSCVIKTYPDGKLTARLRGNLPIADTVAGYFGGGGHPYAAGFRVYEEYDQIVRELVEATSRALEEVRQN-------
448	GC_00000014	pan-Saccharibacteria_Core_Genes	CP040008_1_Candidatus_Saccharibacteria_bacterium_oral_taxon_955_strain_PM004_chromosome_complete_genome	338	25	28	2	0	0.738649	0.901301	0.811909	K06881	bifunctional oligoribonuclease and PAP phosphatase NrnA [EC:3.1.3.7 3.1.13.3]	F|T	Nucleotide transport and metabolism|Signal transduction mechanisms			COG0618	nanoRNase/pAp phosphatase, hydrolyzes c-di-AMP and oligoRNAs (NrnA) (PDB:5O4Z)					#NAME?
449	GC_00000014	pan-Saccharibacteria_Core_Genes	CP040009_1_Candidatus_Saccharibacteria_bacterium_oral_taxon_955_strain_CM009_chromosome_complete_genome	338	25	28	2	0	0.738649	0.901301	0.811909	K06881	bifunctional oligoribonuclease and PAP phosphatase NrnA [EC:3.1.3.7 3.1.13.3]	F|T	Nucleotide transport and metabolism|Signal transduction mechanisms			COG0618	nanoRNase/pAp phosphatase, hydrolyzes c-di-AMP and oligoRNAs (NrnA) (PDB:5O4Z)					#NAME?
450	GC_00000014	pan-Saccharibacteria_Core_Genes	CP040010_1_Candidatus_Saccharibacteria_bacterium_oral_taxon_488_strain_CM003_chromosome_complete_genome	342	25	28	2	0	0.738649	0.901301	0.811909	K06881	bifunctional oligoribonuclease and PAP phosphatase NrnA [EC:3.1.3.7 3.1.13.3]	F|T	Nucleotide transport and metabolism|Signal transduction mechanisms			COG0618	nanoRNase/pAp phosphatase, hydrolyzes c-di-AMP and oligoRNAs (NrnA) (PDB:5O4Z)					#NAME?
451	GC_00000014	pan-Saccharibacteria_Core_Genes	CP040011_1_TM7_phylum_sp__oral_taxon_952_strain_TM7x_chromosome_complete_genome	293	25	28	2	0	0.738649	0.901301	0.811909	K06881	bifunctional oligoribonuclease and PAP phosphatase NrnA [EC:3.1.3.7 3.1.13.3]	F|T	Nucleotide transport and metabolism|Signal transduction mechanisms			COG0618	nanoRNase/pAp phosphatase, hydrolyzes c-di-AMP and oligoRNAs (NrnA) (PDB:5O4Z)					---MLDTAKQFIQSANNIVIIQAENPDGDSLGSSLALEEVLSDLGKSVTLYCPVDTPKYLRYIRGWDRVVGDFPTQADAAIIVDTSADVLLSKVLETPGVRHFLETHPVLVIDHHT-AE-----STLSFEHTILSD-TVVATGELLYQLFTHAGWTINRQAAENLLIAIMSDSLGLTTPNTTAATFHVAGELTELGASNAEIEERRREFMKKSP-EILAYKGKLIERIEYLLDGQLALVHVPFEEIQAYSDAYNPGALIGDELRLVEGVALSCVIKTYPDGKLTARLRGNLPIADTVAGYFGGGGHPYASGFRVYENYDEVVRELVTATDKALKEAEQS-------
452	GC_00000014	pan-Saccharibacteria_Core_Genes	CP047917_1_Candidatus_Saccharibacteria_bacterium_oral_taxon_488_strain_FS15P_chromosome_complete_genome	391	25	28	2	0	0.738649	0.901301	0.811909	K06881	bifunctional oligoribonuclease and PAP phosphatase NrnA [EC:3.1.3.7 3.1.13.3]	F|T	Nucleotide transport and metabolism|Signal transduction mechanisms			COG0618	nanoRNase/pAp phosphatase, hydrolyzes c-di-AMP and oligoRNAs (NrnA) (PDB:5O4Z)					---MFDTAEQLIQSANNIVIIQAENPDGDSLGSSLALEEVLSDLGKTVTLYCPVDIPKYLRYIRGWDRVVGDFPTRADLAIIVDTSADILLSKVLETPGARHFLETHPVLVIDHHT-AE-----STLSFEHTMLSD-TVVATGELLYQLFTHTGWVINRQAAEDLLIAIMSDSLGLTTPNTAASTFHVAGELTALGASNAEIEERRREFMKKSP-EILAYKGRLIERIEYLLDGQLALVHVPFEEIQAYSDAYNPGALIGDELRLVEGVALSCVIKTYPDGKLTARLRGNLPIADTVAGYFGGGGHPYAAGFRVYENYDEAVRELVTATDKALREVGQN-------
453	GC_00000014	pan-Saccharibacteria_Core_Genes	CP058260_1_Candidatus_Saccharibacteria_bacterium_oral_taxon_488_strain_HB001_chromosome_complete_genome	374	25	28	2	0	0.738649	0.901301	0.811909	K06881	bifunctional oligoribonuclease and PAP phosphatase NrnA [EC:3.1.3.7 3.1.13.3]	F|T	Nucleotide transport and metabolism|Signal transduction mechanisms			COG0618	nanoRNase/pAp phosphatase, hydrolyzes c-di-AMP and oligoRNAs (NrnA) (PDB:5O4Z)					---MFDTAEQLIQSANNIVIIQAENPDGDSLGSSLALEEVLSDLDKTVTLYCPVDIPKYLRYIRGWDRVVGDFPTRADLAIIVDTSADVLLSKVLETPGVRHFLETHPVLVVDHHT-AE-----STLSFEHTMLSD-TVVATGELLYQLFTHAGWTINQQAAENLLIAIMSDSLGLTTPNTTASTFHTAGELTNFGASNAEIEERRREFMKKSP-EILAYKGKLIERIEYLLDGQLALVHVPFEEIQAYSDAYNPGALIGDELRLVEGVALSCVIKTYPDGKLTARLRGNLPIADTVAGYFGGGGHPYAAGFRVYEEYDEAVRELVTATDKALREVEQD-------
454	GC_00000014	pan-Saccharibacteria_Core_Genes	Candidatus_Nanogingivalaceae_FGB1_strain_JCVI_1_bin_12	275	25	28	2	0	0.738649	0.901301	0.811909	K06881	bifunctional oligoribonuclease and PAP phosphatase NrnA [EC:3.1.3.7 3.1.13.3]	F|T	Nucleotide transport and metabolism|Signal transduction mechanisms			COG0618	nanoRNase/pAp phosphatase, hydrolyzes c-di-AMP and oligoRNAs (NrnA) (PDB:5O4Z)					--MKFENARKLINNSQKICVIQAENPDGDSLGSALALEEILSDLGKSVKLFCPVDIPKYLRYFSGWDRIESSIYEKFDLFIIVDTTSNTLLSKIVDDPLYKNLLEKTPVLVIDHHTDAT-----PDITFEHELVLE-EASSAGEVIFEIANALNWKINQTAAQDILGAIFSDTLGLSTSNTSARTFEVAGELTKLGASSAKLEESRRELSKKAP-EILEYKGRLIQRIEYFFDGKLAVVHIPWEEIKEYSDKYNPSVLVIDEMRMVEGVEACVAIKTYPDGKLTGKVRTNSPIAADIAGYFGGGGHAYAAGFRVYEKYDEILRELITCCDKIFLNI----------
455	GC_00000014	pan-Saccharibacteria_Core_Genes	G6_32_bin_33_unicycler	215	25	28	2	0	0.738649	0.901301	0.811909	K06881	bifunctional oligoribonuclease and PAP phosphatase NrnA [EC:3.1.3.7 3.1.13.3]	F|T	Nucleotide transport and metabolism|Signal transduction mechanisms			COG0618	nanoRNase/pAp phosphatase, hydrolyzes c-di-AMP and oligoRNAs (NrnA) (PDB:5O4Z)					--MKFENARKLIANSQKICVIQAENPDGDSLGSALALEEILSDLGKSVKLFCPVDIPKYLRYFSGWDRIEGSIYEKFDLFIIVDTTSNTLLSKIVEDPLYKNLLEKTPVLVIDHHTDAT-----PDITFEHELVLE-EASSAGEVIFEIANALNWKINQTAAQDILGAIFSDTLGLSTSNTSARTFEVAGELTKLGASSAKLEESRRELSKKAP-EILEYKGRLIQRIEYFFDGKLAVVHIPWEEIKEYSDKYNPSVLVIDEMRMVEGVEACVAIKTYPDGKLTGKVRTNSPIAADIAGYFGGGGHAYAAGFRVYEKYDEILRELITCCDKIFLNM----------
456	GC_00000014	pan-Saccharibacteria_Core_Genes	GCA_015257795_2_ASM1525779v2_JB001_complete_genome	265	25	28	2	0	0.738649	0.901301	0.811909	K06881	bifunctional oligoribonuclease and PAP phosphatase NrnA [EC:3.1.3.7 3.1.13.3]	F|T	Nucleotide transport and metabolism|Signal transduction mechanisms			COG0618	nanoRNase/pAp phosphatase, hydrolyzes c-di-AMP and oligoRNAs (NrnA) (PDB:5O4Z)					--MKFENIRKLINNSQKICVIQAENPDGDSLGSALALEEILSDLGKSVKLFCPVDIPKYLRYFSGWDRIESSIYEKFDLFIIVDTTSNTLLSKIVDDPLYKNLLEKTPVLVIDHHTDAT-----PDITFEHELVLE-EASSTGEVIFEIANALNWKINQTAAQDILGAIFSDTLGLSTSNTSARTFEVAGELTKLGASSAKLEESRRELSKKAP-EILEYKGRLIQRIEYFFDRKLAVVHIPWEEIKEYSDKYNPSVLVIDEMRMVEGVEACVAIKTYPDGKLTGKVRTNSPIAADIAGYFGGGGHAYAAGFRVYEKYDEILRELITCCDKIFN------------
457	GC_00000014	pan-Saccharibacteria_Core_Genes	JB002_complete_genome	254	25	28	2	0	0.738649	0.901301	0.811909	K06881	bifunctional oligoribonuclease and PAP phosphatase NrnA [EC:3.1.3.7 3.1.13.3]	F|T	Nucleotide transport and metabolism|Signal transduction mechanisms			COG0618	nanoRNase/pAp phosphatase, hydrolyzes c-di-AMP and oligoRNAs (NrnA) (PDB:5O4Z)					--MNFENTKKIVENAEKICVIQAENPDGDSLGSALGLEEILSKLGKEVKLFCPVDIPKYLRYFKGWDRVESSIYEKFDLFIIVDTTSSILLSKIIEDPLYKNLLEKTPVLVIDHHTDAT-----PDLFFKHELILE-EASSAGELIFEIAKANHWKINENAAQNLLGAIFSDTLGLSTSNTSARTFEVAGELTKLGANSAKLEEDRRELSKKAP-EILKYKGELIQRIEYFLDGKLAVVHIPWSEIKEYSDKYNPSVLVIDEMRMVEGVEACVAIKTYPDGKLTGKIRTNSPVAADIAGYFGGGGHAYAAGFRIYENYDETLQELINCCWKILG------------
458	GC_00000014	pan-Saccharibacteria_Core_Genes	JB003_complete_genome	265	25	28	2	0	0.738649	0.901301	0.811909	K06881	bifunctional oligoribonuclease and PAP phosphatase NrnA [EC:3.1.3.7 3.1.13.3]	F|T	Nucleotide transport and metabolism|Signal transduction mechanisms			COG0618	nanoRNase/pAp phosphatase, hydrolyzes c-di-AMP and oligoRNAs (NrnA) (PDB:5O4Z)					--MKFENIRKLINNSQKICVIQAENPDGDSLGSALALEEILSDLGKSVKLFCPVDIPKYLRYFSGWDRIESSIYEKFDLFIIVDTTSNTLLSKIVDDPLYKNLLEKTPVLVIDHHTDAT-----PDITFEHELVLE-EASSTGEVIFEIANALNWKINQTAAQDILGAIFSDTLGLSTSNTSARTFEVAGELTKLGASSAKLEESRRELSKKAP-EILEYKGRLIQRIEYFFDRKLAVVHIPWEEIKEYSDKYNPSVLVIDEMRMVEGVEACVAIKTYPDGKLTGKVRTNSPIAADIAGYFGGGGHAYAAGFRVYEKYDEILRELITCCDKIFN------------
459	GC_00000014	pan-Saccharibacteria_Core_Genes	ORAL_T_A_F_MAG_00016	288	25	28	2	0	0.738649	0.901301	0.811909	K06881	bifunctional oligoribonuclease and PAP phosphatase NrnA [EC:3.1.3.7 3.1.13.3]	F|T	Nucleotide transport and metabolism|Signal transduction mechanisms			COG0618	nanoRNase/pAp phosphatase, hydrolyzes c-di-AMP and oligoRNAs (NrnA) (PDB:5O4Z)					--MNFENAKKIIENAEKICVIQAENPDGDSLGSALALEEILSDLGKIVKLFCPVDIPKYLRYFSGWDRIEGSIYEKFDLFIIVDTTSNTLLSKIVEDPLYKNLLEKTPVLVIDHHTDAT-----PDITFEHELVLE-EASSAGEVIFEIANALNWKINQTAAQDILGAIFSDTLGLSTSNTSARTFEVAGELTKLGASSAKLEESRRELSKKAP-EILEYKGRLIQRIEYFFDGKLAVVHIPWEEIKEYSDKYNPSVLVIDEMRMVEGVEACVAIKTYPDGKLTGKVRTNSPIAADIAGYFGGGGHAYAAGFRVYEKYDEILRELITCCDKIFLNI----------
460	GC_00000014	pan-Saccharibacteria_Core_Genes	ORAL_T_B_F_Bin_00010	485	25	28	2	0	0.738649	0.901301	0.811909	K06881	bifunctional oligoribonuclease and PAP phosphatase NrnA [EC:3.1.3.7 3.1.13.3]	F|T	Nucleotide transport and metabolism|Signal transduction mechanisms			COG0618	nanoRNase/pAp phosphatase, hydrolyzes c-di-AMP and oligoRNAs (NrnA) (PDB:5O4Z)					--MEFENAKKMIENAERICVIQAENPDGDSLGSALALEEILSGLCKTVKLFCPVDIPKYLRYFNGWDRVETSIYEKFDLFIIVDTTSNTLLSKVIEDPLYKNLLEKTPVLVIDHHTDAT-----PDLTFNHELILK-EASSAGEVIFEISNANNWTISETAAQDLLGAIFSDTLGLSTSNTSARTFEIAGELTKLGANSARLEEDRRELSKKAP-EILAYKGELIRRIEYFLDGKLAVVSIPWNEIKEYSDKYNPSVLVIDEMRMVEGVEACVAIKTYPDGKLTGKVRTNSPIAADIAGYFGGGGHAYAAGFRVYENYDEILRELITCCDKIFN------------
461	GC_00000014	pan-Saccharibacteria_Core_Genes	ORAL_T_B_F_Bin_00014	375	25	28	2	0	0.738649	0.901301	0.811909	K06881	bifunctional oligoribonuclease and PAP phosphatase NrnA [EC:3.1.3.7 3.1.13.3]	F|T	Nucleotide transport and metabolism|Signal transduction mechanisms			COG0618	nanoRNase/pAp phosphatase, hydrolyzes c-di-AMP and oligoRNAs (NrnA) (PDB:5O4Z)					--MNFENAKKMIENAEKICVIQAENPDGDSLGSALALEEILSDLGKSVKLFCPVDIPKYLRYFSGWDRIEGSIYEKFDLFIIVDTTSNTLLSKIVEDPLYKNLLEKTPVLVIDHHTDAI-----PDITFEHELVLE-EASSAGEVIFEIANTLNWKINQTAAQDILGAIFSDTLGLSTSNTSARTFEVAGELTKLGASSAKLEESRRELSKKAP-EILEYKGRLIQRIEYFFNGKLAVVHIPWEEIKEYSDKYNPSVLVIDEMRMVEGVEACVAIKTYPDGKLTGKVRTNSPIAADIAGYFGGGGHAYAAGFRVYEKYDEILRELITCCDKIFN------------
462	GC_00000014	pan-Saccharibacteria_Core_Genes	ORAL_T_C_M_Bin_00011	162	25	28	2	0	0.738649	0.901301	0.811909	K06881	bifunctional oligoribonuclease and PAP phosphatase NrnA [EC:3.1.3.7 3.1.13.3]	F|T	Nucleotide transport and metabolism|Signal transduction mechanisms			COG0618	nanoRNase/pAp phosphatase, hydrolyzes c-di-AMP and oligoRNAs (NrnA) (PDB:5O4Z)					MDNNYLELKEIIESAKKISIIQAENPDGDSLGSAIALEQILTNLGKEVELFCPVDIPKYLRYFNGWDRVSDNLW-KSDLYIIVDTTSSTLLSKILENPLYKNLLEKNKVVVIDHHTDAT-----PDLPFEYSLLLE-NRSSCSEVIFELCKKSGWQVNELASSSLMGAILSDTLGFTTQNVSKETFITASELTSLGAKVSSIEESRREFMKKAP-EILEYKGDLIKRIEYFLGGKLALIHIPWDEIRQYSDKYNPSVLVIDEMRLVEGVEVCVAVKTYPDGKVTGKVRTNLPIAADIAGYFGGGGHAYASGFRVYDNYDQIIKELLDATEKALEIGRNNA------
463	GC_00000014	pan-Saccharibacteria_Core_Genes	ORAL_T_C_M_Bin_00022	292	25	28	2	0	0.738649	0.901301	0.811909	K06881	bifunctional oligoribonuclease and PAP phosphatase NrnA [EC:3.1.3.7 3.1.13.3]	F|T	Nucleotide transport and metabolism|Signal transduction mechanisms			COG0618	nanoRNase/pAp phosphatase, hydrolyzes c-di-AMP and oligoRNAs (NrnA) (PDB:5O4Z)					---------------------------------------------------------------------------------------------IIEDPLYKNLLEKTPVLVIDHHTDAT-----PDLFFKHELILE-EASSAGELIFEITKANRWEINENAAQNLLGAIFSDTLGLSTSNTSARTFEVAGELTKLGANSAKLEEDRRELSKKAP-EILKYKGELIQRIEYFLDGKLAVVHIPWSEIKEYSDKYNPSVLVIDEMRMVEGVEVCVAIKTYPDGKLTGKVRTNSPVAADIAGYFGGGGHAYAAGFRIYENYDETLQELISCCWKILG------------
464	GC_00000014	pan-Saccharibacteria_Core_Genes	ORAL_T_C_M_Bin_00022	161	25	28	2	0	0.738649	0.901301	0.811909			F|T	Nucleotide transport and metabolism|Signal transduction mechanisms			COG0618	nanoRNase/pAp phosphatase, hydrolyzes c-di-AMP and oligoRNAs (NrnA) (PDB:5O4Z)					--MNFEN------------------------------------------------------------------------------------------A--KKLVENAEKICVIQ-----------------------------------------------AENPDGDSLGSALGLEEI------------LSELG----------KEVKLFCPVDIPKY-------LRYFKG---------W-------DRVESSIYEKFDLFIIVDTTSSILLSKIIEDPLYKNLLEKTPVL-------------------VIDHHTDATPDLFFKH-----------------
465	GC_00000014	pan-Saccharibacteria_Core_Genes	PRLK01000001_1_Candidatus_Saccharibacteria_bacterium_TM7_CMJM_G6_1_HOT_870_G6CMJM_1_whole_genome_shotgun_sequence	400	25	28	2	0	0.738649	0.901301	0.811909	K06881	bifunctional oligoribonuclease and PAP phosphatase NrnA [EC:3.1.3.7 3.1.13.3]	F|T	Nucleotide transport and metabolism|Signal transduction mechanisms			COG0618	nanoRNase/pAp phosphatase, hydrolyzes c-di-AMP and oligoRNAs (NrnA) (PDB:5O4Z)					MDNNYLELKEIIESAKKISIIQAENPDGDSLGSAIALEQILTNLGKEVELFCPVDIPKYLRYFNGWDRVSDNLW-KSDLYIIVDTTSSTLLSKILENPLYKNLLEKNKVVVIDHHTDAT-----PDLPFEYSLLLE-NRSSCSEVIFELCKKSGWQVNELASSSLMGAILSDTLGFTTQNVSKETFITASELTSLGAKVSSIEESRREFMKKAP-EILEYKGDLIKRIEYFLNGKLALIHIPWDEIRQYSDKYNPSVLVIDEMRLVEGVEVCVAIKTYPDGKVTGKVRTNLPIAADIAGYFGGGGHAYASGFRVYDNYDQIIKELLDATEKALEIGRNNA------
466	GC_00000014	pan-Saccharibacteria_Core_Genes	SDRL01000060_1_TM7_phylum_sp_oral_taxon_353_strain_TM7_HOT_353_SAG1_952SAG1_NODE_101_2_whole_genome_shotgun_sequence	316	25	28	2	0	0.738649	0.901301	0.811909	K06881	bifunctional oligoribonuclease and PAP phosphatase NrnA [EC:3.1.3.7 3.1.13.3]	F|T	Nucleotide transport and metabolism|Signal transduction mechanisms			COG0618	nanoRNase/pAp phosphatase, hydrolyzes c-di-AMP and oligoRNAs (NrnA) (PDB:5O4Z)					---MFDTAEQLIQSANNIVIIQAENPDGDSLGSSLALEEVLSDLDKTVTLYCPVDIPKYLRYIRGWDRVVGDFPTRADLAIIVDTSADVLLSKVLETPGVRHFLETHPVLVVDHHT-AE-----STLSFDHTMLSD-TVVATGELLYQLFTHAGWTINQQAAENLLIAIMSDSLGLTTPNTTAATFHVAGELTELGASNAEIEERRREFMKRSP-EILAYKGKLIERIEYLLDGQLALVHVPFEEIQAYSDAYNPGALIGDELRLVEGVALSCVIKTYPDGKLTARLRGNLPIADTVAGYFGGGGHPYAAGFRVYEEYDEVVRELVTAVDKALREAEQD-------
467	GC_00000014	pan-Saccharibacteria_Core_Genes	SDRM01000010_1_TM7_phylum_sp_oral_taxon_352_strain_TM7_HOT_352_SAG8_352SAG8_NODE_10_21_whole_genome_shotgun_sequence	668	25	28	2	0	0.738649	0.901301	0.811909	K06881	bifunctional oligoribonuclease and PAP phosphatase NrnA [EC:3.1.3.7 3.1.13.3]	F|T	Nucleotide transport and metabolism|Signal transduction mechanisms			COG0618	nanoRNase/pAp phosphatase, hydrolyzes c-di-AMP and oligoRNAs (NrnA) (PDB:5O4Z)					---MLDTAKQFIQSANNIVIIQAENPDGDSLGSSLALEEVLSDLGKTVTLYCPVDIPKYLHYIRGWDRVQNDFPFQADAAIIVDTSADILLSKVLETPGARHFLETHPTLVIDHHT-AE-----STLSFDHIMLSE-TVVATGELLYKLFKYSDWKINAQAAENLLIAIMSDSLGLTTQNTTAQTFHTAGELTELGASNAEIEERRREFMKKSP-EILAYKGKLIERIEYLLDGQLALVHVPFEEIQTYSDAYNPGALIGDELRLVEGVALSCVIKTYPDGKLTARLRGNLPIADTVAGYFGGGGHPYAAGFRVYESYDEIVRELVTATDQALKNDTSAS------
468	GC_00000014	pan-Saccharibacteria_Core_Genes	SDRT01000065_1_TM7_phylum_sp_oral_taxon_349_strain_TM7_HOT_349_SAG1_349SAG1_NODE_101_4_whole_genome_shotgun_sequence	730	25	28	2	0	0.738649	0.901301	0.811909	K06881	bifunctional oligoribonuclease and PAP phosphatase NrnA [EC:3.1.3.7 3.1.13.3]	F|T	Nucleotide transport and metabolism|Signal transduction mechanisms			COG0618	nanoRNase/pAp phosphatase, hydrolyzes c-di-AMP and oligoRNAs (NrnA) (PDB:5O4Z)					---MFTEAKKIIDSATNIIVIQAENPDGDSVGSALALEEILNDIGKSVSLYCPVAIPKYLRYIRGWDRVCAEFDAKADAAIIVDTSADILLSKVLETPGARHFLETHPVLVLDHHT-TG-----STLSFDHTIISQ-DVVATGELIYNLAQDAGWAINPQAAEDLLIAIMSDSLGLTTQSTHADSFTVAGELTRLGASNAAIEERRRDFMKKSP-EILAYKGRLIERIEYLLDGKLALVHIPWEEIQAYSDQYNPSMLVLDEMRLVEGVEVACAIKTYPDGKLTGKLRCNTPVGEQIAGYFGGGGHPYAAGFRIYEAYEATVRELVDAADKALKEHHYAETV----
469	GC_00000014	pan-Saccharibacteria_Core_Genes	SDRT01000065_1_TM7_phylum_sp_oral_taxon_349_strain_TM7_HOT_349_SAG1_349SAG1_NODE_101_4_whole_genome_shotgun_sequence	66	25	28	2	0	0.738649	0.901301	0.811909	K06881	bifunctional oligoribonuclease and PAP phosphatase NrnA [EC:3.1.3.7 3.1.13.3]	F|T	Nucleotide transport and metabolism|Signal transduction mechanisms			COG0618	nanoRNase/pAp phosphatase, hydrolyzes c-di-AMP and oligoRNAs (NrnA) (PDB:5O4Z)					---MFTEAKKIIDNATNIVIIQAENPDGDSVGSALALEEILSDIGKSVSLYCPVAIPKYLRYIRGWDRICAEFDTKADAAIIVDTSADILLSKVLGTPGVRHFLETHPVLVLDHHT-TG-----STLSFDHTMVNQ-DVVATGELIYNLSQSIGWVINPQAAEDLLIAIMSDSLGLTTQSTHADSFTVAGELTRLGASNAAIEERRRDFMKKSP-EILAYKGRLIERIEYLLGGRLALIHIPWDEIQAYSDQYNPSMLVLDEMRLVEGVEIACAIKTYPDGKLTGKLRCNTPVGEQIAGYFGGGGHPYAAGFRIYETYESTVHELVDAADKALKNFKAGTSQA---
470	GC_00000014	pan-Saccharibacteria_Core_Genes	SDRW01000018_1_TM7_phylum_sp_oral_taxon_348_strain_TM7_HOT_348_SAG2_348SAG2_NODE_103_2_whole_genome_shotgun_sequence	398	25	28	2	0	0.738649	0.901301	0.811909	K06881	bifunctional oligoribonuclease and PAP phosphatase NrnA [EC:3.1.3.7 3.1.13.3]	F|T	Nucleotide transport and metabolism|Signal transduction mechanisms			COG0618	nanoRNase/pAp phosphatase, hydrolyzes c-di-AMP and oligoRNAs (NrnA) (PDB:5O4Z)					---MFDTAEQLIQSANNIVIIQAENPDGDSLGSSLALEEVLSDLDKTVTLYCPVDIPKYLRYIRGWDRVVGDFPARADLAIIVDTSADILLSKVLETPGVRHFLEIHPVLVVDHHT-AE-----STLSFEHTMLSD-TVVATGELLYQLFTHADWTINQQAAESLLIAIMSDSLGLTTPNTTASTFHVAGELTELGASNAEIEERRREFMKKSP-EILAYKGKLIERIEYLLDGQLALVHVPFEEIQAYSDAYNPGALISDELRLVEGVALSCVIKTYPDGKLTARLRGNLPIADTVAGYFGGGGHPYAAGFRVYEDYDEVVRELVTATDKALREARQE-------
471	GC_00000014	pan-Saccharibacteria_Core_Genes	SDRW01000018_1_TM7_phylum_sp_oral_taxon_348_strain_TM7_HOT_348_SAG2_348SAG2_NODE_103_2_whole_genome_shotgun_sequence	649	25	28	2	0	0.738649	0.901301	0.811909	K06881	bifunctional oligoribonuclease and PAP phosphatase NrnA [EC:3.1.3.7 3.1.13.3]	F|T	Nucleotide transport and metabolism|Signal transduction mechanisms			COG0618	nanoRNase/pAp phosphatase, hydrolyzes c-di-AMP and oligoRNAs (NrnA) (PDB:5O4Z)					---MYLVAQKLINQACKIIVIQAENPDGDSLGSALALEEILSVLGKEVKLYCPVEIPKYLRYIDGWDRVESDFSTDADLAIIVDTTAELLLSKVLETPEARHFLESREVLVIDHHTSAE-----PTLSFNHTLLLD-EAAAASQVIYNLAESSHWHINKQAAKAMLTALLSDTLGLTTQNVNSKVYSTAAKLSDLGASPAEIEEKRRDFMKKSP-KILEYKGKLIERIEYFLDGRLAIVHVPWEEIQEYSDEYNPGALIGDELRLVEGVDINCVIKTYPDGRLTARIRSNLPVADSVAGYFGGGGHPYAAGFRIYEDYNTVLYELIEVTEKALS------------
472	GC_00000014	pan-Saccharibacteria_Core_Genes	SDRZ01000008_1_TM7_phylum_sp_oral_taxon_346_strain_TM7_HOT_346_SAG2_346SAG2_NODE_10_28_whole_genome_shotgun_sequence	796	25	28	2	0	0.738649	0.901301	0.811909	K06881	bifunctional oligoribonuclease and PAP phosphatase NrnA [EC:3.1.3.7 3.1.13.3]	F|T	Nucleotide transport and metabolism|Signal transduction mechanisms			COG0618	nanoRNase/pAp phosphatase, hydrolyzes c-di-AMP and oligoRNAs (NrnA) (PDB:5O4Z)					---MFDKAIDAINNAQKIVVVQAENPDGDSIGSSLALEEILSDLGKNVQLHCPVDTPKYLHYIHGWDRITSDFDTNADLAIIVDTNAELLISKSLSMPGVRHFLETHPVVVLDHHA-TD-----STLTFDATYVNQ-PVVAAGELIYNLAHTAGWVINPQAAENMLIAIMSDSLGLTTQNTTADSFRVAGELTALGASNSAIEERRREFMKKSP-EILAYKGRLIERIEYLLDGKLAIIHIPWEEIQKYSDQYNPSVLVLDEMRLVEGVEVACAIKTYPDGKLTGKLRSNMPVSEQIAGYFGGGGHAYAAGFRVYDDYAVIVRELVEAADKSLRG-----------
473	GC_00000014	pan-Saccharibacteria_Core_Genes	TM7c_JB	419	25	28	2	0	0.738649	0.901301	0.811909	K06881	bifunctional oligoribonuclease and PAP phosphatase NrnA [EC:3.1.3.7 3.1.13.3]	F|T	Nucleotide transport and metabolism|Signal transduction mechanisms			COG0618	nanoRNase/pAp phosphatase, hydrolyzes c-di-AMP and oligoRNAs (NrnA) (PDB:5O4Z)					---MYLVAQKLINQACKIIVIQAENPDGDSLGSALALEEILSVLGKEVKLYCPVEIPKYLRYIDGWDRVESDFSTDADLAIIVDTTAELLLSKVLETPGARHFLESREVLVIDHHTSAE-----PTLSFNHTLLLD-EAAAASQVIYNLVESSHWHINKQAAKAMLTALLSDTLGLTTQNVNSKVYSTAAKLSDLGASPAEIEEKRRDFMKKSP-KILEYKGKLIERIEYFLDGRLAIVHVPWEEIQEYSDEYNPGALIGDELRLVEDVDINCVIKTYPDGRLTARIRSNLPVADSVAGYFGGGGHPYAAGFRIYEDYNTVLHELIEVTEKALS------------
474	GC_00000015	pan-Saccharibacteria_Core_Genes	CP040003_1_Candidatus_Saccharibacteria_bacterium_oral_taxon_488_strain_AC001_chromosome_complete_genome	743	25	28	2	0	0.842699	0.901242	0.870988	K18682	ribonucrease Y [EC:3.1.-.-]	J|R	Translation, ribosomal structure and biogenesis|General function prediction only			COG1418	HD superfamily phosphodieaserase, includes HD domain of RNase Y (RnaY) (PDB:3DTO) (PUBMED:19779461)					--MVGIVIGGLVGAALGVGGFYAYQRTRQANGKSQIERDIAEAKSKASDIVLKAKDEAL-------KIENERRREWQKTENRLADREQTLDRKLDELDKRAEK-------LRTHEDEVDNLKEEIRTIRTRQQEKLEKIAGLKKKDAADKLMQMTERDIKNDLVGLVSKLQHEAMDDAEERAQMILLTAMERMSSEVTAERTVTAVKLTDDEMKGRIIGKEGRNIQALQRETGVDILVDDTPGMIVLSSFDPIRRQVARLSLEMLMKDGRIHPARIEEVVAKAKKQIDKEVKQAGEDAMRETGVVGVPKEMQRLLGELKFRTSYGQNVLKHSTEMAQMAGMIAEEVGADVRITKIATLLHDVGKAVTHKIEGKHHHIGAELARKYGMDERIVHAIEAHH…
475	GC_00000015	pan-Saccharibacteria_Core_Genes	CP040004_1_Candidatus_Saccharibacteria_bacterium_oral_taxon_957_strain_BB001_chromosome_complete_genome	605	25	28	2	0	0.842699	0.901242	0.870988	K18682	ribonucrease Y [EC:3.1.-.-]	J|R	Translation, ribosomal structure and biogenesis|General function prediction only			COG1418	HD superfamily phosphodieaserase, includes HD domain of RNase Y (RnaY) (PDB:3DTO) (PUBMED:19779461)					--MAGIVIGALVGASLGAGALYGYQTVRRSQAKSQIDKDLANAKTKASDIVLKAKDEAL-------KIENERRREWQKTENRLADREKTLDNKLEELDRRSEK-------LRAHEDEIDDLKNEIRQIRTRQQEKLEKIAGLKKKDAAEKLMQMTERDIRDDLTKLVAKLQHEAMDDAEERAQTILLTAMERMSSEVTAERTVTAVKLTDDEMKGRIIGKEGRNIQALQRATGVDILVDDTPGMVVLSSFDPIRRQVARLSLEMLMKDGRIHPARIEEVVAKAQKQIDKEVKQAGEDAMREAGVVGIPKEMLRLLGELKFRTSYGQNVLKHSTEMAQMAGMIAEEIGADVRISKIATLLHDSGKAVTHKIEGKHHHIAAELARKYGMDERIAHAIEAHH…
476	GC_00000015	pan-Saccharibacteria_Core_Genes	CP040008_1_Candidatus_Saccharibacteria_bacterium_oral_taxon_955_strain_PM004_chromosome_complete_genome	696	25	28	2	0	0.842699	0.901242	0.870988	K18682	ribonucrease Y [EC:3.1.-.-]	J|R	Translation, ribosomal structure and biogenesis|General function prediction only			COG1418	HD superfamily phosphodieaserase, includes HD domain of RNase Y (RnaY) (PDB:3DTO) (PUBMED:19779461)					-MVLEIIAAGA-GIVLGVGGKLIYDKQRTTKSKHDAERIVARAETKASDIILKAKDEAL-------KLEQERRREMQKVENRLADRESTLDRKLDELDKRSEK-------LRKEEDEVESLKGEIRDIRAKQQEKLEKIAGLKKKDAAEKLMKMTERDIKNDLTGLVAKLQKEAVDDAEERAQLIILGAMERMSSEVTAERTVTAVKLTDDEMKGRIIGKEGRNIQAMQRATGVDFLVDDTPGMVVLSSFDPIRRQVARLGLEMLMKDGRIHPGRIEEVFAKAEKQIEKEVVRAGEDAAREVGVTGIPKELLKLLGELKYRTSYGQNVLMHSTEMAHMAGMIAEEIGANVRVTKIATLLHDMGKAVTHKVEGKHHHIGAELARKAGMSDEIVHAIEAHH…
477	GC_00000015	pan-Saccharibacteria_Core_Genes	CP040009_1_Candidatus_Saccharibacteria_bacterium_oral_taxon_955_strain_CM009_chromosome_complete_genome	696	25	28	2	0	0.842699	0.901242	0.870988	K18682	ribonucrease Y [EC:3.1.-.-]	J|R	Translation, ribosomal structure and biogenesis|General function prediction only			COG1418	HD superfamily phosphodieaserase, includes HD domain of RNase Y (RnaY) (PDB:3DTO) (PUBMED:19779461)					-MVLEIIAAGA-GIVLGVGGKLIYDKQRTTKSKHDAERIVARAETKASDIILKAKDEAL-------KLEQERRREMQKVENRLADRESTLDRKLDELDKRSEK-------LRKEEDEVESLKGEIRDIRAKQQEKLEKIAGLKKKDAAEKLMKMTERDIKNDLTGLVAKLQKEAVDDAEERAQLIILGAMERMSSEVTAERTVTAVKLTDDEMKGRIIGKEGRNIQAMQRATGVDFLVDDTPGMVVLSSFDPIRRQVARLGLEMLMKDGRIHPGRIEEVFAKAEKQIEKEVVRAGEDAAREVGVTGIPKELLKLLGELKYRTSYGQNVLMHSTEMAHMAGMIAEEIGANVRVTKIATLLHDMGKAVTHKVEGKHHHIGAELARKAGMSDEIVHAIEAHH…
478	GC_00000015	pan-Saccharibacteria_Core_Genes	CP040010_1_Candidatus_Saccharibacteria_bacterium_oral_taxon_488_strain_CM003_chromosome_complete_genome	696	25	28	2	0	0.842699	0.901242	0.870988	K18682	ribonucrease Y [EC:3.1.-.-]	J|R	Translation, ribosomal structure and biogenesis|General function prediction only			COG1418	HD superfamily phosphodieaserase, includes HD domain of RNase Y (RnaY) (PDB:3DTO) (PUBMED:19779461)					-MVLEIVAAGA-GIVLGVGGKLIYDKQRTTKSKHDAERIVARAETKASDIILKAKDEAL-------KLEQERRREMQKVENRLADRESTLDRKLDELDKRSEK-------LRKEEDEVESLKGEIREIRAKQQEKLEKIAGLKKKDAAEKLMKMTERDIKNDLTGLVAKLQKEAVDDAEERAQLIILGAMERMSSEVTAERTVTAVKLTDDEMKGRIIGKEGRNIQAMQRATGVDFLVDDTPGMVVLSSFDPIRRQVARLGLEMLMKDGRIHPGRIEEVFAKAEKQIEKEVVRAGEDAAREVGVTGIPKELLKLLGELKYRTSYGQNVLMHSTEMAHMAGMIAEEIGANVRVTKIATLLHDMGKAVTHKVEGKHHHIGAELARKAGMSDEIVHAIEAHH…
479	GC_00000015	pan-Saccharibacteria_Core_Genes	CP040011_1_TM7_phylum_sp__oral_taxon_952_strain_TM7x_chromosome_complete_genome	567	25	28	2	0	0.842699	0.901242	0.870988	K18682	ribonucrease Y [EC:3.1.-.-]	J|R	Translation, ribosomal structure and biogenesis|General function prediction only			COG1418	HD superfamily phosphodieaserase, includes HD domain of RNase Y (RnaY) (PDB:3DTO) (PUBMED:19779461)					--MIEVVIAAAVGAGTGVAGLVGYQRTRQINGKNQIERDLADAKTKASDIVLKAKDEAL-------KIENERRKEWQKTENRLADRERTLDNKLEELDRRAEK-------LRTHEDEVDNLKNEIRDIRTRQQEKLEKIAGLKKKDAADKLMQMTERDIKQDLAGLVSKLQHDAMDDAEERAQMILVTAMERMSSEVTAERTVTAVKLTDDEMKGRIIGKEGRNIQALQRETGVDILVDDTPGMIVLSSFDPVRRQVARLSLEMLMKDGRIHPARIEEVVAKAKKQIDKEVRQAGEDAMRETGVVGIPKEMLLLLGELKFRTSFGQNVLKHSTEMAQIAGMIAEEIGADVRITKIATLLHDVGKAVTHKIEGKHHHIGAELARKYGMDERIVHAIEAHH…
480	GC_00000015	pan-Saccharibacteria_Core_Genes	CP047917_1_Candidatus_Saccharibacteria_bacterium_oral_taxon_488_strain_FS15P_chromosome_complete_genome	773	25	28	2	0	0.842699	0.901242	0.870988	K18682	ribonucrease Y [EC:3.1.-.-]	J|R	Translation, ribosomal structure and biogenesis|General function prediction only			COG1418	HD superfamily phosphodieaserase, includes HD domain of RNase Y (RnaY) (PDB:3DTO) (PUBMED:19779461)					--MVGIVIGGLVGAALGVGGFYAYQRTRQANGKSQIERDIAEAKSKASDIVLKAKDEAL-------KIENERRREWQKTENRLADREQTLDRKLDELDKRAEK-------LRAHEDEVDNLKEEIRTIRMRQQEKLEKIAGLKKKDAADKLMQMTERDIKNDLVGLVAKLQHEAMDDAEERAQMILLTAMERMSSEVTAERTVTAVKLTDDEMKGRIIGKEGRNIQALQRETGVDILVDDTPGMIVLSSFDPIRRQVARLSLEMLMKDGRIHPARIEEVVAKAKKQIDKEVKQAGEDAMRETGVVGIPKEMQRLLGELKFRTSYGQNVLKHSTEMAQMAGMIAEEIGADVRITKIATLLHDVGKAVTHKIEGKHHHIGAELARKYGMDERIVHAIEAHH…
481	GC_00000015	pan-Saccharibacteria_Core_Genes	CP058260_1_Candidatus_Saccharibacteria_bacterium_oral_taxon_488_strain_HB001_chromosome_complete_genome	679	25	28	2	0	0.842699	0.901242	0.870988	K18682	ribonucrease Y [EC:3.1.-.-]	J|R	Translation, ribosomal structure and biogenesis|General function prediction only			COG1418	HD superfamily phosphodieaserase, includes HD domain of RNase Y (RnaY) (PDB:3DTO) (PUBMED:19779461)					--MVGIVIGGLVGAALGVGGFYAYQRTRQANGKSQIERDIAEAKSKASDIVLKAKDEAL-------KIENERRREWQKTENRLADREQTLDRKLDELDKRAEK-------LRTHEDEVDNLKEEIRTIRTRQQEKLEKIAGLKKKDAADKLMQMTERDIKNDLVGLVSKLQHEAMDDAEERAQMILLTAMERMSSEVTAERTVTAVKLTDDEMKGRIIGKEGRNIQALQRETGVDILVDDTPGMIVLSSFDPIRRQVARLSLEMLMKDGRIHPARIEEVVAKAKKQIDKEVKQAGEDAMRETGVVGIPKEMQRLLGELKFRTSYGQNVLKHSTEMAQMAGMIAEEIGADVRITKIATLLHDVGKAVTHKIEGKHHHIGAELARKYGMDERIVHAIEAHH…
482	GC_00000015	pan-Saccharibacteria_Core_Genes	Candidatus_Nanogingivalaceae_FGB1_strain_JCVI_1_bin_12	279	25	28	2	0	0.842699	0.901242	0.870988	K18682	ribonucrease Y [EC:3.1.-.-]	J|R	Translation, ribosomal structure and biogenesis|General function prediction only			COG1418	HD superfamily phosphodieaserase, includes HD domain of RNase Y (RnaY) (PDB:3DTO) (PUBMED:19779461)					---MDILIAAL-GVLFGGAGAFTYQKIKSANAKNNSDKIIAEARKKSAEILERANEKALRITEKANEDESERRKEIRKTENRLAEREESLDRKLDQIDSRNEK-------LRNDEIEVEKLKNEVKEIRKKQHEKLEKIAKLSKKEAAEKILKLTEKSVTQDMINLVAKLQKNATEDAEERAQTILVSAMERISSEVTAERTVTALKLPDDEMKGRIIGKEGRNIQALQRETGVDILVDDTPGMVVLSSFDPVRRQIARLALELLMKDGRINPARIEEVVEKAEREINKEINRAGEDAAREVGLSGLPREMLRLLGELKFRTSYGQNVLKHSTEMANVAGLIAEEIGANVTIAKTAALFHDIGKAVTHKIEGKHAQIGAELAEKYGMDPRVVNAIAAHH…
483	GC_00000015	pan-Saccharibacteria_Core_Genes	G6_32_bin_33_unicycler	449	25	28	2	0	0.842699	0.901242	0.870988	K18682	ribonucrease Y [EC:3.1.-.-]	J|R	Translation, ribosomal structure and biogenesis|General function prediction only			COG1418	HD superfamily phosphodieaserase, includes HD domain of RNase Y (RnaY) (PDB:3DTO) (PUBMED:19779461)					----------------------------------------------------------------------------RKTENRLAEREESLDRKLDQIDSRNEK-------LRNDEIEVEKLKNEVKEIREKQHEKLEKIAKLSKKEAAEKILKLTEKSVTQDMINLVAKLQKNATEDAEERAQTILVSAMERISSEVTAERTVTALKLPDDEMKGRIIGKEGRNIQALQRETGVDILVDDTPGMVVLSSFNPVRRQIARLALELLMKDGRINPARIEEVVEKAEREINKEINRAGEDAAREVGLSGLPREMLRLLGELKFRTSYGQNVLKHSTEMANVAGLIAEEIGANVTIAKTAALFHDIGKAVTHKIEGKHAQIGAELAEKYGMDPRVVNAIAAHH…
484	GC_00000015	pan-Saccharibacteria_Core_Genes	G6_32_bin_33_unicycler	182	25	28	2	0	0.842699	0.901242	0.870988													---MDILIAAL-GVLFGGAGAFTYQKIKSANAKNN----------------------------------------------------------------------------------------------------------------------------------------------------------------------------------------------------------------------------------------------------------------------------------------------------------------------------------------------------------------------------…
485	GC_00000015	pan-Saccharibacteria_Core_Genes	GCA_015257795_2_ASM1525779v2_JB001_complete_genome	516	25	28	2	0	0.842699	0.901242	0.870988	K18682	ribonucrease Y [EC:3.1.-.-]	J|R	Translation, ribosomal structure and biogenesis|General function prediction only			COG1418	HD superfamily phosphodieaserase, includes HD domain of RNase Y (RnaY) (PDB:3DTO) (PUBMED:19779461)					---MDILIAAL-GVLFGGAGAFTYQKIKSANAKNNSDKIIAEARKKSAEILERANEKALRITEKANEDESERRKEIRKTENRLAEREESLDRKLDQIDSRNEK-------LRNDEMEVEKLKNEVKEIRKKQHEKLEKIAKLSKKEAAEKILKLTEKSVTQDMINLVAKLQKNATEDAEERAQTILVSAMERISSEVTAERTVTALKLPDDEMKGRIIGKEGRNIQALQRETGVDILVDDTPGMVVLSSFDPVRRQIARLALELLMKDGRINPARIEEVVEKAEREINKEINRAGEDAAREVGLSGLPREMLRLLGELKFRTSYGQNVLKHSTEMANVAGLIAEEIGANVTIAKTAALFHDIGKAVTHKIEGKHAQIGAELAEKYGMDPRVVNAIAAHH…
486	GC_00000015	pan-Saccharibacteria_Core_Genes	JB002_complete_genome	501	25	28	2	0	0.842699	0.901242	0.870988	K18682	ribonucrease Y [EC:3.1.-.-]	J|R	Translation, ribosomal structure and biogenesis|General function prediction only			COG1418	HD superfamily phosphodieaserase, includes HD domain of RNase Y (RnaY) (PDB:3DTO) (PUBMED:19779461)					---MEIIIATL-GVLFGGGSAFAYQKVKTANAKNNSDKIIAEARKKSAEILERANEKALKITEKANEDESERRKEIRKTENRLAEREESLDRKLDQIDLRTEK-------LRNNELEVEKLKNEIKEIRKKQDEKLEKIAKLSKKEAAEKIMKIAERNMAQDMVNLVAKLQKNATEDAEERAQAILVSAMERISSEVTAERTVTALKLPDDEMKGRIIGKEGRNIQALQRETGVDILVDDTPGMVVLSSFDPVRRQVARLSLELLMKDGRINPARIEEVVEKAEREINKEINRAGEDAAREVGLSGLPHEMLRLLGELKFRTSYGQNVLKHSTEMANVAGLIAEEIGANVKIAKTAALFHDIGKAVTHKIEGKHAQIGAELAEKYGMDPRVVNAIAAHH…
487	GC_00000015	pan-Saccharibacteria_Core_Genes	JB003_complete_genome	515	25	28	2	0	0.842699	0.901242	0.870988	K18682	ribonucrease Y [EC:3.1.-.-]	J|R	Translation, ribosomal structure and biogenesis|General function prediction only			COG1418	HD superfamily phosphodieaserase, includes HD domain of RNase Y (RnaY) (PDB:3DTO) (PUBMED:19779461)					---MDILIAAL-GVLFGGAGAFTYQKIKSANAKNNSDKIIAEARKKSAEILERANEKALRITEKANEDESERRKEIRKTENRLAEREESLDRKLDQIDSRNEK-------LRNDEMEVEKLKNEVKEIRKKQHEKLEKIAKLSKKEAAEKILKLTEKSVTQDMINLVAKLQKNATEDAEERAQTILVSAMERISSEVTAERTVTALKLPDDEMKGRIIGKEGRNIQALQRETGVDILVDDTPGMVVLSSFDPVRRQIARLALELLMKDGRINPARIEEVVEKAEREINKEINRAGEDAAREVGLSGLPREMLRLLGELKFRTSYGQNVLKHSTEMANVAGLIAEEIGANVTIAKTAALFHDIGKAVTHKIEGKHAQIGAELAEKYGMDPRVVNAIAAHH…
488	GC_00000015	pan-Saccharibacteria_Core_Genes	ORAL_T_A_F_MAG_00016	596	25	28	2	0	0.842699	0.901242	0.870988	K18682	ribonucrease Y [EC:3.1.-.-]	J|R	Translation, ribosomal structure and biogenesis|General function prediction only			COG1418	HD superfamily phosphodieaserase, includes HD domain of RNase Y (RnaY) (PDB:3DTO) (PUBMED:19779461)					---MEIIIATL-SVLFGGGGVFAYQKIKTANAKNNSDKMIAEARKKSAEILERANEKALKITEKANEYDSERRKEIRKTENRLTEREESLDRKFDQIDLRTEK-------LRNNELEIEKLKNEIKEIRKKQEEKLEKIAKLSKKEAAEKIMKSTEKNIAQDVVNLVAKLQKNATEDAEERAQAILVSAMERISSEVTAERTVTAIKLPDDEMKGRIIGKEGRNIQALQRETGVDILVDDTPGMVVLSSFDPVRRQVARLSLELLMKDGRINPARIEEVVEKAEREINKEINRAGEDAAREVGLSGLPREMLRLLGELKFRTSYGQNVLKHSTEMANVAGLIAEEIGANVKIAKTAALFHDIGKAVTHKIEGKHAQIGAELAEKYGMDPRVVNAIAAHH…
489	GC_00000015	pan-Saccharibacteria_Core_Genes	ORAL_T_B_F_Bin_00010	265	25	28	2	0	0.842699	0.901242	0.870988	K18682	ribonucrease Y [EC:3.1.-.-]	J|R	Translation, ribosomal structure and biogenesis|General function prediction only			COG1418	HD superfamily phosphodieaserase, includes HD domain of RNase Y (RnaY) (PDB:3DTO) (PUBMED:19779461)					---MEIIITAL-GVILGGSGVFAYQKVKTANAKNNSDKIIAEARKKSAEILERANEKALKITDKANEDASERRKEIRKTEDRLAEREESLDRKFDQIDLRTEK-------LRNDELEVEKLKNEILEIRKKQTEKLEKIAKLSKKEAAEKVMKATEKDMTQDMINLVANLQKNATEDAEERAQAILVSAMERISSEVTAERTVTALKLPDDEMKGRIIGKEGRNIQALQRETGVDILVDDTPGMVVLSSFDPVRRQVARLSLELLMKDGRINPARIEEVVEKAEREINKEINRAGEDAAREVGLSGLPREMLRLLGELKFRTSYGQNVLKHSTEMANVAGLIAEEIGANIKIAKTAALFHDIGKAVTHKIEGKHAQIGAELAEKYGMDPRVVNAIAAHH…
490	GC_00000015	pan-Saccharibacteria_Core_Genes	ORAL_T_B_F_Bin_00014	116	25	28	2	0	0.842699	0.901242	0.870988	K18682	ribonucrease Y [EC:3.1.-.-]	J|R	Translation, ribosomal structure and biogenesis|General function prediction only			COG1418	HD superfamily phosphodieaserase, includes HD domain of RNase Y (RnaY) (PDB:3DTO) (PUBMED:19779461)					---MEIIIATL-GVMFGGGGVFAYQKIKTANAKNNSDKMIAEARKKSAEILERANEKALKITEKANEYDSERRKEIRKTENRLTEREESLDRKFDQIDLRTEK-------LRNNELEIEKLKNEIKEIRKKQEEKLEKIAKLSKKEAAEKIMKSTEKNIAQDVVNLVAKLQKNATEDAEERAQAILVSAMERISSEVTAERTVTAIKLPDDEMKGRIIGKEGRNIQALQRETGVDILVDDTPGMVVLSSFDPVRRQVARLSLELLMKDGRINPARIEEVVEKAEREINKEINRAGEDAAREVGLSGLPREMLRLLGELKFRTSYGQNVLKHSTEMANVAGLIAEEIGANVKIAKTAALFHDIGKAVTHKIEGKHAQIGAELAEKYGMDPRVVNAIAAHH…
491	GC_00000015	pan-Saccharibacteria_Core_Genes	ORAL_T_C_M_Bin_00011	338	25	28	2	0	0.842699	0.901242	0.870988	K18682	ribonucrease Y [EC:3.1.-.-]	J|R	Translation, ribosomal structure and biogenesis|General function prediction only			COG1418	HD superfamily phosphodieaserase, includes HD domain of RNase Y (RnaY) (PDB:3DTO) (PUBMED:19779461)					---MDIIFTII-GILVGGSSVFTYQKVKTANAKNNSDKIIATAQKKSAEILAKANEKAIKITEEAKKDENDRRKELQKTENRLIERETVLDAKLDQINERSEKLEKRNESLRKQENELEDLKEQVLKIKEKQTNKLEEIAKLNRKEAEERLLAATEKSMKQDMINLVAKIQKNTQEDAEERAQTILVTAMERISSEVTADRTVTALKLPDDEMKGRIIGKEGRNIQAIQRATGVDVLVDDTPGMVVLSSFDPVRRQVARLSLELLMKDGRINPARIEEVVEKAQKEINKEINRAGEDAAREVGISGLPREMLRLLGELKFRTSYGQNVLKHSTEMANIAGLIAEEIGANVKIAKTAALFHDVGKAVTHKIEGKHAQIGAELAEKYGMDPRVVNAIAAHH…
492	GC_00000015	pan-Saccharibacteria_Core_Genes	ORAL_T_C_M_Bin_00022	478	25	28	2	0	0.842699	0.901242	0.870988	K18682	ribonucrease Y [EC:3.1.-.-]	J|R	Translation, ribosomal structure and biogenesis|General function prediction only			COG1418	HD superfamily phosphodieaserase, includes HD domain of RNase Y (RnaY) (PDB:3DTO) (PUBMED:19779461)					---MEIIIATL-GVLFGGGSAFAYQKVKTANAKNNSDKIIAEARKKSAEILERANEKALKITEKANEDESERRKEIRKTENRLAEREESLDRKLDQIDLRTEK-------LRNNELEVEKLKNEIKEIRKKQDEKLEKIAKLSKKEAAEKIMKIAERNMAQDMVNLVAKLQKNATEDAEERAQAILVSAMERISSEVTAERTVTALKLPDDEMKGRIIGKEGRNIQALQRETGVDILVDDTPGMVVLSSFDPVRRQVARLSLELLMKDGRINPARIEEVVEKAEREINKEINRAGEDAAREVGLSGLPHEMLRLLGELKFRTSYGQNVLKHSTEMANVAGLIAEEIGANVKIAKTAALFHDIGKAVTHKIEGKHAQIGAELAEKYGMDPRVVNAIAAHH…
493	GC_00000015	pan-Saccharibacteria_Core_Genes	PRLK01000001_1_Candidatus_Saccharibacteria_bacterium_TM7_CMJM_G6_1_HOT_870_G6CMJM_1_whole_genome_shotgun_sequence	30	25	28	2	0	0.842699	0.901242	0.870988	K18682	ribonucrease Y [EC:3.1.-.-]	J|R	Translation, ribosomal structure and biogenesis|General function prediction only			COG1418	HD superfamily phosphodieaserase, includes HD domain of RNase Y (RnaY) (PDB:3DTO) (PUBMED:19779461)					---MDIIFTII-GILVGGSSVFTYQKVKTANAKNNSDKIIATAQKKSAEILAKANEKAIKITEEAKKDESDRRKELQKTENRLIERETVLDAKLDQINERSEKLEKRNESLRKQENELEDLKEQVLKIKEKQTNKLEEIAKLNRKEAEERLLAATEKSMKQDMINLVAKIQKNTQEDAEERAQTILVTAMERISSEVTADRTVTALKLPDDEMKGRIIGKEGRNIQAIQRATGVDVLVDDTPGMVVLSSFDPVRRQVARLSLELLMKDGRINPARIEEVVEKAQKEINKEINRAGEDAAREVGISGLPREMLRLLGELKFRTSYGQNVLKHSTEMANIAGLIAEEIGANIKIAKTAALFHDVGKAVTHKIEGKHAQIGAELAEKYGMDPRVVNAIAAHH…
494	GC_00000015	pan-Saccharibacteria_Core_Genes	SDRL01000060_1_TM7_phylum_sp_oral_taxon_353_strain_TM7_HOT_353_SAG1_952SAG1_NODE_101_2_whole_genome_shotgun_sequence	563	25	28	2	0	0.842699	0.901242	0.870988	K18682	ribonucrease Y [EC:3.1.-.-]	J|R	Translation, ribosomal structure and biogenesis|General function prediction only			COG1418	HD superfamily phosphodieaserase, includes HD domain of RNase Y (RnaY) (PDB:3DTO) (PUBMED:19779461)					--MIGIIIAAIVGAGLGAGGFFGYQRSRQINGKNQIERDLADAKTKAGDIVLKAKDEAL-------KIENERRKEWQKTENRLADREKTLDNKLEELDRRSEK-------LRTHEDEIDNLKSEIRDIRSRQQEKLEKIAGLKKKDAADKLMKMTERDIRQDLIGLVAKLQHDAMDDAEERAQMILVTAMERMSSEVTAERTVTAVKLTDDEMKGRIIGKEGRNIQALQRETGVDILVDDTPGMVILSSFDPIRRQVARLSLEMLMKDGRIHPARIEEVVAKAKKQIDKEVKQAGEDAAREVGVVGIPKEMLRMLGELKFRTSYGQNVLKHSTEMAQIAGMIAEEIGADVRITKIATLLHDVGKAVTHKIEGKHHHIGAEFARKYGMDERIVHAIEAHH…
495	GC_00000015	pan-Saccharibacteria_Core_Genes	SDRM01000010_1_TM7_phylum_sp_oral_taxon_352_strain_TM7_HOT_352_SAG8_352SAG8_NODE_10_21_whole_genome_shotgun_sequence	465	25	28	2	0	0.842699	0.901242	0.870988	K18682	ribonucrease Y [EC:3.1.-.-]	J|R	Translation, ribosomal structure and biogenesis|General function prediction only			COG1418	HD superfamily phosphodieaserase, includes HD domain of RNase Y (RnaY) (PDB:3DTO) (PUBMED:19779461)					MIMIEVIIAAAVGAGAGAAGLVGYQRTRQINGKNQIERDLADAKTKASDIVLKAKDEAL-------KIENERRKEWQKTENRLADRERTLDNKLEELDRRAEK-------LRAHEDEVDNLKNEIRDIRTRQQEKLEKIAGLKKKDAADKLMQMTERDIKQDLVGLVSKLQHDAMDDAEERAQMILVTAMERMSSEVTAERTVTAVKLTDDEMKGRIIGKEGRNIQALQRETGVDILVDDTPGMIILSSFDPVRRQVARLSLEMLMKDGRIHPARIEEVVAKAKKQIEKEVRQAGEDAMRETGVVGIPKEMLLLLGELKFRTSFGQNVLKHSTEMAQIAGMIAEEIGADVRITKIATLLHDVGKAVSHKIEGKHHHIGAELARKYGMDERIVHAIEAHH…
496	GC_00000015	pan-Saccharibacteria_Core_Genes	SDRT01000065_1_TM7_phylum_sp_oral_taxon_349_strain_TM7_HOT_349_SAG1_349SAG1_NODE_101_4_whole_genome_shotgun_sequence	1031	25	28	2	0	0.842699	0.901242	0.870988	K18682	ribonucrease Y [EC:3.1.-.-]	J|R	Translation, ribosomal structure and biogenesis|General function prediction only			COG1418	HD superfamily phosphodieaserase, includes HD domain of RNase Y (RnaY) (PDB:3DTO) (PUBMED:19779461)					-MIEGIIAAIV-GAAIGVGGKVAYDKQVQTKGKETAEKLVARAERKASDIVLKAKDEAL-------KIEQERRRELKKTENRLVERENSLDRKLDELDKRSER-------LRKQEDEVEELKSEIRGIRTRQQEKLEKIAGLKKKDAAEKLMKMTERDVKHDLINLVAKLQQEATDDAEERAQTILVETMERMASEVTAERTVTAVKLPDDDMKGRIIGKEGRNIQAMQRATGVDFLVDDTPGMVVLSSFDPIRRQVARLGLEMLMKDGRIHPGRIEEVFAKAEKQIDKETMRAGEDAAREAGVTGIPRDLLKLLGELKFRTSYGQNVLKHSTEMAQMAGMIADEIGADVRTAKIATLLHDVGKAVTHKVEGKHHHIGADLARKAGLSEAICHAIEAHH…
497	GC_00000015	pan-Saccharibacteria_Core_Genes	SDRW01000018_1_TM7_phylum_sp_oral_taxon_348_strain_TM7_HOT_348_SAG2_348SAG2_NODE_103_2_whole_genome_shotgun_sequence	181	25	28	2	0	0.842699	0.901242	0.870988	K18682	ribonucrease Y [EC:3.1.-.-]	J|R	Translation, ribosomal structure and biogenesis|General function prediction only			COG1418	HD superfamily phosphodieaserase, includes HD domain of RNase Y (RnaY) (PDB:3DTO) (PUBMED:19779461)					---MEIVIAIMAGAFFGVSGMFAYDRMQRINGKNKSEQTIAEAKNKASDIILKAKDKALSVVDEAKKEESEIRREIKKTEQRLAERENNIDRKLDDLDRRSEK-------LRSEEDDIDKLKSEIHDIRLRQQEKLEKIAKLKKSEAAEKLMKMTERDIKEDLTGLISKLQHDAMEDAEERAQTILLTAMERMSGEVTAERTVTALKLTDDDMKGRIIGKEGRNIQAIQRETGVDVLVDDTPGMVVLSSFDPVRRQVARLTLEMLMKDGRIHPGRIEEVVAKAKKQIDKEVKQAGEDAMREAGIVGIPKEMLRLLGELKFRTSYGQNVLKHSTEMAQIAGMIAEEIGANVRTVKIATLLHDVGKAVTHKVEGKHHHIGAELARKYGLSEEIAHAIEAHH…
498	GC_00000015	pan-Saccharibacteria_Core_Genes	SDRW01000018_1_TM7_phylum_sp_oral_taxon_348_strain_TM7_HOT_348_SAG2_348SAG2_NODE_103_2_whole_genome_shotgun_sequence	865	25	28	2	0	0.842699	0.901242	0.870988	K18682	ribonucrease Y [EC:3.1.-.-]	J|R	Translation, ribosomal structure and biogenesis|General function prediction only			COG1418	HD superfamily phosphodieaserase, includes HD domain of RNase Y (RnaY) (PDB:3DTO) (PUBMED:19779461)					#NAME?
499	GC_00000015	pan-Saccharibacteria_Core_Genes	SDRZ01000008_1_TM7_phylum_sp_oral_taxon_346_strain_TM7_HOT_346_SAG2_346SAG2_NODE_10_28_whole_genome_shotgun_sequence	870	25	28	2	0	0.842699	0.901242	0.870988	K18682	ribonucrease Y [EC:3.1.-.-]	J|R	Translation, ribosomal structure and biogenesis|General function prediction only			COG1418	HD superfamily phosphodieaserase, includes HD domain of RNase Y (RnaY) (PDB:3DTO) (PUBMED:19779461)					-MVEGIIAAIV-GIIAGVGGKVVYDRQQETKSKNTAEQVIAQAERKASDIVLKAKDEAL-------RIEKERRKELQKTENRLADREESLDKKLDQLDKRSEK-------LRKQEDEVEELKNEIRDIRTRQQEKLEKIAGLKKKDAADKLMKMTERDIKGDLLNLVAKMQQDVEADAEERAQTILVETMERMASEVTAERTVTAVKLPDDDMKGRIIGKEGRNIQAMQRVTGVDFLVDDTPGMVVLSSFDPIRRQVARLGLEMLMKDGRIHPGRIEEVFAKAEKQIDKETQRAGEDAAREVGVTGIPRDLLKLLGELKFRTSYGQNVLKHSTEMAHMAGMIASEIGADVRTSKIATLLHDMGKAVTHKIEGKHHHIGAELARKAGLSEGICHAIEAHH…
500	GC_00000015	pan-Saccharibacteria_Core_Genes	SDRZ01000008_1_TM7_phylum_sp_oral_taxon_346_strain_TM7_HOT_346_SAG2_346SAG2_NODE_10_28_whole_genome_shotgun_sequence	754	25	28	2	0	0.842699	0.901242	0.870988	K18682	ribonucrease Y [EC:3.1.-.-]	J|R	Translation, ribosomal structure and biogenesis|General function prediction only			COG1418	HD superfamily phosphodieaserase, includes HD domain of RNase Y (RnaY) (PDB:3DTO) (PUBMED:19779461)					--MIYVLIALV-AFAIGGGVALAVAKSRNAKAETTVDQMIADAKNKASEIILNASRSAK-------KEADDIRREVKKAEDKVAEREHSLINKISELDTRSEK-------LRQSEQEIEDLKGEIIQIKEQAHSKLEKIAGLTKKQAAEKLMKATEKETKGDLVELVDKLQRDAESDAEQRAEMIIVTAMERLASDVTAERTITAIELPDDEMKGRIIGKEGRNIQALQRATGVDILVDDTPGMVVLSSFDPVRRQIARLSLEMLMKDGRIHPARIEEVVAKAERQIDKEVQRAGEDAAREAGVVGVPTEMVHLLGELKFRTSYGQNVLKHSVEMAQLAGMIAEEIGADVRISKTAALLHDVGKAVTHRIEGKHHHIGAALARKYGMDERIAHAIEAHH…
501	GC_00000015	pan-Saccharibacteria_Core_Genes	TM7c_JB	679	25	28	2	0	0.842699	0.901242	0.870988	K18682	ribonucrease Y [EC:3.1.-.-]	J|R	Translation, ribosomal structure and biogenesis|General function prediction only			COG1418	HD superfamily phosphodieaserase, includes HD domain of RNase Y (RnaY) (PDB:3DTO) (PUBMED:19779461)					---MEIVIAIMAGAFFGVSGMFAYDRMQRINGKNKSEQTIAEAKNKASDIILKAKDKALSVVDEAKKEESEIRRGIKKTEQRLAERENNIDRKLDDLDRRSEK-------LRSEEDDIDKLKSEIHDIRLRQQEKLEKIAKLKKSEAAEKLMKMTERDIKEDLTGLISKLQHDAMEDAEERAQTILLTAMERMSGEVTAERTVTALKLTDDDMKGRIIGKEGRNIQAIQRETGVDVLVDDTPGMVVLSSFDPVRRQVARLTLEMLMKDGRIHPGRIEEVVAKAKKQIDKEVKQAGEDAMREAGIVGIPKEMLRLLGELKFRTSYGQNVLKHSTEMAQIAGMIAEEIGANVRTVKIATLLHDVGKAVTHKVEGKHHHIGAELARKYGLSEEIAHAIEAHH…
502	GC_00000016	pan-Saccharibacteria_Core_Genes	CP040003_1_Candidatus_Saccharibacteria_bacterium_oral_taxon_488_strain_AC001_chromosome_complete_genome	283	25	28	2	0	0.764755	0.820087	0.791455	K06915	uncharacterized protein	U	Intracellular trafficking, secretion, and vesicular transport			COG3505	Type IV secretory pathway, VirD4 component, TraG/TraD family ATPase (VirD4) (PDB:1GL6)					-------------------------------MEIISSMISFLTQWYVWIPITAVLSFLTWRNYQRADE--FEPTESVLLVLEIPKANDKKELAAEQLFASLHGILRDKRELKLSGGRQEHISFEIASVNGQIRFYVWVPRTLQSFVEGQIYAQYPTVQIHVASEDYTEHE-REHSTVYTTELTLTAPEFLPIRTFQTFEVDPLAGITGTLAKLELTGEELWVQVLIRPIADSWQQSADRWIASVKSGH-KLIPGLGGGGLQWIGTLLEALWKPPGQGSDGKKAPELSERDKTRVSEAEKKATKLGYDVKIRLAYLGEDQTSAKLHMQALVGAFKQFNSTNLNGFR-AVKGAFGKEFLDKYRKRAFYG-DGYILNIEELASVFHLPHTNVETPNIVWASA…
503	GC_00000016	pan-Saccharibacteria_Core_Genes	CP040004_1_Candidatus_Saccharibacteria_bacterium_oral_taxon_957_strain_BB001_chromosome_complete_genome	237	25	28	2	0	0.764755	0.820087	0.791455	K06915	uncharacterized protein	U	Intracellular trafficking, secretion, and vesicular transport			COG3505	Type IV secretory pathway, VirD4 component, TraG/TraD family ATPase (VirD4) (PDB:1GL6)					-------------------------------MEIFSWTIALLMQWYVWLPLVILLSFLTWRNYQQLNE--FISSDNVLLILEIPKTNDKKELAAEQLFASLHGILRDKRELKLSRGAQEHLSFEVASVNGQIRFYVWTPRSLQSFVEGQIYAQYPTVQIHQASEDYTEHE-RDHSVTYTTEMTLTASEFLPIKTFQTFEVDPLAGITGTLAKLESTGEELWIQVLAKPIEDSWQVEADHWISRLREGS-ASILPSVGGSMRWLGGLFAALWRPPEEGLAGGKGPEISERNKTRIAEAEKKATKLGYEVKIRLAYLGENQTNAKLRMQALVGTFKQFNSTNLNGFK-PIKAAYGKEFLEKYRRRAFFG-EGFILNIEELASVFHLPHTNVETPNIVWASA…
504	GC_00000016	pan-Saccharibacteria_Core_Genes	CP040008_1_Candidatus_Saccharibacteria_bacterium_oral_taxon_955_strain_PM004_chromosome_complete_genome	263	25	28	2	0	0.764755	0.820087	0.791455	K06915	uncharacterized protein	U	Intracellular trafficking, secretion, and vesicular transport			COG3505	Type IV secretory pathway, VirD4 component, TraG/TraD family ATPase (VirD4) (PDB:1GL6)					-------------------------------MSIIVDFINIILQWYVWLPIVAILGYMTWRNYQRVDV--VRNVDSVLLMLEIPKTNDKSELAAEQMFASLHGILRDAKELKANGGYQEHLSFEIASVGGRIQFYVWTPKSLQNFVEGQIYAQYPQVQIHATDEDYVAHE-RHHSVVYTSEIVLTDKEFLPIKTFQSFEVDPLAGITGTLAKLEDTEEEIWIQMLIRPVRDDWHKASDAWIKAVKSGG-FNLFG-DGGM-KWVAGLFELLWAPPEQGTGS--AAEISERDKTRIAEAEKKATKLGYQVKIRLAYLGENTSDAKLRMQGIVGTFKQFNSTNLNGFK-QSHDSFAKESLAKYKTRLFAD-RGYLMNIEEVASVFHLPHTNVETPNIVWAST…
505	GC_00000016	pan-Saccharibacteria_Core_Genes	CP040009_1_Candidatus_Saccharibacteria_bacterium_oral_taxon_955_strain_CM009_chromosome_complete_genome	263	25	28	2	0	0.764755	0.820087	0.791455	K06915	uncharacterized protein	U	Intracellular trafficking, secretion, and vesicular transport			COG3505	Type IV secretory pathway, VirD4 component, TraG/TraD family ATPase (VirD4) (PDB:1GL6)					-------------------------------MSIIVDFINIILQWYVWLPIVAILGYMTWRNYQRVDV--VRNVDSVLLMLEIPKTNDKSELAAEQMFASLHGILRDAKELKANGGYQEHLSFEIASVGGRIQFYVWTPKSLQNFVEGQIYAQYPQVQIHATDEDYVAHE-RHHSVVYTSEIVLTDKEFLPIKTFQSFEVDPLAGITGTLAKLEDTEEEIWIQMLIRPVRDDWHKASDAWIKAVKSGG-FNLFG-DGGM-KWVAGLFELLWAPPEQGTGS--AAEISERDKTRIAEAEKKATKLGYQVKIRLAYLGENTSDAKLRMQGIVGTFKQFNSTNLNGFK-QSHDSFAKESLAKYKTRLFAD-RGYLMNIEEVASVFHLPHTNVETPNIVWAST…
506	GC_00000016	pan-Saccharibacteria_Core_Genes	CP040010_1_Candidatus_Saccharibacteria_bacterium_oral_taxon_488_strain_CM003_chromosome_complete_genome	266	25	28	2	0	0.764755	0.820087	0.791455	K06915	uncharacterized protein	U	Intracellular trafficking, secretion, and vesicular transport			COG3505	Type IV secretory pathway, VirD4 component, TraG/TraD family ATPase (VirD4) (PDB:1GL6)					-------------------------------MSIIVDFINIILQWYVWLPIVAILGYMTWRNYQRVDV--VRNVDSVLLMLEIPKTNDKSELAAEQMFASLHGILRDAKELKANGGYQEHLSFEIASVGGRIQFYVWTPKSLQNFVEGQIYAQYPQVQIHATDEDYVAHE-RHHSVVYTSEIVLTDKEFLPIKTFQSFEVDPLAGITGTLAKLEDTEEEIWIQMLIRPVRDDWHKASDAWIKSVKSGG-FNLFG-DGGM-KWVAGLFELLWAPPEQGTGS--AAEISERDKTRIAEAEKKATKLGYQVKIRLAYLGENTSDAKLRMQGIVGTFKQFNSTNLNGFK-QSHDSFAKESLAKYKTRLFAD-RGYLMNIEEVASVFHLPHTNVETPNIVWAST…
507	GC_00000016	pan-Saccharibacteria_Core_Genes	CP040011_1_TM7_phylum_sp__oral_taxon_952_strain_TM7x_chromosome_complete_genome	232	25	28	2	0	0.764755	0.820087	0.791455	K06915	uncharacterized protein	U	Intracellular trafficking, secretion, and vesicular transport			COG3505	Type IV secretory pathway, VirD4 component, TraG/TraD family ATPase (VirD4) (PDB:1GL6)					-------------------------------MQIISWIIGTLLQWYVWMPIVAVLVFLTWRNYRRIEE--FTPVESVLLVLEIPRTNDKQELAAEQLFASLHGILRDNKELRLSGGQQEHISFEIASVNGQIRFYVWVPKTLQSFVEGQIYSQYPTVQIHQANEDYTEHE-RDHEVAYSTELTLTTDEFLPIRTFQNFEVDPLAGVTGTLAKLETTGEELWIQVLARPIPDDWQHAADRYINNIKSGRGLSLPG-LGGSMQWIVGILGALWQPPEQGVGQSTAVELSDRDKTRISEAEKKATKLGYEVKIRLVYMGESNTNAKLRMQALVGTFKQFNSTNLNGFR-AFKGAFGKEFLEKYRKRAFYG-DGFILNIEELASVFHLPHTNVETPNIVWASA…
508	GC_00000016	pan-Saccharibacteria_Core_Genes	CP047917_1_Candidatus_Saccharibacteria_bacterium_oral_taxon_488_strain_FS15P_chromosome_complete_genome	296	25	28	2	0	0.764755	0.820087	0.791455	K06915	uncharacterized protein	U	Intracellular trafficking, secretion, and vesicular transport			COG3505	Type IV secretory pathway, VirD4 component, TraG/TraD family ATPase (VirD4) (PDB:1GL6)					-------------------------------MEIISSMISFLTQWYVWIPITAVLSFLTWRNYQRADE--FEPTESVLLVLEIPKANDKKELAAEQLFASLHGILRDKRELKLSGGRQEHISFEIASVNGQIRFYVWVPRTLQSFVEGQIYAQYPTVQIYVASEDYTEHE-REHSTVYTTELTLTAPEFLPIRTFQTFEVDPLAGITGTLAKLELTGEELWVQVLIRPIADSWQQSADRWIASVKSGH-KLIPGLGGGGLQWIGTLLEALWRPPGQGSDGKKAPELSERDKTRVSEAEKKATKLGYDVKIRLAYLGEDQASAKLHMQALVGAFKQFNSTNLNGFR-AVKGAFGKEFLDKYRKRAFYG-DGYILNIEELASVFHLPHTNVETPNIVWASA…
509	GC_00000016	pan-Saccharibacteria_Core_Genes	CP058260_1_Candidatus_Saccharibacteria_bacterium_oral_taxon_488_strain_HB001_chromosome_complete_genome	279	25	28	2	0	0.764755	0.820087	0.791455	K06915	uncharacterized protein	U	Intracellular trafficking, secretion, and vesicular transport			COG3505	Type IV secretory pathway, VirD4 component, TraG/TraD family ATPase (VirD4) (PDB:1GL6)					-------------------------------MEIISSMISFLTQWYVWIPITAVLSFLTWRNYQRADE--FEPTESVLLVLEIPKANDKKELAAEQLFASLHGILRDKRELKLSGGRQEHISFEIASVNGQIRFYVWVPRTLQSFVEGQIYAQYPTVQIHVASEDYTEHE-REHSTVYTTELTLTAPEFLPIRTFQTFEVDPLAGITGTLAKLELTGEELWVQVLIRPIADSWQQSADRWIASVKSGH-KLIPGLGGGGLQWIGTLLEALWKPPGQGSDGKKAPELSERDKTRVSEAEKKATKLGYDVKIRLAYLGEDQTSAKLHMQALVGAFKQFNSTNLNGFR-AVKGAFGKEFLDKYRKRAFYG-DGYILNIEELASVFHLPHTNVETPNIVWASA…
510	GC_00000016	pan-Saccharibacteria_Core_Genes	Candidatus_Nanogingivalaceae_FGB1_strain_JCVI_1_bin_12	144	25	28	2	0	0.764755	0.820087	0.791455	K06915	uncharacterized protein	U	Intracellular trafficking, secretion, and vesicular transport			COG3505	Type IV secretory pathway, VirD4 component, TraG/TraD family ATPase (VirD4) (PDB:1GL6)					-----------------------------------MAFFSILFNPFVWLTIVAILAFLTWQNYKKIDKLNVMNTDSVLLALEIPKTNDKSELAAEQLLASLHGILRDSTELKNNNGVQEHLSFEIVSVNGAIRFYVWMPRTLQSFVEGQIYSQYPTVQIYEAKEDYTANS-ENKHVIYSTEIDLIENEALPIKTFDGFEVDPLAGITGTLAKLDGTNDQLWIQVLARPVADEWHKKSDEWVKKVKAGK-KSFKL-DW---EYILKIFEALWTPPEGSGDT--KSEPSDRDKTRISKAEEKATKLGYQVKIRLAYLGEDENTARLQIQALTGTFKQFNSTNLNGFK-SSNSSLDKDRIRDFQSRIFFD-DGYILNIQELASIWHLPHTNVETPNIVWASS…
511	GC_00000016	pan-Saccharibacteria_Core_Genes	G6_32_bin_33_unicycler	532	25	28	2	0	0.764755	0.820087	0.791455	K06915	uncharacterized protein	U	Intracellular trafficking, secretion, and vesicular transport			COG3505	Type IV secretory pathway, VirD4 component, TraG/TraD family ATPase (VirD4) (PDB:1GL6)					-----------------------------------MAFFSILFNPFVWLTIVAILAFLTWQNYKKIDKLNVMNTDSVLLALEIPKTNDKSELAAEQLLASLHGILRDSTELKNNNGVQEHLSFEIVSVNGAIRFYVWMPRTLQSFVEGQIYSQYPTVQIYEAKEDYTANS-ENKHVIYSTEIDLIENEALPIKTFDGFEVDPLAGITGTLAKLDGTNDQLWIQVLARPVADEWHKKSDEWVKKVKAGK-KSFKL-DW---EYILKIFEALWTPPEGSGDT--KSEPSDRDKTRISKAEEKATKLGYQVKIRLAYLGEDENTARLQIQALTGTFKQFNSTNLNGFK-SSKSSLDKDRIRDFQSRIFFD-EGYILNIQELASIWHLPHTNVETPNIVWASS…
512	GC_00000016	pan-Saccharibacteria_Core_Genes	G6_32_bin_33_unicycler	133	25	28	2	0	0.764755	0.820087	0.791455													---------------------------------------------------------------------------------------------------------------------------------------------------------------------------------------------------------------------------------------------------------------------------------------------------------------------------------------------------------------------------------------------------------------…
513	GC_00000016	pan-Saccharibacteria_Core_Genes	GCA_015257795_2_ASM1525779v2_JB001_complete_genome	246	25	28	2	0	0.764755	0.820087	0.791455	K06915	uncharacterized protein	U	Intracellular trafficking, secretion, and vesicular transport			COG3505	Type IV secretory pathway, VirD4 component, TraG/TraD family ATPase (VirD4) (PDB:1GL6)					MSSRHFERFSFSKTRKKHNRHLDFFTVLCYYLNTMMAFFSILFNPFVWLTIVAILAFLTWQNYKKIDKLNVMNTDSVLLALEIPKTNDKSELAAEQLLASLHGILRDSTELKNNNGVQEHLSFEIVSVNGAIRFYVWMPRTLQSFVEGQIYSQYPTVQIYEAKEDYTANS-ENKHVIYSTEIDLIENEALPIKTFDGFEVDPLAGITGTLAKLDGTNDQLWIQVLARPVADEWHKKSDEWVKKVKAGK-KSFKL-DW---EYILKIFEALWTPPEGSGDT--KSEPSDRDKTRISKAEEKATKLGYQVKIRLAYLGEDENTARLQIQALTGTFKQFNSTNLNGFK-SSNSSLDKDKIRDFQSRIFFD-DGYILNIQELASIWHLPHTNVETPNIVWASS…
514	GC_00000016	pan-Saccharibacteria_Core_Genes	JB002_complete_genome	240	25	28	2	0	0.764755	0.820087	0.791455	K06915	uncharacterized protein	U	Intracellular trafficking, secretion, and vesicular transport			COG3505	Type IV secretory pathway, VirD4 component, TraG/TraD family ATPase (VirD4) (PDB:1GL6)					----------------------------------MTAFFSILFNPLVWLTIVAILAFLTWQNYKKIDKLTVMNTDSVLLALEIPKTNDKSELAAEQLLASLHGILRDPTELKNNNGVQEHLSFEIVSVNGAIRFYVWMPRTLQSFVEGQIYSQYPTVQIYEAKEDYAENL-ENKHVIYSTEIDLIENEALPIKTFDGFEVDPLAGITGTLAKLDGTNDQLWIQVLARPVADDWHKKSDEWVKKVKSGK-KAFKI-DW---KYILRILEALWTPPEGSENA--KKEPSDRDKTRISKAEEKATKLGYQVKIRLAYLGEDEDTARLQIQALTGTFKQFNSTNLNGFK-ASNSSLDKDKIRDFQSRIFFD-DGFILNIQELASIWHLPHTNVETPNIVWASS…
515	GC_00000016	pan-Saccharibacteria_Core_Genes	JB003_complete_genome	246	25	28	2	0	0.764755	0.820087	0.791455	K06915	uncharacterized protein	U	Intracellular trafficking, secretion, and vesicular transport			COG3505	Type IV secretory pathway, VirD4 component, TraG/TraD family ATPase (VirD4) (PDB:1GL6)					MSSRHFERFSFSKTRKKHNRHLDFFTVLCYYLNTMMAFFSILFNPFVWLTIVAILAFLTWQNYKKIDKLNVMNTDSVLLALEIPKTNDKSELAAEQLLASLHGILRDSTELKNNNGVQEHLSFEIVSVNGAIRFYVWMPRTLQSFVEGQIYSQYPTVQIYEAKEDYTANS-ENKHVIYSTEIDLIENEALPIKTFDGFEVDPLAGITGTLAKLDGTNDQLWIQVLARPVADEWHKKSDEWVKKVKAGK-KSFKL-DW---EYILKIFEALWTPPEGSGDT--KSEPSDRDKTRISKAEEKATKLGYQVKIRLAYLGEDENTARLQIQALTGTFKQFNSTNLNGFK-SSNSSLDKDKIRDFQSRIFFD-DGYILNIQELASIWHLPHTNVETPNIVWASS…
516	GC_00000016	pan-Saccharibacteria_Core_Genes	ORAL_T_A_F_MAG_00016	304	25	28	2	0	0.764755	0.820087	0.791455	K06915	uncharacterized protein	U	Intracellular trafficking, secretion, and vesicular transport			COG3505	Type IV secretory pathway, VirD4 component, TraG/TraD family ATPase (VirD4) (PDB:1GL6)					----------------------------------MMAFFSILFNPFVWLTIVAILAFLTWQNYKKIDKLNVMNTDSVLLALEIPKTNDKSELAAEQLLASLHGILRDSTELKNNNGVQEHLSFEIVSVNGAIRFYVWMPRTLQSFVEGQIYSQYPTVQIYEAKEDYTANS-ENKHVIYSTEIDLIENEALPIKTFDGFEVDPLAGITGTLAKLDGTNDQLWIQVLARPVADDWHKKSDEWIKKVKSGK-KSFKI-DW---KYILQILEALWTPPEGSENT--KKEPSDRDKTRISKAEEKATKLGYQVKIRLAYLGEDENTAKLQIQALTGTFKQFNSTNLNGFK-SSNSSLDKDKIRDFQSRIFFD-DGYILNIQELASIWHLPHTNVETPNIVWASS…
517	GC_00000016	pan-Saccharibacteria_Core_Genes	ORAL_T_B_F_Bin_00010	522	25	28	2	0	0.764755	0.820087	0.791455	K06915	uncharacterized protein	U	Intracellular trafficking, secretion, and vesicular transport			COG3505	Type IV secretory pathway, VirD4 component, TraG/TraD family ATPase (VirD4) (PDB:1GL6)					----------------------------------MMAFFSILFHPLVWLTIVAILAFLTWQNYKKIDKLTVMNTDSVLLALEIPKTNDKSELAAEQLLASLHGILRDSTELKNNNGVQEHLSFEIVSVNGAIRFYVWVPRTLQSFVEGQIYSQYPTVQIYESKEDYTANS-ENKHVIYSSEIDLIENEALPIKTFDGFEVDPLAGITGTLAKLDGTNDQLWIQVLVRPVADDWHKKSDEWVKKIKAGK-KAFKI-DW---KYILRILEALWIPPEGSENA--KKEPSDRDKTRISKAEEKATKLGYQVKIRLAYLGEDKNTARLQIQALTGTFKQFNSTNLNGFK-SSNSSLDKDKIRDFQSRIFFD-NGYILNIQELASIWHLPHTNVETPNIVWASS…
518	GC_00000016	pan-Saccharibacteria_Core_Genes	ORAL_T_B_F_Bin_00014	244	25	28	2	0	0.764755	0.820087	0.791455	K06915	uncharacterized protein	U	Intracellular trafficking, secretion, and vesicular transport			COG3505	Type IV secretory pathway, VirD4 component, TraG/TraD family ATPase (VirD4) (PDB:1GL6)					-----------------------------------MAFFSILFNPFVWLTIVAILAFLTWQNYKKIDKLNVMNTDSVLLALEIPKTNDKSELAAEQLLASLHGILRDSTELKNNNGVQEHLSFEIVSVNGAIRFYVWMPRTLQSFVEGQIYSQYPTVQIYEAKEDYTANS-ENKHVIYSTEIDLIENEALPIKTFDGFEVDPLAGITGTLAKLDGTNDQLWIQVLARPVADEWHKKSDEWIKKVKSGK-KAFKI-DW---KYILQILEALWTPPEGSENT--KKEPSDRDKTRISKAEEKATKLGYQVKIRLAYLGEDENTAKLQIQALTGTFKQFNSTNLNGFK-SSNSLLDKDKIRDFQSRIFFD-DGYILNIQELASIWHLPHTNVETPNIVWASS…
519	GC_00000016	pan-Saccharibacteria_Core_Genes	ORAL_T_C_M_Bin_00011	6	25	28	2	0	0.764755	0.820087	0.791455	K06915	uncharacterized protein	U	Intracellular trafficking, secretion, and vesicular transport			COG3505	Type IV secretory pathway, VirD4 component, TraG/TraD family ATPase (VirD4) (PDB:1GL6)					----------------------------------MSEFFHFLFSPIVWLTIVIILSYLTYQNYKKIDKINVMNTDSVLLAIEIPKTNDKSELAAEQLLASLHGILRDETELKNNNGVQEHLSFEIVSVNGAIRFYIWMPRTLQNFVEGQIYSQYPTVQIYEAEEDYTKNALDGQKVIGTSEITLIEDEALPIKTFDGFEVDPLAGITGTLAKLDGTNSQMWIQVLVRPVADSWHKKSDEWVKKVKEGK-KSFKL-DG---KYLLNVLKALVTPPEGGEKA--KKEPSERDKARISKAEEKATRLGYQVKLRVAFLGDNEETARLQIQALTGTFKQFNSTNLNGFK-SASSSFDHEKIKAFQSRFFFD-DGFILNIKELASIWHLPHTNVETPNIVWASS…
520	GC_00000016	pan-Saccharibacteria_Core_Genes	ORAL_T_C_M_Bin_00022	287	25	28	2	0	0.764755	0.820087	0.791455	K06915	uncharacterized protein	U	Intracellular trafficking, secretion, and vesicular transport			COG3505	Type IV secretory pathway, VirD4 component, TraG/TraD family ATPase (VirD4) (PDB:1GL6)					-----------------------------------MAFFSILFNPLVWLTIVVILAFLTWQNYKKIDKLTVMNTDSVLLALEIPKTNDKSELAAEQLLASLHGILRDPTELKNNNGVQEHLSFEIVSVNGAIRFYVWMPRTLQSFVEGQIYSQYPTVQIYEAKEDYTENL-ENKHVIYSTEIDLIENEALPIKTFDGFEVDPLAGITGTLAKLDGTNDQLWIQVLARPVADDWHKKSDEWVKKVKSGK-KAFKI-DW---KYILRIIEALWTPPEGSENA--KKEPSDRDKTRISKAEEKATKLGYQVKIRLAYLGEYEDTARLQIQALTGTFKQFNSTNLNGFK-ASNSSLDKDKIRDFQSRIFFD-DGFILNIQELASIWHLPHTNVETPNIVWASS…
521	GC_00000016	pan-Saccharibacteria_Core_Genes	PRLK01000001_1_Candidatus_Saccharibacteria_bacterium_TM7_CMJM_G6_1_HOT_870_G6CMJM_1_whole_genome_shotgun_sequence	304	25	28	2	0	0.764755	0.820087	0.791455	K06915	uncharacterized protein	U	Intracellular trafficking, secretion, and vesicular transport			COG3505	Type IV secretory pathway, VirD4 component, TraG/TraD family ATPase (VirD4) (PDB:1GL6)					----------------------------------MSEFFHFLFSPIVWLTIVIILSYLTYQNYKKIDKINVMNTDSVLLAIEIPKTNDKSELAAEQLLASLHGILRDETELKNNNGVQEHLSFEIVSVNGAIRFYIWMPRTLQNFVEGQIYSQYPTVQIYEAEEDYTKNALDGQKVIGTSEITLIEDEALPIKTFDGFEVDPLAGITGTLAKLDGTNSQMWIQVLVRPVADSWHKKSDEWVKKVKEGK-KSFKL-DG---KYLLNVLKALVTPPEGGEKA--KKEPSERDKARISKAEEKATRLGYQVKLRVAFLGDNEETARLQIQALTGTFKQFNSTNLNGFK-SASSSFDREKIKAFQSRFFFD-DGFILNIKELASIWHLPHTNVETPNIVWASS…
522	GC_00000016	pan-Saccharibacteria_Core_Genes	SDRL01000060_1_TM7_phylum_sp_oral_taxon_353_strain_TM7_HOT_353_SAG1_952SAG1_NODE_101_2_whole_genome_shotgun_sequence	535	25	28	2	0	0.764755	0.820087	0.791455	K06915	uncharacterized protein	U	Intracellular trafficking, secretion, and vesicular transport			COG3505	Type IV secretory pathway, VirD4 component, TraG/TraD family ATPase (VirD4) (PDB:1GL6)					----------------------------------------MLLQWYVWIPIVAILSFLTWRNYQRADE--FEPAESVLLILEISKANDKKELAAEQLFASLHGILRDKKELRLSGGQQEHISFEIASVNGQIRFYVWTPRTLQSFVEGQIYSQYPTVQIHQADEDYTEHE-RSHEIAYSAELTMTASEFLPIRTFQSFEVDPLAGITGTLAKLETTGEELWIQVLTRPITDDWQHAADRYIDNLKNGRILSLPG-FGDGMQWLVSLIGALWQPPEPGENGAKTVELSERDKTRIAEAEKKSQKLGYEVKIRLAYLGESQTNAKLRMQALVGTFKQFNSTNLNGFK-ATKSAFGKEFLNKYRRRAFYG-EGFVLNIEELASVFHLPHTNVETPNIVWASA…
523	GC_00000016	pan-Saccharibacteria_Core_Genes	SDRM01000010_1_TM7_phylum_sp_oral_taxon_352_strain_TM7_HOT_352_SAG8_352SAG8_NODE_10_21_whole_genome_shotgun_sequence	200	25	28	2	0	0.764755	0.820087	0.791455	K06915	uncharacterized protein	U	Intracellular trafficking, secretion, and vesicular transport			COG3505	Type IV secretory pathway, VirD4 component, TraG/TraD family ATPase (VirD4) (PDB:1GL6)					---------------------------------------------------MAVLMFLTWRNYRKIED--FTPVESVLLVLEIPRTNDKQELAAEQLFASLHGILRDNKELRLSGGHQEHISFEIASVNGQIRFYVWVPKTLQSFVEGQIYSQYPTVQIHQADEDYTEHE-RDHEVAYSTELTLTTDEFLPIRTFQNFEVDPLAGITGTLAKLETTGEELWIQVLVRPIPDDWQNAADRYINSIKNGRMFSLPG-FGGSMQWLIGVLGALWQPPEQGANQSTAVELSDRDKTRISEAEKKATKLGYEVKIRLVYMGESQTNAKLRMQALVGTFKQFNSTNLNGFH-AVKSAFGKEFIDKYRKRSFIG-DGFILNIEELASVFHLPHTNVETPNIVWASS…
524	GC_00000016	pan-Saccharibacteria_Core_Genes	SDRT01000065_1_TM7_phylum_sp_oral_taxon_349_strain_TM7_HOT_349_SAG1_349SAG1_NODE_101_4_whole_genome_shotgun_sequence	290	25	28	2	0	0.764755	0.820087	0.791455			U	Intracellular trafficking, secretion, and vesicular transport			COG3505	Type IV secretory pathway, VirD4 component, TraG/TraD family ATPase (VirD4) (PDB:1GL6)					-------------------------------MSFVLSVVSLLMQWYVWMPIVLVLGYMTWRNYRSIDA--VKNIESVLLMLEIPKTNDKSELAAEQMFASLHGILRDARELRANGGYQEHLSFEIASVGGRIQFYVWTPKALQSFVEGQIYAQYPQVQIHTAEEDYVTHE-RHHTVVYTSELSLTDREFLPIKTFQSFEVDPLAGITGTLAKLEDTDEEIWIQMLVRPVRDDWHKAADSWITSIKTGG-FNLFG-QGGGGRWAASLFEALWAPPEQGTGA--AKELSERDKTRIAEAEKKATKLGYQVKIRVAYLGESVSDARLRMQGIVGTFKQFNSTNLNGFK-MTNDSFAKEALAKYKTRLFAD-RGYLMNIEEVASVFHLPHTNVETPNIVWAST…
525	GC_00000016	pan-Saccharibacteria_Core_Genes	SDRW01000018_1_TM7_phylum_sp_oral_taxon_348_strain_TM7_HOT_348_SAG2_348SAG2_NODE_103_2_whole_genome_shotgun_sequence	526	25	28	2	0	0.764755	0.820087	0.791455	K06915	uncharacterized protein	U	Intracellular trafficking, secretion, and vesicular transport			COG3505	Type IV secretory pathway, VirD4 component, TraG/TraD family ATPase (VirD4) (PDB:1GL6)					-------------------------------MSFFIDFIQLVLSPWVWVPVCIILGFMTWQNNRRVKE--VLSVDSTLLVLEIPKTNDKSELAAEQLFASLHGILRDSNELRKSGGVQEHLSFEIASVRGQIRFYVWMPKTLQSFVEGQIYAQYPSVQIHEASEDYVANE-RTHKVIHTAEITVTDSQYLPIKTFQNFEVDPLAGITGTLAKLEDTDEEIWVQVLTRPVADSWHKESYNWIEKVKNGGGFSLL--DGGGFKWLATIFEALWKVPEPGEGGS-VKELSERDKSRIAEAEKKAAKLGYQIKIRLAYLGDSQSNARLRMQAIVGTFKQFNSTNLNGFT-VTNSSFDKESINAYRSRLFTD-DGFILNIEELASVFHLPHTNVETPNIVWAST…
526	GC_00000016	pan-Saccharibacteria_Core_Genes	SDRW01000018_1_TM7_phylum_sp_oral_taxon_348_strain_TM7_HOT_348_SAG2_348SAG2_NODE_103_2_whole_genome_shotgun_sequence	382	25	28	2	0	0.764755	0.820087	0.791455	K06915	uncharacterized protein	U	Intracellular trafficking, secretion, and vesicular transport			COG3505	Type IV secretory pathway, VirD4 component, TraG/TraD family ATPase (VirD4) (PDB:1GL6)					---------------------------------MIQWLFTFFTQWYIWMPLVGILSILTWRNYHSLND-PGDAYDYVLLALEIPRDNDKKELSAEQLFASLHGILRDKQELHRATGVQEHLSFEIASVGGQIRFYVRTPKHLQNFVEGQIYAQYPTVQIQPAEEDYADGI-NAHRATAVDELVLTDNEFLPIRTFQAFDVDPLAGITAALTKLGSNDEEIWVQILVRPIPDSWQKDSAKYVARYRSGF-GSSLR-SGAF-YYVLQALEALWQPPEGNDK---NAELSDRDKLRISEMEKKSQKLGYKVCIRLAYLGHDQDSARIQMNAVASAFKQFNSTSLNGFKLATQPRYDRAALDLCAKRSFPDGTGFILNIEELASVFHLPHMNVETPSVVWANS…
527	GC_00000016	pan-Saccharibacteria_Core_Genes	SDRZ01000008_1_TM7_phylum_sp_oral_taxon_346_strain_TM7_HOT_346_SAG2_346SAG2_NODE_10_28_whole_genome_shotgun_sequence	303	25	28	2	0	0.764755	0.820087	0.791455	K06915	uncharacterized protein	U	Intracellular trafficking, secretion, and vesicular transport			COG3505	Type IV secretory pathway, VirD4 component, TraG/TraD family ATPase (VirD4) (PDB:1GL6)					-------------------------------MSFITSVIALLLQWYVWGPLVIVLLYLTWRNYRSIDV--IKNVESVLLTLEIPKTNDKSELAAEQMFASLHGILRDARELKANNGYQEHLSFEIASVGGRIQFYVWTPKSLQSFVEGQIYAQYPQVQIHKAEEDYVAHE-RHHSVVYTSEITLTDKEFLPIKTFQSFEVDPLAGITGTLAKLEDTDEEIWIQMLVRPVADSWHKEADAWIQSVKAGG-FNLFG-TDGIGKWIAGLFSALWQPPEQAGASG-GPELSERDKTRISEAEKKATKLGYQVKIRVAYLGERTSDAKLRMQGIIGTFKQFNSTNLNGFK-MSNDSFAKEALAKYKTRLFAD-RGYLMNIEEVASVYHLPHTNVETPNIVWAST…
528	GC_00000016	pan-Saccharibacteria_Core_Genes	SDRZ01000008_1_TM7_phylum_sp_oral_taxon_346_strain_TM7_HOT_346_SAG2_346SAG2_NODE_10_28_whole_genome_shotgun_sequence	476	25	28	2	0	0.764755	0.820087	0.791455	K06915	uncharacterized protein	U	Intracellular trafficking, secretion, and vesicular transport			COG3505	Type IV secretory pathway, VirD4 component, TraG/TraD family ATPase (VirD4) (PDB:1GL6)					------------------------------------------------MPLVGILSILTWRNYHSLND-PGDAYDYVLLALEIPRDNDKKELSAEQLFASLHGILRDKQELHRATGVQEHLSFEIASVGGQIRFYVRTPKHLQNFVEGQIYAQYPTVQIQPAEEDYADGI-NAHRATAVDELVLTDNEFLPIRTFQAFDVDPLAGITAALTKLGSNDEEIWVQILVRPIPDSWQKDSAKYVARYRSGF-GSSLR-SGAF-YYVLQALEALWQPPEGNDK---NAELSDRDKLRISEMEKKSQKLGYKVCIRLAYLGHDQDSARIQMNAVASAFKQFNSTSLNGFKLATQPRYDRAALDLCAKRSFPDGTGFILNIEELASVFHLPHMNVETPSVVWANS…
529	GC_00000016	pan-Saccharibacteria_Core_Genes	TM7c_JB	288	25	28	2	0	0.764755	0.820087	0.791455	K06915	uncharacterized protein	U	Intracellular trafficking, secretion, and vesicular transport			COG3505	Type IV secretory pathway, VirD4 component, TraG/TraD family ATPase (VirD4) (PDB:1GL6)					-------------------------------MSFFIDFIQLVLSPWVWVPVCIILGFMTWQNNRRVKE--VLSVDSTLLVLEIPKTNDKSELAAEQLFASLHGILRDSNELRKSGGVQEHLSFEIASVRGQIRFYVWMPKTLQSFVEGQIYAQYPSVQIHEASEDYVANE-RTHKVIHTAEITVTDSQYLPIKTFQNFEVDPLAGITGTLAKLEDTDEEIWVQVLTRPVADSWHKESYNWIEKVKDGG-NFSLL-DGGGFKWLATILEALWKVPEPGEGGS-VKELSERDKSRIAEAEKKAAKLGYQIKIRLAYLGDSQSNARLRMQAIVGTFKQFNSTNLNGFT-VANSSFDKESINAYRSRLFTD-DGFILNIEELASVFHLPHTNVETPNIVWAST…
530	GC_00000017	pan-Saccharibacteria_Core_Genes	CP040003_1_Candidatus_Saccharibacteria_bacterium_oral_taxon_488_strain_AC001_chromosome_complete_genome	680	25	28	2	0	0.847453	0.771176	0.807517	K03701	excinuclease ABC subunit A	L	Replication, recombination and repair			COG0178	Excinuclease UvrABC ATPase subunit (UvrA) (PDB:2R6F)					------------------------------MPEVIRVKGAREHNLKNIDVEIPRDKLVVITGLSGSGKSSLAFDTIYAEGQRRYVESLSSYARQFLGIMDKPDVDSIEGLSPAISIDQKSTSRNPRSTVATVTEIYDYLRLLFARIGTPHCPALKPDGTRCHKPVSRRTAEAIIQEIAKQYDGKRLLLLAPIVKNKKGEFAHIPEQYRRLGYARVRVDGVVYALDEFPQLQKSYKHSIELVVDRLAMNNDLTSRLSQSVEQALELGQGVVEVLDADTDELKTFSQRYACVDHPDEEIPELEPRLFSFNAPQGACPSCTGLGSRLEVDPSLVLNENLTIAEGAIRPYNRINVDNFYMRKISAVAEAHGFSIRTPVGQLSDEARQKVLYGT-GDQKYPVQL…
531	GC_00000017	pan-Saccharibacteria_Core_Genes	CP040004_1_Candidatus_Saccharibacteria_bacterium_oral_taxon_957_strain_BB001_chromosome_complete_genome	555	25	28	2	0	0.847453	0.771176	0.807517	K03701	excinuclease ABC subunit A	L	Replication, recombination and repair			COG0178	Excinuclease UvrABC ATPase subunit (UvrA) (PDB:2R6F)					------------------------------MPEVIRVKGAREHNLKNINVELPRDKFVVITGLSGSGKSSLAFDTIYAEGQRRYMESLNSYARQFLGTMDKPDVDSIDGLSPAISIDQKSTSRNPRSTVATVTEIYDYLRLLFARIGVPHCPI-------CGKEVSRRTTETIIQEIIKQYDGRRILLLAPIVKNKKGEFAHIPEQYRRLGYARVRVDGVVYALDEFPELQKSYKHSIELVVDRLALTSELAGRLSQSVEQALELGQGIVEVLDADDDQVRTFSQRYACVDHPEEDIPELEPRLFSFNAPQGACPNCTGLGSRMEIDPELVFNDNLTIAEGAIRPYNRVNVDNFYMKKIIAVAEAHDFSMRTPVKKLSNEAKQKILYGT-GAQKYRIEL…
532	GC_00000017	pan-Saccharibacteria_Core_Genes	CP040008_1_Candidatus_Saccharibacteria_bacterium_oral_taxon_955_strain_PM004_chromosome_complete_genome	603	25	28	2	0	0.847453	0.771176	0.807517	K03701	excinuclease ABC subunit A	L	Replication, recombination and repair			COG0178	Excinuclease UvrABC ATPase subunit (UvrA) (PDB:2R6F)					------------------------------MSETIRVKGAREHNLKDIDVEIPRDKLVVVTGLSGSGKSSLVFDTIYAEGQRRYVESLSSYARQFLGIMDKPDVDSIDGLSPAISIDQKSTSRNPRSTVATVTEIYDYLRLLFARIGVPHCPV-------CGKPVHRRTAQAIIDEVMKLPEGSKLMVLAPIVSQKKGEFMHIPEQYMRNGFARARVDGVVYSLDEFPELQKSYKHDIEIVVDRIVMKPDAITRVTQSIEQSLDIASGVVQLLDADSGEIYTYSQRYACVDHPGEDIPELEPRLFSFNAPQGACPVCTGLGSRLEIDPDLVFNPNLTIAEGAIRPYNRVNSDAWYMKRLAVVAEEHGFSIHVPVKQLRPADLEKVLYGT-GSQKYRITL…
533	GC_00000017	pan-Saccharibacteria_Core_Genes	CP040009_1_Candidatus_Saccharibacteria_bacterium_oral_taxon_955_strain_CM009_chromosome_complete_genome	603	25	28	2	0	0.847453	0.771176	0.807517	K03701	excinuclease ABC subunit A	L	Replication, recombination and repair			COG0178	Excinuclease UvrABC ATPase subunit (UvrA) (PDB:2R6F)					------------------------------MSETIRVKGAREHNLKDIDVEIPRDKLVVVTGLSGSGKSSLVFDTIYAEGQRRYVESLSSYARQFLGIMDKPDVDSIDGLSPAISIDQKSTSRNPRSTVATVTEIYDYLRLLFARIGVPHCPV-------CGKPVHRRTAQAIIDEVMKLPEGSKLMVLAPIVSQKKGEFMHIPEQYMRNGFARARVDGVVYSLDEFPELQKSYKHDIEIVVDRIVMKPDAITRVTQSIEQSLDIASGVVQLLDADSGEIYTYSQRYACVDHPGEDIPELEPRLFSFNAPQGACPVCTGLGSRLEIDPDLVFNPNLTIAEGAIRPYNRVNSDAWYMKRLAVVAEEHGFSIHVPVKQLRPADLEKVLYGT-GSQKYRITL…
534	GC_00000017	pan-Saccharibacteria_Core_Genes	CP040010_1_Candidatus_Saccharibacteria_bacterium_oral_taxon_488_strain_CM003_chromosome_complete_genome	603	25	28	2	0	0.847453	0.771176	0.807517	K03701	excinuclease ABC subunit A	L	Replication, recombination and repair			COG0178	Excinuclease UvrABC ATPase subunit (UvrA) (PDB:2R6F)					------------------------------MSETIRVKGAREHNLKDIDVEIPRDKLVVVTGLSGSGKSSLVFDTIYAEGQRRYVESLSSYARQFLGIMDKPDVDSIDGLSPAISIDQKSTSRNPRSTVATVTEIYDYLRLLFARIGVPHCPV-------CGKPVHRRTAQAIIDEVMKLPEGSKLMVLAPIVSQKKGEFMHIPEQYMRNGFARARVDGVVYSLDEFPELQKSYKHDIEIVVDRIVMKPDAITRVTQSIEQSLDIASGVVQLLDADSGEIYTYSQRYACVDHPGEDIPELEPRLFSFNAPQGACPVCTGLGSRLEVDPDLVFNPNLTIAEGAIRPYNRVNSDAWYMKRLAVVAEEHGFSIHVPVKQLRPADLEKVLYGT-GSQKYRITL…
535	GC_00000017	pan-Saccharibacteria_Core_Genes	CP040011_1_TM7_phylum_sp__oral_taxon_952_strain_TM7x_chromosome_complete_genome	512	25	28	2	0	0.847453	0.771176	0.807517	K03701	excinuclease ABC subunit A	L	Replication, recombination and repair			COG0178	Excinuclease UvrABC ATPase subunit (UvrA) (PDB:2R6F)					------------------------------MAEVIRVKGAREHNLRNVDIEIPRDKLVVITGLSGSGKSSLAFDTIYAEGQRRYMESLNSYARQFLGTMDKPDVDSIEGLSPAISIDQKSTSRNPRSTVATVTEIYDYLRLLFARIGVPHCPV-------CGNEVTRRTAETIIDEILRQFVDKRILLLAPIVKNKKGEFAHIPEQYQRLGYARVRVDGVVYALDEFPELQKSYKHNIELVVDRLALSGEMRSRLSQSVEQSLELGQGVLEVLEADSGDVKTFSQRYACVDHPDVDIPELEPRLFSFNAPQGACPTCTGLGSRLEIDPELVFNNNLTISEGAIRPYNRMNSDAWNMKRLASVSEAHDFSLRVPVGKLPDDAKQKILYGT-GDQKYRVEL…
536	GC_00000017	pan-Saccharibacteria_Core_Genes	CP047917_1_Candidatus_Saccharibacteria_bacterium_oral_taxon_488_strain_FS15P_chromosome_complete_genome	736	25	28	2	0	0.847453	0.771176	0.807517	K03701	excinuclease ABC subunit A	L	Replication, recombination and repair			COG0178	Excinuclease UvrABC ATPase subunit (UvrA) (PDB:2R6F)					MNIFIVWRQGKLSRPLQLEKWMSIRYNRPDMPEVIRVKGAREHNLKNIDVEIPRDKLVVITGLSGSGKSSLAFDTIYAEGQRRYVESLSSYARQFLGIMDKPDVDSIEGLSPAISIDQKSTSRNPRSTVATVTEIYDYLRLLFARIGTPHCPALKPDGTRCHKPVSRRTAEAIIQEIIKQYDGKRLLLLAPIVKNKKGEFAHIPEQYQRLGYARVRVDGVVYALDEFPQLQKSYKHSIELVVDRLAMNSDLTSRLSQSVEQALELGQGVVEVLDADTDELKTFSQRYACVDHPDEEIPELEPRLFSFNAPQGACPSCTGLGSRLEVDPSLVLNENLTIAEGAIRPYNRINVDNFYMRKISAVAEAHGFSIRTPVGQLSDEARQKVLYGT-GDQKYPVQL…
537	GC_00000017	pan-Saccharibacteria_Core_Genes	CP058260_1_Candidatus_Saccharibacteria_bacterium_oral_taxon_488_strain_HB001_chromosome_complete_genome	642	25	28	2	0	0.847453	0.771176	0.807517	K03701	excinuclease ABC subunit A	L	Replication, recombination and repair			COG0178	Excinuclease UvrABC ATPase subunit (UvrA) (PDB:2R6F)					------------------------------MPEVIRVKGAREHNLKNIDVEIPRDKLVVITGLSGSGKSSLAFDTIYAEGQRRYVESLSSYARQFLGIMDKPDVDSIEGLSPAISIDQKSTSRNPRSTVATVTEIYDYLRLLFARIGTPHCPALKPDGTRCHKPVSRRTAEAIIQEIAKQYDGKRLLLLAPIVKNKKGEFAHIPEQYRRLGYARVRVDGVVYALDEFPQLQKSYKHSIELVVDRLAMNNDLTSRLSQSVEQALELGQGVVEVLDADTDELKTFSQRYACVDHPDEEIPELEPRLFSFNAPQGACPSCTGLGSRLEVDPSLVLNENLTIAEGAIRPYNRINVDNFYMRKISAVAEAHGFSIRTPVGQLSDEARQKVLYGT-GDQKYPVQL…
538	GC_00000017	pan-Saccharibacteria_Core_Genes	Candidatus_Nanogingivalaceae_FGB1_strain_JCVI_1_bin_12	670	25	28	2	0	0.847453	0.771176	0.807517	K03701	excinuclease ABC subunit A	L	Replication, recombination and repair			COG0178	Excinuclease UvrABC ATPase subunit (UvrA) (PDB:2R6F)					------------------------------MADFLEIKGAREHNLKNVDLKIPRDKLVVITGLSGSGKSSLAFDTIYAEGQRRYMESLNSYARQFLGTMDKPDVDQITGLSPAISIDQKSTSRNPRSTVATVTEIYDYLRLLFARIGTPHCPI-------CGRDVVRRTPQSIVDGIMNLKEGSRLILLAPIAKAKKGEFAHVPAEFSKKGFARARVDGVIYALDEFPELEKNIKHNIEIVVDRLVLSKEMRTRLAQSVEQALDMTNGILEVLDDETGEVKIFSQRYACELHPDEHIPELEPRLFSFNAPQGACETCSGLGTRMEIDPELVLSPNLTISEGAIRPYNRVMEKGYRIKLLEEVAKRYGFSTKVPTKKLSKEAIEIILYGTKTDEKYPIEM…
539	GC_00000017	pan-Saccharibacteria_Core_Genes	Candidatus_Nanogingivalaceae_FGB1_strain_JCVI_1_bin_12	490	25	28	2	0	0.847453	0.771176	0.807517	K03701	excinuclease ABC subunit A	L	Replication, recombination and repair			COG0178	Excinuclease UvrABC ATPase subunit (UvrA) (PDB:2R6F)					----------------------------------------RENNLKNIDVEIP----------------------------------------------------------------------------------------------------------------------------------------------------------------------------------------------------------------------------------------------------------------------------------------------------------------------------------------------------------…
540	GC_00000017	pan-Saccharibacteria_Core_Genes	G6_32_bin_33_unicycler	444	25	28	2	0	0.847453	0.771176	0.807517	K03701	excinuclease ABC subunit A	L	Replication, recombination and repair			COG0178	Excinuclease UvrABC ATPase subunit (UvrA) (PDB:2R6F)					------------------------------MADFLEIKGAREHNLKNVDLKIPRDKLVVITGLSGSGKSSLAFDTIYAEGQRRYMESLNSYARQFLGTMDKPDVDQITGLSPAISIDQKSTSRNPRSTVATVTEIYDYLRLLFARIGTPHCPI-------CGRDVVRRTPQSIVDGIMNLKEGSRLILLAPIAKSKKGEFAHVPVEFSKKGFARARVDGVIYALDEFPELEKNIKHNIEIVVDRLVLSKEMRTRLAQSVEQALDMTNGILEVLDDETGEVKIFSQRYACELHPDEHIPELEPRLFSFNAPQGACETCSGLGTRMEIDPELVLSPNLTISEGAIRPYNRVMEKGYRIKLLEEVAKRHGFSTKVPTKKLSKEAIEIILYGTKTDEKYPIEM…
541	GC_00000017	pan-Saccharibacteria_Core_Genes	G6_32_bin_33_unicycler	445	25	28	2	0	0.847453	0.771176	0.807517	K03701	excinuclease ABC subunit A	L	Replication, recombination and repair			COG0178	Excinuclease UvrABC ATPase subunit (UvrA) (PDB:2R6F)					------------------------------MLRVADV-------------------------------------------------------------------------------------------------------------------------------------------------------------NRQGD--------------------------------------------------------------------------------------------------------------------------------------------------------------------------------------------------------…
542	GC_00000017	pan-Saccharibacteria_Core_Genes	GCA_015257795_2_ASM1525779v2_JB001_complete_genome	586	25	28	2	0	0.847453	0.771176	0.807517	K03701	excinuclease ABC subunit A	L	Replication, recombination and repair			COG0178	Excinuclease UvrABC ATPase subunit (UvrA) (PDB:2R6F)					------------------------------MADFLEIKGAREHNLKNVDLKIPRDKLVVITGLSGSGKSSLAFDTIYAEGQRRYMESLNSYARQFLGTMDKPDVDQITGLSPAISIDQKSTSRNPRSTVATVTEIYDYLRLLFARIGTPHCPI-------CGRDVVRRTPQSIVDGIMNLKEGSRLILLAPIAKAKKGEFAHVPVEFSKKGFARARVDGVIYALDEFPELEKNIKHNIEIVVDRLVLSKEMRTRLAQSVEQALDMTNGILEVLDDETGEVKIFSQRYACELHPDEHIPELEPRLFSFNAPQGACETCSGLGTRMEIDPELVLSPNLTISEGAIRPYNRVMEKGYRIKLLEEVAKRYGFSTKVPTKKLSKEAIEIILYGTKTDEKYPIEM…
543	GC_00000017	pan-Saccharibacteria_Core_Genes	JB002_complete_genome	564	25	28	2	0	0.847453	0.771176	0.807517	K03701	excinuclease ABC subunit A	L	Replication, recombination and repair			COG0178	Excinuclease UvrABC ATPase subunit (UvrA) (PDB:2R6F)					------------------------------MADFLEIKGAREHNLKNVDLKIPRDKLVVITGLSGSGKSSLAFDTIYAEGQRRYMESLNSYARQFLGTMDKPDVDQITGLSPAISIDQKSTSRNPRSTVATVTEIYDYLRLLFARIGTPHCPI-------CGRDVVRRTPQSIVDSIMNLKEGSRLILLAPIAKAKKGEFAHIPEEFAKKGFARARVDGVIYALDEFPELEKNIKHNIEIVVDRLVLSKEMRTRLAQSVEQALEMTSGILEILNDETGEVKIFSQRYACELHPDEHIPELEPRLFSFNAPQGACETCSGLGTRMEIDPELVLSPNLTISEGAIRPYNRVMEKGYRIKLLEEIAKRHGFSTKVPTKKLSKEAIEIILYGTRTDEKYPIEM…
544	GC_00000017	pan-Saccharibacteria_Core_Genes	JB003_complete_genome	584	25	28	2	0	0.847453	0.771176	0.807517	K03701	excinuclease ABC subunit A	L	Replication, recombination and repair			COG0178	Excinuclease UvrABC ATPase subunit (UvrA) (PDB:2R6F)					------------------------------MADFLEIKGAREHNLKNVDLKIPRDKLVVITGLSGSGKSSLAFDTIYAEGQRRYMESLNSYARQFLGTMDKPDVDQITGLSPAISIDQKSTSRNPRSTVATVTEIYDYLRLLFARIGTPHCPI-------CGRDVVRRTPQSIVDGIMNLKEGSRLILLAPIAKAKKGEFAHVPVEFSKKGFARARVDGVIYALDEFPELEKNIKHNIEIVVDRLVLSKEMRTRLAQSVEQALDMTNGILEVLDDETGEVKIFSQRYACELHPDEHIPELEPRLFSFNAPQGACETCSGLGTRMEIDPELVLSPNLTISEGAIRPYNRVMEKGYRIKLLEEVAKRYGFSTKVPTKKLSKEAIEIILYGTKTDEKYPIEM…
545	GC_00000017	pan-Saccharibacteria_Core_Genes	ORAL_T_A_F_MAG_00016	72	25	28	2	0	0.847453	0.771176	0.807517	K03701	excinuclease ABC subunit A	L	Replication, recombination and repair			COG0178	Excinuclease UvrABC ATPase subunit (UvrA) (PDB:2R6F)					------------------------------MADFLEIKGAREHNLKNVDLKIPRDKLVVITGLSGSGKSSLAFDTIYAEGQRRYMESLNSYARQFLGTMDKPDVDQITGLSPAISIDQKSTSRNPRSTVATVTEIYDYLRLLFARIGTPHCPI-------CGRDVVRRTPQSIVDGIMNLKEGSRLILLAPIAKAKKGEFAHVPVEFSKKGFARARVDGVIYALDEFPELEKNIKHNIEIVVDRLVLSKEMRTRLAQSVEQALDMTNGILEVLDDETGEVKIFSQRYACELHPDEHIPELEPRLFSFNAPQGACETCSGLGTRMEIDPEL---------------------------------------------------------------------…
546	GC_00000017	pan-Saccharibacteria_Core_Genes	ORAL_T_B_F_Bin_00010	234	25	28	2	0	0.847453	0.771176	0.807517	K03701	excinuclease ABC subunit A	L	Replication, recombination and repair			COG0178	Excinuclease UvrABC ATPase subunit (UvrA) (PDB:2R6F)					------------------------------MADFLEIKGAREHNLKNVDLKIPRDKLVVITGLSGSGKSSLAFDTIYAEGQRRYMESLNSYARQFLGTMDKPDVDQITGLSPAISIDQKSTSRNPRSTVATVTEIYDYLRLLFARIGTPHCPI-------CGRDVVRRTPQSIVDGIMNLKEGSRLILLAPIAKAKKGEFAHVPVEFSKKGFARARVDGVIYALDEFPELEKNIKHNIEIVVDRLVLSKEMRTRLAQSVEQALDMTNGILEVLDDETGEVKIFSQRYACELHPDEHIPELEPRLFSFNAPQGACETCSGLGTRMEIDPELVLSPNLTISEGAIRPYNRVMEKGYRIKLLEEVAKRHGFSTKVPTKKLSKEAIEIILYGTKTDEKYPIEM…
547	GC_00000017	pan-Saccharibacteria_Core_Genes	ORAL_T_B_F_Bin_00014	106	25	28	2	0	0.847453	0.771176	0.807517	K03701	excinuclease ABC subunit A	L	Replication, recombination and repair			COG0178	Excinuclease UvrABC ATPase subunit (UvrA) (PDB:2R6F)					------------------------------------------HNLKNVDLKIPRDKLVVITGLSGSGKSSLAFDTIYAEGQRRYMESLNSYARQFLGTMDKPDVDQITGLSPAISIDQKSTSRNPRSTVATVTEIYDYLRLLFARIGTPHCPI-------CGRDVVRRTPQSIVDGIMNFKEGSRLILLAPIAKAKKGEFAHVPVEFSKKGFARARVDGVIYALDEFPELEKNIKHNIEIVVDRLVLLKEMRTRLAQSVEQALDMTNGILEVLDDETGEVKILSQRYACELHPDEHIPELEPRLFSFNAPQGACETCSGLGTRMEIDPELVLSPNLTISEGAIRPYNRVMEKGYRIKLLEEVAKRHGFSTKVPTKKLSKEAIEIILYGTKTDEKYPIEM…
548	GC_00000017	pan-Saccharibacteria_Core_Genes	ORAL_T_B_F_Bin_00014	59	25	28	2	0	0.847453	0.771176	0.807517			L	Replication, recombination and repair			COG0178	Excinuclease UvrABC ATPase subunit (UvrA) (PDB:2R6F)					------------------------------MADFLEIKGAREHNLKNVDLKIPRDKLVVITGL------------------------------------------------------------------------------------------------------------------------------------------------------------------------------------------------------------------------------------------------------------------------------------------------------------------------------------------------…
549	GC_00000017	pan-Saccharibacteria_Core_Genes	ORAL_T_C_M_Bin_00011	74	25	28	2	0	0.847453	0.771176	0.807517	K03701	excinuclease ABC subunit A	L	Replication, recombination and repair			COG0178	Excinuclease UvrABC ATPase subunit (UvrA) (PDB:2R6F)					------------------------------MSDFIEIKGAREHNLKNVDLKIPRDKLVVITGLSGSGKSSLAFDTIYAEGQRRYMESLNSYARQFLGTMDKPDVDQITGLSPAISIDQKSTSRNPRSTVATVTEIYDYLRLLFARVGTPHCPI-------CHKDVVRRTPQDIVDEVMRIEEGSRIILLSPIVKAKKGEFIHIANEYSKKGFARARVDGIIYNLEEFPELQKNIKHDIEIVVDRVVINKELQSRVAQSVEQALDLSGGLLEVLDVDKDEIIAFSQRYACQDHPEINIPELEPRLFSFNAPQGACEVCSGLGTRMEIDPSLVLSQNLTISEGAIRPYNRINEKTWRIKLMEKVAEKYGFSTKVPVKKLSKEAIDIILYGT-GNEKFTLSL…
550	GC_00000017	pan-Saccharibacteria_Core_Genes	ORAL_T_C_M_Bin_00022	421	25	28	2	0	0.847453	0.771176	0.807517	K03701	excinuclease ABC subunit A	L	Replication, recombination and repair			COG0178	Excinuclease UvrABC ATPase subunit (UvrA) (PDB:2R6F)					------------------------------MADFLEIKGAREHNLKNVDLKIPRDKLVVITGLSGSGKSSLAFDTIYAEGQRRYMESLNSYARQFLGTMDKPDVDQITGLSPAISIDQKSTSRNPRSTVATVTEIYDYLRLLFARIGTPHCPI-------CGRDVVRRTPQSIVDSIMNLEEGSRLILLAPIAKAKKGEFAHIPEEFAKKGFARARVDGVIYALDEFPELEKNIKHNIEIVVDRLVLSKEMRTRLAQSVEQALEMTSGILEILNDETGEVKIFSQRYACELHPDEHIPELEPRLFSFNAPQGACETCSGLGTRMEIDPELVLSPNLTISEGAIRPYNRVMEKGYRIKLLEEVAKRHGFSTKVPTKNLSKEAIDIILYGTRTDEKYPIEM…
551	GC_00000017	pan-Saccharibacteria_Core_Genes	PRLK01000001_1_Candidatus_Saccharibacteria_bacterium_TM7_CMJM_G6_1_HOT_870_G6CMJM_1_whole_genome_shotgun_sequence	96	25	28	2	0	0.847453	0.771176	0.807517	K03701	excinuclease ABC subunit A	L	Replication, recombination and repair			COG0178	Excinuclease UvrABC ATPase subunit (UvrA) (PDB:2R6F)					------------------------------MSDFIEIKGAREHNLKNVDLKIPRDKLVVITGLSGSGKSSLAFDTIYAEGQRRYMESLNSYARQFLGTMDKPDVDQITGLSPAISIDQKSTSRNPRSTVATVTEIYDYLRLLFARVGTPHCPI-------CHKDVVRRIPQDIVDEVMRIEEGSRIILLSPIVKAKKGEFIHIANEYSKKGFARARVDGIIYNLEEFPELQKNIKHDIEIVVDRVVINKELQSRVAQSVEQALDLSGGLLEVLDVDKDEIIAFSQRYACQDHPEINIPELEPRLFSFNAPQGACEVCSGLGTRMEIDPSLVLSQNLTISEGAIRPYNRINEKTWRIKLMEKVAEKYGFSTKVPVKKLSKEAIDIILYGT-GNEKFTLSL…
552	GC_00000017	pan-Saccharibacteria_Core_Genes	SDRL01000060_1_TM7_phylum_sp_oral_taxon_353_strain_TM7_HOT_353_SAG1_952SAG1_NODE_101_2_whole_genome_shotgun_sequence	404	25	28	2	0	0.847453	0.771176	0.807517	K03701	excinuclease ABC subunit A	L	Replication, recombination and repair			COG0178	Excinuclease UvrABC ATPase subunit (UvrA) (PDB:2R6F)					---------------------MKNRYNVAVMVEFIRVKGAREHNLKNIDVEIPRDKLVVITGLSGSGKSSLAFDTIYAEGQRRYVESLSSYARQFLGIMDKPDVDSIEGLSPAISIDQKSTSRNPRSTVATVTEIYDYLRLLFARVGTPHCPALKPDGTRCHKPVSRRTAEAIIQEIAKQYDGKRLLLLAPIVKNKKGEFAHIPEQYRRLGYARVRVDGVVYALDEFPQLQKSYKHSIELVVDRLAMNSDLTSRLSQS---------------------------------------------------------------------------------------------------------------------------------------------…
553	GC_00000017	pan-Saccharibacteria_Core_Genes	SDRM01000010_1_TM7_phylum_sp_oral_taxon_352_strain_TM7_HOT_352_SAG8_352SAG8_NODE_10_21_whole_genome_shotgun_sequence	408	25	28	2	0	0.847453	0.771176	0.807517	K03701	excinuclease ABC subunit A	L	Replication, recombination and repair			COG0178	Excinuclease UvrABC ATPase subunit (UvrA) (PDB:2R6F)					------------------------------MTEVIRVKGAREHNLKNVDIEIPRDQLVVITGLSGSGKSSLAFDTIYAEGQRRYMESLNSYARQFLGTMDKPDVDSIEGLSPAISIDQKSTSRNPRSTVATVTEIYDYLRLLFARIGVPHCPI-------CGNEVTRRTTEVIIDEILRQFVDKRILLLAPIVKNKKGEFAHIPEQYQRLGYARVRVDGVVYALDEFPELQKSYKHNIELVVDRLALTAEMRSRLSQSVEQALDLGQGVIEVLDADSDEVKTFSQRYACVDHPDVDIPELEPRLFSFNAPQGACPVCTGLGSRLEVDPELVFNNNLTISEGAIRPYNRMNSDAWNMKRLASVAEAHGFSLKVPVGKLSDDAKHKILYGT-GDQKYRVDL…
554	GC_00000017	pan-Saccharibacteria_Core_Genes	SDRT01000065_1_TM7_phylum_sp_oral_taxon_349_strain_TM7_HOT_349_SAG1_349SAG1_NODE_101_4_whole_genome_shotgun_sequence	669	25	28	2	0	0.847453	0.771176	0.807517	K03701	excinuclease ABC subunit A	L	Replication, recombination and repair			COG0178	Excinuclease UvrABC ATPase subunit (UvrA) (PDB:2R6F)					---------------------------------------------------------------------------------------------------------------------------------------------------------------------------------------------------------------------------------------------------------------------------------------------------------------------------------------------------------------------------------------------------------------…
555	GC_00000017	pan-Saccharibacteria_Core_Genes	SDRW01000018_1_TM7_phylum_sp_oral_taxon_348_strain_TM7_HOT_348_SAG2_348SAG2_NODE_103_2_whole_genome_shotgun_sequence	135	25	28	2	0	0.847453	0.771176	0.807517	K03701	excinuclease ABC subunit A	L	Replication, recombination and repair			COG0178	Excinuclease UvrABC ATPase subunit (UvrA) (PDB:2R6F)					------------------------------MPEVIKIVGAKEHNLKNINVEIPRDKLVVITGLSGSGKSSLAFDTIYAEGQRRYVESLSSYARQFLGIMDKPDVESIDGLSPAISIDQKSTSRNPRSTVATVTEIYDYLRLLFARIGVPHDPI-------TGREVTRRTKDDIVDEIMRINMGERLILLAPVAKDKKGEFAHIPEQYRRSGFARARVDGVIYALDEFPELKKNDRHNIEIVVDRIIMAADMRGRVAQSVEQALEVGNGIIGVLYADTDELKILSQRYASIDNPDIEIPELEPRLFSYNTPQGACPNCTGLGSRLEIDPSLVLNNNLTISEGAIRPYNRINVDNFYMKKISAVAEFNGFSIRTPIKDLSDEARQKIMYGT-GDQKYKIGL…
556	GC_00000017	pan-Saccharibacteria_Core_Genes	SDRZ01000008_1_TM7_phylum_sp_oral_taxon_346_strain_TM7_HOT_346_SAG2_346SAG2_NODE_10_28_whole_genome_shotgun_sequence	814	25	28	2	0	0.847453	0.771176	0.807517	K03701	excinuclease ABC subunit A	L	Replication, recombination and repair			COG0178	Excinuclease UvrABC ATPase subunit (UvrA) (PDB:2R6F)					------------------------------MSDSIKITGARQNNLKNVSLEIPRDKFVVVTGLSGSGKSSLVFDTIYAEGQRRYVESLSSYARQFLGIMDKPDVDSIDGLSPAISIDQKSTSRNPRSTVATVTEIYDYLRLLFARVGVPHCPALLPDGKRCGKPVQRRTAQSIIDEIMKLPEGAKLMILAPIVNQKKGEFQHIPEQYMRSGFARARVDGVIYALDEFPELQKNYKHDIELVVDRLVMRPDMISRVSQSVEQSLELAGGIVKVLNADSGEILTYSQRYACVDHPGEEIPELEPRLFSFNAPQGACPVCTGLGTRMEIDPSLVFNKNLTIAEGAIRPFNRFSVDAWYMKRLEAVAAEHGFSLHVPVRELSDDVRKLLMYGT-GEQKYRVEL…
557	GC_00000017	pan-Saccharibacteria_Core_Genes	TM7c_JB	633	25	28	2	0	0.847453	0.771176	0.807517	K03701	excinuclease ABC subunit A	L	Replication, recombination and repair			COG0178	Excinuclease UvrABC ATPase subunit (UvrA) (PDB:2R6F)					------------------------------MPEVIKIVGAKEHNLKNINVEIPRDKLVVITGLSGSGKSSLAFDTIYAEGQRRYVESLSSYARQFLGIMDKPDVESIDGLSPAISIDQKSTSRNPRSTVATVTEIYDYLRLLFARIGIPHDPI-------TGREVTRRTKDDIVDEIMRINTGERLILLAPVAKDKKGEFAHIPEQYRRSGFARARVDGVIYALDEFPELKKNDRHNIEIVVDRIIMAADMRGRVAQSVEQALEVGNGIIGVLYADTDELKILSQRYASIDNPDIEIPELEPRLFSYNTPQGACPNCTGLGSRLEIDPSLVLNNNLTISEGAIRPYNRINVDNFYMKKISAVAEFNGFSIRTPIKDLSDEARQKIMYGT-GDQKYKIEL…
558	GC_00000018		CP040003_1_Candidatus_Saccharibacteria_bacterium_oral_taxon_488_strain_AC001_chromosome_complete_genome	459	24	28	2	0	0.837346	0.752849	0.792853	K03046	DNA-directed RNA polymerase subunit beta' [EC:2.7.7.6]	K	Transcription			COG0086	DNA-directed RNA polymerase, beta' subunit/160 kD subunit (RpoC) (PDB:1NT9)			COG0086	RNA polymerase	MAQYSFNATGISDFDAVRLAVASAEDILKWSHGEVLKPETINYRTQKPERDGLFCERIFGPVKDINPHDSKLKGVRSREAAVDKNGELVTKSIVRRERMGHIQLAAPVAHIWFMRGTPSAMSQLLGMTVRSLERIAYFATYVILKVDEVTRDQYLADLEAETEAGRMAIKMRYEQLAEADGADIKQLAKEQSREVDELNDKYTTKKSQLEGLVKGALISETDYRNLPEEYDELIEVGMGASALKALLDEIDPSELIAQLSEEAEHAKGQREKKLLKRLKMLESMQAAGIKPSSLCLTVLPVIPPDLRPMVALSGGRFATSDLNDLYRRIINRNNRLKKLVELNAPEVIQRNERRMLQEAVDALIDNAAARGGRAVSSTGSRRRLKSISDMLKGKQGRFR…
559	GC_00000018		CP040004_1_Candidatus_Saccharibacteria_bacterium_oral_taxon_957_strain_BB001_chromosome_complete_genome	400	24	28	2	0	0.837346	0.752849	0.792853	K03046	DNA-directed RNA polymerase subunit beta' [EC:2.7.7.6]	K	Transcription			COG0086	DNA-directed RNA polymerase, beta' subunit/160 kD subunit (RpoC) (PDB:1NT9)			COG0086	RNA polymerase	MAQFAFNATGISDFDAVRLVVASPEDILKWSHGEVTKPETINYRTQKPERDGLFCERIFGPVKDINPHDSKLKGVRSREAAVDKNGELVTKSIVRRERMGHIQLAAPVAHIWFMRGTPSAMSQLLGMTVRNLERVAYFATYVILKVDEATRDQYLADLEAETEAGRAAIKIRYEKMAEEDGADIKALAKEQSREVEELNEKYTTRKAQLDSLNKGALLSETDYRNLPEEYDELIEVGMGASALKTLLDEIDLPQLIAELTEEAESAKGQREKKILKRLKMLESMHAAGIKPSSLTLSVLPVIPPDLRPMVALSGGRFATSDLNDLYRRIINRNNRLKKLVELNAPEVIQRNEKRMLQEAVDALIDNAAARGGRAVSSTGGRRRLKSISDMLKGKQGRFR…
560	GC_00000018		CP040008_1_Candidatus_Saccharibacteria_bacterium_oral_taxon_955_strain_PM004_chromosome_complete_genome	444	24	28	2	0	0.837346	0.752849	0.792853	K03046	DNA-directed RNA polymerase subunit beta' [EC:2.7.7.6]	K	Transcription			COG0086	DNA-directed RNA polymerase, beta' subunit/160 kD subunit (RpoC) (PDB:1NT9)			COG0086	RNA polymerase	-MSRVVSTTGIADFDAVRLAVASPEDILKWSYGEVTKPETINYRTQKPERDGLFCERIFGPVKDINPHDSKLKGVRSREAAVDKNGELVTKSIVRRERMGHIQLAAPVAHIWFMRGTPSAMSLLLGITVRNLERIAYFATYVVLGVDAEKRDQMLADLEAETDAGRVAIKIRFEKEAEAEGADVKKLAEEQTREIEELEANYTLRKSQLDSLQKGALLNETDFRNLPEEYEELITVGMGGPALKALLDEVSLDELIVRLQEEVEGAKGQREKKLLKRLKVLEGMQAAGIKPSSLCLTVLPVIPPDLRPMVQLTGGRFATSDLNDLYRRVINRNNRLKKLIDLNAPEVIRRNEMRMLQEAVDSLIDNSAARGSRAVNATGGRRRLKSISDMLKGKQGRFR…
561	GC_00000018		CP040009_1_Candidatus_Saccharibacteria_bacterium_oral_taxon_955_strain_CM009_chromosome_complete_genome	444	24	28	2	0	0.837346	0.752849	0.792853	K03046	DNA-directed RNA polymerase subunit beta' [EC:2.7.7.6]	K	Transcription			COG0086	DNA-directed RNA polymerase, beta' subunit/160 kD subunit (RpoC) (PDB:1NT9)			COG0086	RNA polymerase	-MSRVVSTTGIADFDAVRLAVASPEDILKWSYGEVTKPETINYRTQKPERDGLFCERIFGPVKDINPHDSKLKGVRSREAAVDKNGELVTKSIVRRERMGHIQLAAPVAHIWFMRGTPSAMSLLLGITVRNLERIAYFATYVVLGVDAEKRDQMLADLEAETDAGRVAIKIRFEKEAEAEGADVKKLAEEQTREIEELEANYTLRKSQLDSLQKGALLNETDFRNLPEEYEELITVGMGGPALKALLDEVSLDELIVRLQEEVEGAKGQREKKLLKRLKVLEGMQAAGIKPSSLCLTVLPVIPPDLRPMVQLTGGRFATSDLNDLYRRVINRNNRLKKLIDLNAPEVIRRNEMRMLQEAVDSLIDNSAARGSRAVNATGGRRRLKSISDMLKGKQGRFR…
562	GC_00000018		CP040010_1_Candidatus_Saccharibacteria_bacterium_oral_taxon_488_strain_CM003_chromosome_complete_genome	448	24	28	2	0	0.837346	0.752849	0.792853	K03046	DNA-directed RNA polymerase subunit beta' [EC:2.7.7.6]	K	Transcription			COG0086	DNA-directed RNA polymerase, beta' subunit/160 kD subunit (RpoC) (PDB:1NT9)			COG0086	RNA polymerase	-MSRVVSTTGIADFDAVRLAVASPEDILKWSYGEVAKPETINYRTQKPERDGLFCERIFGPVKDINPHDSKLKGVRSREAAVDKNGELVTKSIVRRERMGHIQLAAPVAHIWFMRGTPSAMSLLLGITVRNLERIAYFATYVVLGVDAEKRDQMLADLEAETDAGRVAIKIRFEKEAEIEGADVKKLAEEQTREIEELEANYTLRKSQLDSLQKGALLNETDFRSLPEEYEELITVGMGGPALKALLDEVNLDELIVRLQEEVEGAKGQREKKLLKRLKVLEGMQAAGIKPSSLCLTVLPVIPPDLRPMVQLTGGRFATSDLNDLYRRVINRNNRLKKLIDLNAPEVIRRNEMRMLQEAVDSLIDNSAARGSRAVNATGGRRRLKSISDMLKGKQGRFR…
563	GC_00000018		CP040011_1_TM7_phylum_sp__oral_taxon_952_strain_TM7x_chromosome_complete_genome	386	24	28	2	0	0.837346	0.752849	0.792853	K03046	DNA-directed RNA polymerase subunit beta' [EC:2.7.7.6]	K	Transcription			COG0086	DNA-directed RNA polymerase, beta' subunit/160 kD subunit (RpoC) (PDB:1NT9)			COG0086	RNA polymerase	MANSAFNATGISDFDAVRLAVASPEDILKWSYGEVLKPETINYRTQKPERDGLFCERIFGPVKDINPHDSKLKGVRSREAAVDKNGELVTKSIVRRERMGHIQLAVPVAHIWFMRGTPSAMSQLLGMTVRNIEKIVYFATYVILNVDEETRDQYLADLEAETDLARKAIKLRYEKMAEEDGADVKQLAKEQSREVEELEENYVGKKSQLEGLNKGALISETEYRNLPEEYDELIEVGMGASAVKSLLDNIDLPKLIEELTEEAEGAKGQRQKKLLKRLKMLESMEAAGIKPSSLCMTVLPVIPPDLRPMVALSGGRFATSDLNDLYRRIINRNNRLKKLIELNAPEVIQRNEKRMLQEAVDALIDNSASR-GRAVSSTGGRRSLKSLSDMLKGKQGRFR…
564	GC_00000018		CP047917_1_Candidatus_Saccharibacteria_bacterium_oral_taxon_488_strain_FS15P_chromosome_complete_genome	476	24	28	2	0	0.837346	0.752849	0.792853	K03046	DNA-directed RNA polymerase subunit beta' [EC:2.7.7.6]	K	Transcription			COG0086	DNA-directed RNA polymerase, beta' subunit/160 kD subunit (RpoC) (PDB:1NT9)			COG0086	RNA polymerase	MAQYSFNATGISDFDAVRLAVASADDILKWSHGEVLKPETINYRTQKPERDGLFCERIFGPVKDINPHDSKLKGVRSREAAVDKNGELVTKSIVRRERMGHIQLAAPVAHIWFMRGTPSAMSLLLGMTVRNIERIAYFATYVILKVDEITRDQYLADLEAETEAGRMAIKMRYEQLAEADNADIKQLAKEQSREVDELNDKYATKKTQLEGLVKGALISETDYRNLPEEYDELIEVGMGASALKALLDEIDLSELIAQLSEEAEHAKGQREKKLLKRLKMLESMQAAGIKPSSLCLTVLPVIPPDLRPMVALSGGRFATSDLNDLYRRIINRNNRLKKLVELNAPEVIQRNERRMLQEAVDALIDNAAARGGRAVSSTGSRRRLKSISDMLKGKQGRFR…
565	GC_00000018		CP058260_1_Candidatus_Saccharibacteria_bacterium_oral_taxon_488_strain_HB001_chromosome_complete_genome	464	24	28	2	0	0.837346	0.752849	0.792853	K03046	DNA-directed RNA polymerase subunit beta' [EC:2.7.7.6]	K	Transcription			COG0086	DNA-directed RNA polymerase, beta' subunit/160 kD subunit (RpoC) (PDB:1NT9)			COG0086	RNA polymerase	MVQYSFNATGISDFDAVRLAVASAEDILKWSHGEVLKPETINYRTQKPERDGLFCERIFGPVKDINPHDSKLKGVRSREAAVDKNGELVTKSIVRRERMGHIQLAAPVAHIWFMRGTPSAMSQLLGMTVRSLERIAYFAIYVILKVDEITRDQYLADLEAETEAGRMAIKMRYEQLAEADNADIKQLAKEQSREVDELNDKYTTKKSQLEGLVKGALISETDYRNLPEEYDELIEVGMGASALKALLDEIDLSELIAQLSEEAEHAKGQREKKLLKRLKMLESMQAAGIKPSSLCLTVLPVIPPDLRPMVALSGGRFATSDLNDLYRRIINRNNRLKKLVELNAPEVIQRNERRMLQEAVDALIDNAAARGGRAVSSTGSRRRLKSISDMLKGKQGRFR…
566	GC_00000018		Candidatus_Nanogingivalaceae_FGB1_strain_JCVI_1_bin_12	208	24	28	2	0	0.837346	0.752849	0.792853	K03046	DNA-directed RNA polymerase subunit beta' [EC:2.7.7.6]	K	Transcription			COG0086	DNA-directed RNA polymerase, beta' subunit/160 kD subunit (RpoC) (PDB:1NT9)			COG0086	RNA polymerase	-MAKVVNTNQIADFDAVRLAVASPEDILGWSYGEVTKPETINYRTQKPERDGLFCEKIFGPTKDINPYDNKLKGVRSREAAVDKNGELVTKAIVRRERMGHIALAAPVAHIWFMRGAPSAMSLLLGMTVKNIERVVYFASYVILNVDEEKRDQMLADLDAEDKAARMAIQIRYEKEAEKDGADIKSLAEAQTKEIEELNSNYTLKKSQLDSFVKGSLMSETDYRNLPEEYEEIIEVGMGGEAIKTLLDEINIDELIEKLEAEAEKAKGQREKKILKRLKTIEGMKNAGIKPGSLCLTVLPVIPPDLRPMVQLTGGRFATSDLNDLYRRVINRNNRLKKLIELNAPMVIKRNEMRMLQEAVDSLIDNNASRSGRSVSTAGGRRKLKSLSDMLKGKQGRFR…
567	GC_00000018		G6_32_bin_33_unicycler	354	24	28	2	0	0.837346	0.752849	0.792853			K	Transcription			COG0086	DNA-directed RNA polymerase, beta' subunit/160 kD subunit (RpoC) (PDB:1NT9)			COG0086	RNA polymerase	-MAKVVNTNQIADFDAVRLAVASPEDILGWSYGEVTKPETINY--------------------------------------------------------------------------------------------------------------------------------------------------------------------------------------------------------------------------------------------------------------------------------------------------------------------------------------------------------------------…
568	GC_00000018		GCA_015257795_2_ASM1525779v2_JB001_complete_genome	363	24	28	2	0	0.837346	0.752849	0.792853	K03046	DNA-directed RNA polymerase subunit beta' [EC:2.7.7.6]	K	Transcription			COG0086	DNA-directed RNA polymerase, beta' subunit/160 kD subunit (RpoC) (PDB:1NT9)			COG0086	RNA polymerase	-MAKVVNTNQIADFDAVRLAVASPEDILGWSYGEVTKPETINYRTQKPERDGLFCEKIFGPTKDINPYDNKLKGVRSREAAVDKNGELVTKAIVRRERMGHIALAAPVAHIWFMRGAPSAMSLLLGMTVKNIERVVYFASYVILNVDEEKRDQMLADLDAEDKAARMAIQIRYEKEAEKDGADIKSLAEAQTKEIEELNSNYTLKKSQLDSFVKGSLMSETDYRNLPEEYEEIIEVGMGGEAIKTLLDEINIDELIEKLEAEAEKAKGQREKKILKRLKTIEGMKNAGIKPGSLCLTVLPVIPPDLRPMVQLTGGRFATSDLNDLYRRVINRNNRLKKLIELNAPMVIKRNEMRMLQEAVDSLIDNNASRSGRSVSTAGGRRKLKSLSDMLKGKQGRFR…
569	GC_00000018		JB002_complete_genome	379	24	28	2	0	0.837346	0.752849	0.792853	K03046	DNA-directed RNA polymerase subunit beta' [EC:2.7.7.6]	K	Transcription			COG0086	DNA-directed RNA polymerase, beta' subunit/160 kD subunit (RpoC) (PDB:1NT9)			COG0086	RNA polymerase	-MAKVVNSNQIADFDAVRLAVASPEDILSWSYGEVTKPETINYRTQKPERDGLFCEKIFGPTKDINPHDSKLKGVRSREAAVDKNGELVTKSIVRRERMGHIELAAPVAHIWFMRGTPSAMSLLLGMTVKNIERVVYFASYVILNVDEEKRDQMIADLEAEDKAARMAIKIRYEKAAEEAGADIKALAEAQTKEIEELNANYVSKKNQLDSFVKGSLMSETDFRNLPEEYEDIIEVGMGGEAIKTLLDEIDIDELIESLKEESEKARGQREKKILKRLKTIEGMKAAGIKPGSLCLTALPVIPPDLRPMVQLTGGRFATSDLNDLYRRVINRNNRLKKLIELNAPMVIKRNEMRMLQEAVDSLIDNNASRSGRSVNTAGGRRKLKSLTDMLKGKQGRFR…
570	GC_00000018		JB003_complete_genome	363	24	28	2	0	0.837346	0.752849	0.792853	K03046	DNA-directed RNA polymerase subunit beta' [EC:2.7.7.6]	K	Transcription			COG0086	DNA-directed RNA polymerase, beta' subunit/160 kD subunit (RpoC) (PDB:1NT9)			COG0086	RNA polymerase	-MAKVVNTNQIADFDAVRLAVASPEDILGWSYGEVTKPETINYRTQKPERDGLFCEKIFGPTKDINPYDNKLKGVRSREAAVDKNGELVTKAIVRRERMGHIALAAPVAHIWFMRGAPSAMSLLLGMTVKNIERVVYFASYVILNVDEEKRDQMLADLDAEDKAARMAIQIRYEKEAEKDGADIKSLAEAQTKEIEELNSNYTLKKSQLDSFVKGSLMSETDYRNLPEEYEEIIEVGMGGEAIKTLLDEINIDELIEKLEAEAEKAKGQREKKILKRLKTIEGMKNAGIKPGSLCLTVLPVIPPDLRPMVQLTGGRFATSDLNDLYRRVINRNNRLKKLIELNAPMVIKRNEMRMLQEAVDSLIDNNASRSGRSVSTAGGRRKLKSLSDMLKGKQGRFR…
571	GC_00000018		ORAL_T_A_F_MAG_00016	254	24	28	2	0	0.837346	0.752849	0.792853	K03046	DNA-directed RNA polymerase subunit beta' [EC:2.7.7.6]	K	Transcription			COG0086	DNA-directed RNA polymerase, beta' subunit/160 kD subunit (RpoC) (PDB:1NT9)			COG0086	RNA polymerase	-------------------------------------------------------------------------------------------------------------------------------------------------VDEEKRDQMIADLEAEDKAARMAIKIRYEKAAEESGADIKALAEAQSKEIEELDKDYVSKKNQLDILVKGSLMNETDFRNLPEEYEDIIEVGMGGEAIKALLDEINIDELIESLREEAEKAKGQREKKILKRLKTIEGMRAAGIKPGSLCLTVLPVIPPDLRPMVQLTGGRFATSDLNDLYRRVINRNNRLKKLIELNAPMVIKRNEMRMLQEAVDSLIDNNASRSGRSVNTAGGRRQLKSLSDMLKGKQGRFR…
572	GC_00000018		ORAL_T_A_F_MAG_00016	530	24	28	2	0	0.837346	0.752849	0.792853			K	Transcription			COG0086	DNA-directed RNA polymerase, beta' subunit/160 kD subunit (RpoC) (PDB:1NT9)			COG0086	RNA polymerase	-MAKVVNSNQIADFDAVRLAVASPEDILGWSYGEVTKPETINYRTQKPERDGLFCEKIFGPTKDINPYDNKLKGVRSREAAVDKNGELVTKSIVRRERMGHIALAAPIAHIWFMRGAPSAMSLLLGMTVKNIERVVYFASYVILNVDEEKRNQMIADLEAEDKAARMAIKIRYEKAAEEAGADIKALAEAQTKEIEELNANYVSKKNQLDSLVKGSLMNETDF--------------------------------------------------------------------------------------------------------------------------------------------------------------------------------…
573	GC_00000018		ORAL_T_B_F_Bin_00010	29	24	28	2	0	0.837346	0.752849	0.792853	K03046	DNA-directed RNA polymerase subunit beta' [EC:2.7.7.6]	K	Transcription			COG0086	DNA-directed RNA polymerase, beta' subunit/160 kD subunit (RpoC) (PDB:1NT9)			COG0086	RNA polymerase	-MAKVVNSNQIADFDAVRLAVASPEDILGWSYGEVTKPETINYRTQKPERDGLFCEKIFGPTKDINPYDNKLKGVRSREAAVDKNGELVTKSIVRRERMGHIALAAPVAHIWFMRGAPSAMSLLLGMTVKNIERVVYFASYVILNVDEEKRDQMLADLDAEDKAARMAIKIRYEKAAEEKSADIKALAEAQSKEVEELNSVYTTKHNQLDSFVKGSLMSETDFRNLPEEYEEIIEVGMGGEAIKTLLDEINIDELIENLKEEAEKAKGQREKKILKRLKIIEGMKAAGIKPGSLCLTILPVIPPDLRPMVQLTGGRFATSDLNDLYRRVINRNNRLKKLIELNAPMVIKRNEMRMLQEAVDSLIDNNASRSGRSVNTTGGRRKLKSLSDMLKGKQGRFR…
574	GC_00000018		ORAL_T_B_F_Bin_00014	25	24	28	2	0	0.837346	0.752849	0.792853	K03046	DNA-directed RNA polymerase subunit beta' [EC:2.7.7.6]	K	Transcription			COG0086	DNA-directed RNA polymerase, beta' subunit/160 kD subunit (RpoC) (PDB:1NT9)			COG0086	RNA polymerase	------------------------------------------------------------------------------------------------------------------------------------------------------------------------------------------------------------------------------------------------------------------------------------------------------------------------------------------------------NAPMVIKRNEMRMLQEAVDSLIDNNASRSGRSVNTAGGRRQLKSLSDMLKGKQGRFR…
575	GC_00000018		ORAL_T_B_F_Bin_00014	231	24	28	2	0	0.837346	0.752849	0.792853	K03046	DNA-directed RNA polymerase subunit beta' [EC:2.7.7.6]	K	Transcription			COG0086	DNA-directed RNA polymerase, beta' subunit/160 kD subunit (RpoC) (PDB:1NT9)			COG0086	RNA polymerase	-MAKVVNSNQIADFDAVRLAVASPEDILGWSYGEVTKPETINYRTQKPERDGLFCEKIFGPTKDINPYDNKLKGVRSREAAVDKNGELVTKSIVRRERMGHIALAAPIAHIWFMRGAPSAMSLLLGMTVKNIERVVYFASYVILNVDEEKRNQMIADLEAEDKAARMAIKIRYEKAAEESGADIKALAEAQSKEIEELDKDYVSKKNQLDSLVKGSLMNETDFRNLPEEYEDIIEVGMGGEAIKALLDEINIDELIESLKEEAEKAKGQREKKILKRLKTIEGMRAAGIKPGSLCLTVLPVIPPDLRPMVQLTGGRFATSDLNDLYRRVINRNNRLKKLIELNAPMVIKRNEMRMLQEAVDSLIDNNASRSGRSVNTAGGRRKLKSLSDMLKGKQGRFR…
576	GC_00000018		ORAL_T_C_M_Bin_00011	266	24	28	2	0	0.837346	0.752849	0.792853	K03046	DNA-directed RNA polymerase subunit beta' [EC:2.7.7.6]	K	Transcription			COG0086	DNA-directed RNA polymerase, beta' subunit/160 kD subunit (RpoC) (PDB:1NT9)			COG0086	RNA polymerase	-MARVVHTNQMTDFDAVRLAVASPEDILGWSYGEVTKPETINYRTQKPERDGLFCEKIFGPVKDINPYDSKLKGVRSREVAVDKNGEVVTKSIVRRERMGHIALAAPVAHIWFMRGVPSAMSLLLGMTVKNIERIVYFASHVILSVDEEKREQLLADLDAEDTAARAAIKFRYEEMAKEDGVNLKAIAEMQTKEIDELNENYKTKKDQFTGITKGALITETEYRNLPEEAQDIIEIGMGGEAIKKMLDEVDVDKLIESLKEESEKAKGQRQSKILKRLKTIEGMKSAGIKPSSLCISVLPVIPPDLRPMVQLTGGRFATSDLNDLYRRVNNRNNRLKKLIELNAPMVIKRNEMRMLQEAVDSLIDNNASRSGRSANTTGGRRKLKSLSDMLKGKQGRFR…
577	GC_00000018		ORAL_T_C_M_Bin_00011	401	24	28	2	0	0.837346	0.752849	0.792853			K	Transcription			COG0086	DNA-directed RNA polymerase, beta' subunit/160 kD subunit (RpoC) (PDB:1NT9)			COG0086	RNA polymerase	---------------------------------------------------------------------------------------------------------------------------------------------------------------------------------------------------------------------------------------------------------------------------------------------------------------------------------------------------------------------------------------------------------------…
578	GC_00000018		ORAL_T_C_M_Bin_00022	258	24	28	2	0	0.837346	0.752849	0.792853			K	Transcription			COG0086	DNA-directed RNA polymerase, beta' subunit/160 kD subunit (RpoC) (PDB:1NT9)			COG0086	RNA polymerase	#NAME?
579	GC_00000018		PRLK01000001_1_Candidatus_Saccharibacteria_bacterium_TM7_CMJM_G6_1_HOT_870_G6CMJM_1_whole_genome_shotgun_sequence	367	24	28	2	0	0.837346	0.752849	0.792853	K03046	DNA-directed RNA polymerase subunit beta' [EC:2.7.7.6]	K	Transcription			COG0086	DNA-directed RNA polymerase, beta' subunit/160 kD subunit (RpoC) (PDB:1NT9)			COG0086	RNA polymerase	-MARVVHTNQMTDFDAVRLAVASPEDILGWSHGEVTKPETINYRTQKPERDGLFCEKIFGPVKDINPYDSKLKGVRSREVAVDKNGEVVTKSIVRRERMGHIALAAPVAHIWFMRGVPSAMSLLLGMTVKNIERIVYFASHVILSVDEEKREQLLADLDAEDTAARAAIKFRYEEMAKEDGVNLKAIAEMQTKEIDELNENYKTKKDQFTGITKGALITETEYRNLPEEAQDIIEIGMGGEAIKKMLDEVDVDKLIESLKEESEKAKGQRQSKILKRLKTIEGMKSAGIKPSSLCISVLPVIPPDLRPMVQLTGGRFATSDLNDLYRRVINRNNRLKKLIELNAPMVIKRNEMRMLQEAVDSLIDNNASRSGRSANTTGGRRKLKSLSDMLKGKQGRFR…
580	GC_00000018		SDRM01000010_1_TM7_phylum_sp_oral_taxon_352_strain_TM7_HOT_352_SAG8_352SAG8_NODE_10_21_whole_genome_shotgun_sequence	334	24	28	2	0	0.837346	0.752849	0.792853	K03046	DNA-directed RNA polymerase subunit beta' [EC:2.7.7.6]	K	Transcription			COG0086	DNA-directed RNA polymerase, beta' subunit/160 kD subunit (RpoC) (PDB:1NT9)			COG0086	RNA polymerase	MANSAFNATGISDFDAVRLAVASPEDILKWSYGEVLKPETINYRTQKPERDGLFCERIFGPVKDINPHDSKLKGVRSREAAVDKNGELVTKSIVRRERMGHIQLAVPVAHIWFMRGTPSAMSQLLGMTVRNIEKIVYFATYVILNVDETTRDQYLADLEAETDLARKAIKIRYEKMAEEDGADVKQLAKEQSREVEELEESYVGKRSQLESLNFGALISESEYRNLPEEYDELIEVGMGASAVKELLDKIELPKLIAELTEEVETAKGQRQKKLLKRLKMLESMESAGIKPSSLCMTVLPVIPPDLRPMVALSGGRFATSDLNDLYRRIINRNNRLKKLIELNAPEVIQRNEKRMLQEAVDALIDNSASR-GRAVSSTGGRRSLKSLSDMLKGKQGRFR…
581	GC_00000018		SDRT01000065_1_TM7_phylum_sp_oral_taxon_349_strain_TM7_HOT_349_SAG1_349SAG1_NODE_101_4_whole_genome_shotgun_sequence	35	24	28	2	0	0.837346	0.752849	0.792853	K03046	DNA-directed RNA polymerase subunit beta' [EC:2.7.7.6]	K	Transcription			COG0086	DNA-directed RNA polymerase, beta' subunit/160 kD subunit (RpoC) (PDB:1NT9)			COG0086	RNA polymerase	---------------------------------------------------------------------------------------------------------------------------------------------------------------------------------------------------------------------------------------------------------------------------------------------------------------------------------------------------------------------------------------------------------------…
582	GC_00000018		SDRT01000065_1_TM7_phylum_sp_oral_taxon_349_strain_TM7_HOT_349_SAG1_349SAG1_NODE_101_4_whole_genome_shotgun_sequence	947	24	28	2	0	0.837346	0.752849	0.792853	K03046	DNA-directed RNA polymerase subunit beta' [EC:2.7.7.6]	K	Transcription			COG0086	DNA-directed RNA polymerase, beta' subunit/160 kD subunit (RpoC) (PDB:1NT9)			COG0086	RNA polymerase	---------------------------------------------------------------------------------------------------------------------------------------------------------------------------------------------------------------------------------------------------------------------------------------------------------------------------------------------------------------------------------------------------------------…
583	GC_00000018		SDRW01000018_1_TM7_phylum_sp_oral_taxon_348_strain_TM7_HOT_348_SAG2_348SAG2_NODE_103_2_whole_genome_shotgun_sequence	11	24	28	2	0	0.837346	0.752849	0.792853	K03046	DNA-directed RNA polymerase subunit beta' [EC:2.7.7.6]	K	Transcription			COG0086	DNA-directed RNA polymerase, beta' subunit/160 kD subunit (RpoC) (PDB:1NT9)			COG0086	RNA polymerase	-MSRVVASTGIADFDAVRLAVASADDIRKWSYGEVTKPETINYRTQKPERDGLFCERIFGPVKDINPHDSKLKGVRSREAAVDKNGELVTKSIVRRERMGHIELAAPVAHIWFMRGTPSAMSLLLGITVRNLERIAYFASYVILHVDEEKRDQLLADLEAETDAARAAIKIRYEKAAEEDNADIKQLAAEQSREIEDLNENYIRKKSQLESLVKAALMSETEYRDLEEEYEEIIEVGMGGSALKTLLDEINLPELINKLNEEVAGAKGQREKKLLKRLKVLESMHTAGIEPGALTLTVLPVIPPDLRPMVQLTGGRFATSDLNDLYRRVINRNNRLKKLLDLNAPEVIRRNEMRMLQEAVDALIDNNAARSGRAVSATGGRRRLKSLSDMLKGKQGRFR…
[truncated: 17,998 more rows]
